# Supplementary material for: The genome of the extremophile Artemia provides insight into strategies to cope with extreme environments
Source: BMC Genomics. 2021 Aug 31;22:635. doi: 10.1186/s12864-021-07937-z (PMC8406910; doi:10.1186/s12864-021-07937-z)
Supplement: Supplementary file 1 — Additional file 1. Assembly characteristics of all assembled crustacean genomes. Characteristics listed are: species, whether the species genome is annotated yes or no, N50 of the fragments with the highest assembly hierarchy, number of fragments with the highest assembly hierarchy in the assembly, haploid genome size, assembly size, completeness of the assembly (=haploid GS/assembly size), taxonomic lineage (NCBI taxonomy), reference for the genome paper. [file 12864_2021_7937_MOESM1_ESM.xls]

## Sheet: Assembly characteristics of all
Assembly data for each organism was updated on june 2021, calculated directly from the available genome, downloaded from NCBI (https://www.ncbi.nlm.nih.gov/). If no data was available on NCBI, the genome paper was used as a source
The respective Genome paper was primarily used as a source for the estimated haploid genome size (GS). If not available, the Animal Genome Size Database (http://www.genomesize.com/) was used. In rare cases where there was still no genome size data. available, further literature research was done.
Species	Accession nr. (NCBI)	Annotated	N50	Fragments	Haploid genome size (GS)	Assembly size (AS)	Assembly size (AS)	Completeness= GS/AS	Lineage	Genome paper
	version tag				(Gb)	(Gb)	(Gb)	(%)
Artemia franciscana		Yes	111865	20887	0.93	0.849	0.849	91	Branchiopoda	This study
									>Anostraca
									>Artemiidae
Daphnia magna	GCF_003990815.1_ASM399081v1	Yes	10157464	4193	0.29	0.12	0.12	42	Branchiopoda	-
									>Diplostraca
									>Cladocera
									>Anomopoda
									>Daphniidae
Daphnia pulex	GCA_900092285.2_PA42_4.1	Yes	1197543	493	0.22	0.19	0.19	88	Branchiopoda	Ye Z, Xu S, Spitze K, Asselman J, Jiang X, Ackerman MS, Lopez J, Harker B, Raborn RT, Thomas WK, et al: A New Reference Genome Assembly for the Microcrustacean Daphnia pulex. G3 (Bethesda) 2017, 7:1405-1416
									>Diplostraca
									>Cladocera
									>Anomopoda
									>Daphniidae
Daphnia carinata	na	No	8418570	454	0.25428	0.13	0.13	51	Branchiopoda	-
									>Diplostraca
									>Cladocera
									>Anomopoda
									>Daphniidae
Eulimnadia texana	GCA_002872375.1_assembly_v0.1	Yes	42684797	108	0.14	0.12	0.12	84	Branchiopoda	Baldwin-Brown JG, Weeks SC, Long AD: A new standard for crustacean genomes: the highly contiguous, annotated genome assembly of the clam shrimp eulimnadia texana reveals HOX gene order and identifies the sex chromosome. Genome Biol Evol 2018, 10:143-156
									> Diplostraca
									> Spinicaudata
									> Limnadiidae
Triops cancriformis	GCA_000981345.1_tcf_1.0	No	12740	60610	-	0.11	0.11	-	Branchiopoda	Ikeda KTH, Y, Hiraoka, K, Noro, E, Fujishima, K, Tomita, M, Kanai, A: Identification, expression, and molecular evolution of microRNAs in the “living fossil” Triops cancriformis (tadpole shrimp). RNA 2015, 21:230-242
									> Notostraca
									> Triopsidae
Lepidurus arcticus	GCA_003724045.1_ASM372404v1	Yes	118972	3152	0.11	0.07	0.07	69	Branchiopoda	Savojardo C, Luchetti A, Martelli PL, Casadio R, Mantovani B: Draft genomes and genomic divergence of two Lepidurus tadpole shrimp species (Crustacea, Branchiopoda, Notostraca). Mol Ecol Resour 2019, 19:235-244
									> Notostraca
									> Triopsidae
Lepidurus apus	GCA_003723985.1_Lubb2018	Yes	42781	7908	0.11	0.09	0.09	88	Branchiopoda	Savojardo C, Luchetti A, Martelli PL, Casadio R, Mantovani B: Draft genomes and genomic divergence of two Lepidurus tadpole shrimp species (Crustacea, Branchiopoda, Notostraca). Mol Ecol Resour 2019, 19:235-244
									> Notostraca
									> Triopsidae
Acartia tonsa	GCA_900241095.1_Aton1.0	Yes	3610	351850	-	0.99	0.99	-	Hexanauplia	Jorgensen TS, Petersen B, Petersen HCB, Browne PD, Prost S, Stillman JH, Hansen LH, Hansen BW: The genome and mRNA transcriptome of the cosmopolitan calanoid Copepod Acartia tonsa Dana improve the understanding of Copepod genome size evolution. Genome Biol Evol 2019, 11:1440-1450
Amphibalanus amphitrite	GCA_009805615.1_SNU_Aamp_1	Yes	459158	2240	0.481	0.613	0.613	127	Hexanauplia	Shen X, Chan BK, Tsang LM. The complete mitochondrial genome of common fouling barnacle Amphibalanus amphitrite (Darwin, 1854) (Sessilia: Balanidae) reveals gene rearrangements compared to pancrustacean ground pattern. Mitochondrial DNA. 2015;26(5):773-774.
Apocyclops royi	GCA_900607525.1_AroyWGS1.0	No	3257	97072	0.45	0.26	0.26	58	Hexanauplia	Jorgensen TS, Nielsen BLH, Petersen B, Browne PD, Hansen BW, Hansen LH: The Whole Genome Sequence and mRNA Transcriptome of the Tropical Cyclopoid Copepod Apocyclops royi. G3 (Bethesda) 2019, 9:1295-1302
Calanus finmarchicus	GCA_002740975.1_10MxCF	No	836	4191	6.2	0.004	0.004	0	Hexanauplia	Choquet M, Smolina I, Dhanasiri AKS, Blanco-Bercial L, Kopp M, Jueterbock A, Sundaram AYM, Hoarau G: Towards population genomics in non-model species with large genomes: a case study of the marine zooplankton Calanus finmarchicus. R Soc Open Sci 2019, 6:180608
Calanus glacialis	GCA_002740985.1_10MxCG	No	862	4572	11.83	0.004	0.004	0	Hexanauplia	Choquet M, Smolina I, Dhanasiri AKS, Blanco-Bercial L, Kopp M, Jueterbock A, Sundaram AYM, Hoarau G: Towards population genomics in non-model species with large genomes: a case study of the marine zooplankton Calanus finmarchicus. R Soc Open Sci 2019, 6:180608
Caligus rogercresseyi	GCA_013387185.1_ASM1338718v1	Yes	29872077	21	-	0.48	0.48	-	Hexanauplia	-
Eurytemora affinis	GCF_000591075.1_Eaff_2.0	Yes	252470	6171	0.64	0.39	0.39	61	Hexanauplia	Eyun SI, Soh HY, Posavi M, Munro JB, Hughes DST, Murali SC, Qu J, Dugan S, Lee SL, Chao H, et al: Evolutionary history of chemosensory-related gene families across the Arthropoda. Mol Biol Evol 2017, 34:1838-1862
Lepeophtheirus salmonis	GCF_016086655.2_UVic_Lsal_1.1	Yes	50820592	9833	0.57	0.65	0.65	117	Hexanauplia	-
Oithona nana	GCA_900157175.1_O_NANA_1	No	401676	4626	0.09	0.09	0.09	100	Hexanauplia	Madoui MA PJ, Sugier K, Wessner M, Noel B, Berline L, Labadie K, Cornils A, Blanco-Bercial L, Stemmann L, Jamet JL, Wincker P: New insights into global biogeography, population structure and natural selection from the genome of the epipelagic copepod Oithona. Molecular Ecology 2017, 26:4467-4482
Pollicipes pollicipes	GCF_011947565.2_Ppol_2	No	47363072	1254	-	0.77	0.77	-	Hexanauplia	-
Semibalanus balanoides	na	No	56726	16596	1.6	0.49	0.49	6	Hexanauplia	Nunez JCB, Elyanow RG, Ferranti DA, Rand DM: Population genomics and biogeography of the Northern acorn barnacle (Semibalanus balanoides) using pooled sequencing approaches. In Population genomics. Volume 1-30. Edited by Springer, 2018
Tigriopus californicus	GCA_007210705.1_Tcal_SD_v2.1	Yes	16296148	459	0.2445	0.19	0.19	78	Hexanauplia	Barreto FS, Watson ET, Lima TG, et al. Genomic signatures of mitonuclear coevolution across populations of Tigriopus californicus. Nat Ecol Evol. 2018;2(8):1250-1257.
Tigriopus japonicus	GCA_010645155.1_ASM1064515v1	No	11501299	339	0.22	0.2	0.2	59	Hexanauplia	Lee JS, Rhee JS, Kim RO, Hwang DS, Han J, Choi BS, Park GS, Kim IC, Park HG, Lee YM: The copepod Tigriopus japonicus genomic DNA information (574Mb) and molecular anatomy. Mar Environ Res 2010, 69 Suppl:S21-23
Tigriopus kingsejongensis	GCA_012959195.1_ASM1295919v1	No	1493483	938	0.3	0.34	0.34	99	Hexanauplia	Kang S, Ahn DH, Lee JH, Lee SG, Shin SC, Lee J, Min. GS, Lee H, Kim HW, Kim S, Park H: The genome of the Antarctic-endemic copepod, Tigriopus kingsejongensis. Gigascience 2017, 6:1-9
Tisbe holothuriae	GCA_900659605.1_ASM90065960v1	No	5742	76323	-	0.28	0.28	-	Hexanauplia	-
Armadillidium nasatum	GCA_009176605.1_CNRS_Arma_nasa_1.0	Yes	86293	25196	1.2	1.22	1.22	102	Malacostraca	Becking T, Chebbi MA, Giraud I, et al. Sex chromosomes control vertical transmission of feminizing Wolbachia symbionts in an isopod. PLoS Biol. 2019;17(10)
Armadillidium vulgare	GCA_004104545.1_Arma_vul_BF2787	Yes	51089	43541	1.92	1.73	1.73	90	Malacostraca	Leclercq S, Theze J, Chebbi MA, Giraud I, Moumen B, Ernenwein L, Greve P, Gilbert C, Cordaux R: Birth of a W sex chromosome by horizontal transfer of Wolbachia bacterial symbiont genome. Proc Natl Acad Sci U S A 2016, 113:15036-15041
Caridina multidentata	GCA_002091895.1_Cmul_gen_Assembly01	No	819	2750712	3.23	1.95	1.95	60	Malacostraca	-
Cherax destructor	GCA_009830355.1_DU_Cdes_1.0	No	87203	98662	-	3.34	3.34	-	Malacostraca	-
Cherax quadricarinatus	GCA_009761615.1_DU_Cquad_1.0	No	33236	508682	5	3.24	3.24	65	Malacostraca	Tan MH, Gan HM, Lee YP, Grandjean F, Croft LJ, Austin CM. A Giant Genome for a Giant Crayfish (Cherax quadricarinatus) With Insights Into cox1 Pseudogenes in Decapod Genomes. Front Genet. 2020;11:201.
Eriocheir sinensis	GCA_013436485.1_ASM1343648v1	Yes	17704250	4311	1.66	1.27	1.27	93	Malacostraca	Song L, Bian C, Luo Y, Wang L, You X, Li J, Qiu Y, Ma X, Zhu Z, Ma L, et al: Draft genome of the Chinese mitten crab, Eriocheir sinensis. Gigascience 2016, 5:5
Eulimnogammarus verrucosus	na	No	149	7257495	9.96	-	-	-	Malacostraca	Rivarola-Duarte L OC, Jühling F, Schreiber S, Bedulina D, Jakob L, Gurkov A, Axenov-Gribanov D, Sahyoun AH, Lucassen M, Hackermüller J, Hoffmann S, Sartoris F, Pörtner HO, Timofeyev M, Luckenbach T, Stadler PF: A first glimpse at the genome of the Baikalian amphipod Eulimnogammarus verrucosus. J Exp Zool B Mol Dev Evol 2014, 322:177-189
Exopalaemon carinicauda	GCA_004011675.1_ASM401167v1	No	962	9470451	6.62	5.57	5.57	84	Malacostraca	Yuan JG, Y, Zhang, X, Wei, J, Liu, C, Li, F, Xiang, J: Genome sequences of marine shrimp Exopalaemon carinicauda Holthuis provide insights into genome size evolution of Caridea. Marine drugs 2017, 15
Gammarus lacustris	na	No	2578	443304	13.5	5.07	5.07	38	Malacostraca	Jin S BC, Jiang S, Sun S, Xu L, Xiong Y, Qiao H, Zhang W, You X, Li J, Gong Y, Ma B ,Shi Q, Fu H: Identification of candidate genes for the plateau adaptation of a Tibetan Amphipod, Gammarus lacustris, through integration of genome and transcriptome sequencing. Frontiers in genetics 2019, 10:1-12
Hyalella azteca	GCF_000764305.1_Hazt_2.0	Yes	215679	18000	1.05	0.55	0.55	52	Malacostraca	Poynton HC, Hasenbein S, Benoit JB, Sepulveda MS, Poelchau MF, Hughes DST, Murali SC, Chen S, Glastad KM, Goodisman MAD, et al: The Toxicogenome of Hyalella azteca: A Model for Sediment Ecotoxicology and Evolutionary Toxicology. Environ Sci Technol 2018, 52:6009-6022
Ligia exotica	GCA_002091915.1_Lexo_gen_Assembly01	No	573	1663556	-	0.95	0.95	-	Malacostraca	-
Litopenaeus vannamei	GCF_003789085.1_ASM378908v1	Yes	605797	4683	2.45	1.66	1.66	68	Malacostraca	Xiaojun Zhang JY, Yamin. Sun, Shihao Li, Yi Gao, Yang Yu, Chengzhang Liu, Quanchao Wang, Xinjia Lv, Xiaoxi Zhang, Ka Yan Ma, Xiaobo Wang, Wenchao Lin, Long Wang, Xueli Zhu, Chengsong Zhang, Jiquan Zhang, Songjun Jin, Kuijie Yu, Jie Kong, Peng Xu, Jack Chen, Hongbin Zhang, Patrick Sorgeloos, Amir Sagi, Acacia Alcivar-Warren, Zhanjiang Liu, Lei Wang, Jue Ruan, Ka Hou Chu, Bin Liu, Fuhua Li & Jianha…
Neocaridina denticulata	na	No	400	3346358	3.2	0.13	0.13	4	Malacostraca	Kenny NJ, Sin YW, Shen X, Zhe Q, Wang W, Chan TF, Tobe SS, Shimeld SM, Chu KH, Hui JH: Genomic sequence and experimental tractability of a new decapod shrimp model, Neocaridina denticulata. Mar Drugs 2014, 12:1419-1437
Palaemon carinicauda	GCA_004011675.1_ASM401167v1	No	962	9470451	6.62	6.7	6.7	101	Malacostraca	Yuan JG, Y, Zhang, X, Wei, J, Liu, C, Li, F, Xiang, J: Genome sequences of marine shrimp Exopalaemon carinicauda Holthuis provide insights into genome size evolution of Caridea. Marine drugs 2017, 15
Pandalus platyceros	GCA_005815305.1_GSC_Sprawn_1.0	No	1512	89926	-	0.15	0.15	-	Malacostraca	-
Parhyale hawaiensis	GCA_001587735.2_Phaw_5.0	Yes	20460919	278189	3.6	2.75	2.75	76	Malacostraca	Kao D, Lai AG, Stamataki E, Rosic S, Konstantinides N, Jarvis E, Di Donfrancesco A, Pouchkina-Stancheva N, Semon M, Grillo M, et al: The genome of the crustacean Parhyale hawaiensis, a model for animal development, regeneration, immunity and lignocellulose digestion. Elife 2016, 5
Penaeus japonicus	GCA_017312705.1_Mj_TUMSAT_v1.0	Yes	235068	18210	2.77	1.7	1.7	60	Malacostraca	Yuana JZ, X, Liua, C., Yua, Y., Weic, J., Lia, F., Xiang, J.: Genomic resources and comparative analyses of two economical penaeid shrimp species, Marsupenaeus japonicus and Penaeus monodon. Marine Genomics 2018, 39:22-25
Penaeus monodon	GCF_015228065.1_NSTDA	Yes	44964020	26876	2.47	2.39	2.39	58	Malacostraca	Van Quyen D., Gan HM, Lee YP, Nguyen DD, Nguyen TH, Tran XT, Nguyen VS, Khang DD, Austin CM.: Improved genomic resources for the black tiger prawn (Penaeus monodon). Marine Genomics 2020, PMID: 32033920
Portunus pelagicus	na	No	-	85796	-	0.82	0.82	-	Malacostraca	Wu Q, Miao G, Li X, Liu W, Ikhwanuddin M, Ma H: De novo assembly of genome and development of polymorphic microsatellite loci in the blue swimming crab (Portunus pelagicus) using RAD approach. Mol Biol Rep 2018, 45:1913-1918
Portunus trituberculatus	GCA_017591435.1_ASM1759143v1	Yes	21825099	523	0.81	1.01	1.01	103	Malacostraca	Lv J, Gao B, Liu P, Li J, Meng X: Linkage mapping aided by de novo genome and transcriptome assembly in Portunus trituberculatus: applications in growth-related QTL and gene identification. Sci Rep 2017, 7:7874
Procambarus virginalis	GCA_002838885.1_Pvir0.4	Yes	39276	1942826	3.5	3.29	3.29	94	Malacostraca	Gutekunst J, Andriantsoa R, Falckenhayn C, Hanna K, Stein W, Rasamy J, Lyko F: Clonal genome evolution and rapid invasive spread of the marbled crayfish. Nat Ecol Evol 2018, 2:567-573
Trinorchestia longiramus	GCA_006783055.1_ASM678305v1	Yes	120652	30897	1.12	0.89	0.89	79	Malacostraca	Patra AK, Chung O, Yoo JY, et al. First draft genome for the sand-hopper Trinorchestia longiramus. Sci Data. 2020;7(1):85.
Chionoecetes opilio	GCA_016584305.1_ASM1658430v1	Yes	208158	26514	-	2	2		Malacostraca	-
