# Supplementary material for: The genome of the extremophile Artemia provides insight into strategies to cope with extreme environments
Source: BMC Genomics. 2021 Aug 31;22:635. doi: 10.1186/s12864-021-07937-z (PMC8406910; doi:10.1186/s12864-021-07937-z)
Supplement: Supplementary file 3 — Additional file 3 BUSCO analysis results for the A. franciscana genome assembly and annotation. [file 12864_2021_7937_MOESM3_ESM.xls]

## Sheet: BUSCO results for the A. franci
	Genome assembly	Genome annotation
Complete BUSCOs	0.633	0.501
Complete, single-copy BUSCOs	0.62	0.488
Complete, duplicated BUSCOs	0.013	0.013
Fragmented BUSCOs	0.109	0.254
Missing BUSCOs	0.258	0.245
Total present BUSCOs = 100% - Missing BUSCOs	0.742	0.755
