# Supplementary material for: The genome of the extremophile Artemia provides insight into strategies to cope with extreme environments
Source: BMC Genomics. 2021 Aug 31;22:635. doi: 10.1186/s12864-021-07937-z (PMC8406910; doi:10.1186/s12864-021-07937-z)
Supplement: Supplementary file 4 — Additional file 4. BLAST results for mitochondrial genes in the Artemia genome. Listed: Query accession and gene name, presence of a (significant) BLAST hit in the Artemia proteome with the highest bit score, E-value and bit score of the hit, scaffold length of the scaffold on which the hit lies, percentage of mitochondrial genes on this scaffold. [file 12864_2021_7937_MOESM4_ESM.xls]

## Sheet: Mitochondrial genes
Query	Hit	E-value	Bitscore	Scaffold length (bp)	Mitochondrial genes scaffold
NP_007115.1 NADH dehydrogenase subunit 5	No significant hits	-	-	-	-
NP_007120.1 NADH dehydrogenase subunit 1	artfr1518g00020	9e-110	391	139087	0.14
NP_007108.1 NADH dehydrogenase subunit 2	artfr42g00090	1e-59	225	475256	0.08
NP_007114.1 NADH dehydrogenase subunit 3	No significant hits	-	-	-	-
NP_007118.1 NADH dehydrogenase subunit 6	artfr1430g00040	3e-25	109	14420	0.1
NP_007119.1 cytochrome b franciscana]	artfr2355g00030	3e-18	88.2	102713	0.25
NP_007113.1 cytochrome c oxidase subunit III	No significant hits	-	-	-	-
NP_007116.1 NADH dehydrogenase subunit 4	No hits	-	-	-	-
NP_007117.1 NADH dehydrogenase subunit 4L	No hits	-	-	-	-
NP_007109.1 cytochrome c oxidase subunit I	No hits	-	-	-	-
NP_007110.1 cytochrome c oxidase subunit II	No hits	-	-	-	-
NP_007111.1 ATP synthase F0 subunit 8	No hits	-	-	-	-
NP_007112.1 ATP synthase F0 subunit 6	No hits	-	-	-	-
