# Supplementary material for: The genome of the extremophile Artemia provides insight into strategies to cope with extreme environments
Source: BMC Genomics. 2021 Aug 31;22:635. doi: 10.1186/s12864-021-07937-z (PMC8406910; doi:10.1186/s12864-021-07937-z)
Supplement: Supplementary file 6 — Additional file 6 Expanded or contracted Artemia orthogroups compared to other Branchiopoda. Listed: Orthogroup ID, number of genes in this orthogroup in A. franciscana, D. pulex, L. arcticus, and E. texana, expanded or contracted status of the orthogroup in Artemia compared to D. pulex, L. arcticus and E. texana, conservation in Branchiopoda (whether this orthogroup contains genes for each branchiopod), comma-separated IPR description of Artemia genes in this orthogroup, Artemia genes in this orthogroup. [file 12864_2021_7937_MOESM6_ESM.xls]

## Sheet: Artfr VS Branchiopoda
Orthogroup	A. franciscana	D. pulex	L. arcticus	E. texana	Expanded/contracted	Conserved in all Branchiopoda?	A. franciscana IPR IDs	A franciscana genes in this orthogroup
OG0000053	108	0	0	0	expanded	NO	IPR000008_(C2 domain), IPR035892_(C2 domain superfamily), IPR000719_(Protein kinase domain), IPR011009_(Protein kinase-like domain superfamily), IPR001878_(Zinc finger, CCHC-type), IPR016449_(Potassium channel, inwardly rectifying, Kir), IPR001930_(Peptidase M1, alanine aminopeptidase/leukotriene A4 hydrolase), IPR014782_(Peptidase M1, membrane alanine aminopeptidase, N-terminal), IPR001878_(Zinc…	artfr1001g00070, artfr1018g00010, artfr1071g00030, artfr1078g00060, artfr1124g00010, artfr11g00100, artfr122g00120, artfr1305g00050, artfr143g00090, artfr1445g00020, artfr1457g00030, artfr1457g00040, artfr1462g00030, artfr1470g00010, artfr1479g00020, artfr1578g00020, artfr1660g00010, artfr1731g00030, artfr1756g00010, artfr1820g00060, artfr1885g00020, artfr1982g00030, artfr1995g00020, artfr2010g00…
OG0000076	87	0	0	0	expanded	NO	IPR000313_(PWWP domain), IPR000313_(PWWP domain), IPR030288_(Transient receptor potential cation channel subfamily A member 1), IPR000873_(AMP-dependent synthetase/ligase), IPR000477_(Reverse transcriptase domain), IPR000313_(PWWP domain), IPR000048_(IQ motif, EF-hand binding site), IPR000313_(PWWP domain), IPR000313_(PWWP domain), IPR000313_(PWWP domain), IPR000313_(PWWP domain), IPR011992_(EF-h…	artfr102g00060, artfr1032g00020, artfr1071g00040, artfr1071g00050, artfr1078g00070, artfr1079g00020, artfr1083g00050, artfr10g00090, artfr1121g00040, artfr11g00080, artfr11g00170, artfr1207g00030, artfr128g00140, artfr152g00010, artfr160g00020, artfr1614g00040, artfr1616g00040, artfr1656g00010, artfr1755g00010, artfr1777g00040, artfr1780g00020, artfr17g00010, artfr1858g00040, artfr1967g00030, art…
OG0004322	12	0	0	0	expanded	NO	IPR000358_(Ribonucleotide reductase small subunit family), IPR036397_(Ribonuclease H superfamily), IPR000358_(Ribonucleotide reductase small subunit family), IPR012337_(Ribonuclease H-like superfamily)	artfr196g00070, artfr249g00050, artfr272g00090, artfr2742g00050, artfr2742g00060, artfr2742g00070, artfr2942g00020, artfr4719g00020, artfr4719g00030, artfr706g00030, artfr860g00030, artfr99g00060
OG0007700	8	0	0	0	expanded	NO	IPR000413_(Integrin alpha chain), IPR028994_(Integrin alpha, N-terminal), IPR013517_(FG-GAP repeat), IPR013519_(Integrin alpha beta-propellor)	artfr1013g00030, artfr11905g00010, artfr1426g00010, artfr1957g00020, artfr2258g00020, artfr24g00090, artfr2848g00010, artfr940g00030
OG0007018	9	0	0	0	expanded	NO	IPR000477_(Reverse transcriptase domain)	artfr02g00010, artfr2018g00020, artfr2563g00020, artfr2589g00040, artfr3025g00010, artfr31g00020, artfr523g00070, artfr571g00020, artfr895g00070
OG0009866	5	0	0	0	expanded	NO	IPR000477_(Reverse transcriptase domain)	artfr1426g00030, artfr1459g00020, artfr236g00120, artfr4842g00020, artfr5704g00010
OG0001085	22	0	0	0	expanded	NO	IPR000477_(Reverse transcriptase domain), IPR000209_(Peptidase S8/S53 domain), IPR008979_(Galactose-binding-like domain superfamily), IPR036852_(Peptidase S8/S53 domain superfamily), IPR002884_(P domain), IPR001223_(Glycoside hydrolase family 18, catalytic domain), IPR017853_(Glycoside hydrolase superfamily), IPR029070_(Chitinase insertion domain superfamily), IPR007632_(Anoctamin), IPR010405_(Co…	artfr08g00090, artfr1000g00010, artfr10991g00010, artfr1151g00100, artfr1179g00030, artfr1250g00040, artfr170g00060, artfr1938g00020, artfr1982g00020, artfr2760g00040, artfr4685g00030, artfr473g00010, artfr4842g00030, artfr5072g00020, artfr625g00060, artfr676g00020, artfr683g00010, artfr704g00040, artfr7316g00010, artfr743g00040, artfr783g00060, artfr933g00050
OG0000505	31	0	0	0	expanded	NO	IPR000477_(Reverse transcriptase domain), IPR000477_(Reverse transcriptase domain)	artfr07g00110, artfr1011g00050, artfr140g00050, artfr1509g00010, artfr1584g00010, artfr1584g00020, artfr160g00080, artfr190g00120, artfr1961g00020, artfr208g00160, artfr210g00060, artfr2159g00010, artfr2166g00020, artfr2577g00040, artfr413g00040, artfr4661g00020, artfr468g00010, artfr4750g00030, artfr482g00070, artfr4886g00040, artfr495g00270, artfr527g00050, artfr5366g00010, artfr5370g00030, art…
OG0004250	11	1	0	0	expanded	NO	IPR000477_(Reverse transcriptase domain), IPR000477_(Reverse transcriptase domain)	artfr1489g00030, artfr201g00050, artfr201g00060, artfr2421g00010, artfr2421g00020, artfr2480g00050, artfr3880g00020, artfr3880g00030, artfr4008g00050, artfr4008g00060, artfr4322g00010
OG0000917	24	0	0	0	expanded	NO	IPR000477_(Reverse transcriptase domain), IPR000477_(Reverse transcriptase domain), IPR000477_(Reverse transcriptase domain)	artfr02g00170, artfr07g00020, artfr1077g00030, artfr1362g00040, artfr1695g00030, artfr1766g00060, artfr1776g00050, artfr204g00040, artfr2395g00020, artfr246g00010, artfr2576g00010, artfr285g00030, artfr311g00050, artfr351g00030, artfr369g00080, artfr3899g00030, artfr483g00020, artfr4919g00030, artfr5318g00010, artfr546g00030, artfr7145g00010, artfr728g00010, artfr772g00070, artfr843g00040
OG0006267	10	0	0	0	expanded	NO	IPR000477_(Reverse transcriptase domain), IPR000477_(Reverse transcriptase domain), IPR000477_(Reverse transcriptase domain)	artfr05g00030, artfr1282g00050, artfr1324g00040, artfr1565g00010, artfr4716g00030, artfr484g00020, artfr538g00060, artfr538g00070, artfr538g00080, artfr6199g00030
OG0002087	16	0	0	0	expanded	NO	IPR000477_(Reverse transcriptase domain), IPR000477_(Reverse transcriptase domain), IPR000477_(Reverse transcriptase domain), IPR000477_(Reverse transcriptase domain)	artfr1329g00070, artfr1813g00040, artfr1955g00010, artfr2661g00030, artfr3228g00020, artfr339g00050, artfr4886g00010, artfr4886g00020, artfr500g00080, artfr6515g00020, artfr738g00060, artfr741g00300, artfr749g00030, artfr818g00020, artfr922g00150, artfr948g00040
OG0000325	8	0	0	0	expanded	NO	IPR000477_(Reverse transcriptase domain), IPR000477_(Reverse transcriptase domain), IPR000477_(Reverse transcriptase domain), IPR000477_(Reverse transcriptase domain)	artfr07g00190, artfr1167g00020, artfr1272g00010, artfr1350g00010, artfr3192g00020, artfr4728g00010, artfr5809g00010, artfr7567g00010
OG0007670	7	0	0	0	expanded	NO	IPR000477_(Reverse transcriptase domain), IPR000477_(Reverse transcriptase domain), IPR000477_(Reverse transcriptase domain), IPR000477_(Reverse transcriptase domain)	artfr01g00160, artfr139g00050, artfr1715g00050, artfr280g00020, artfr359g00010, artfr381g00020, artfr932g00040
OG0002414	15	0	0	0	expanded	NO	IPR000477_(Reverse transcriptase domain), IPR000477_(Reverse transcriptase domain), IPR001656_(Pseudouridine synthase, TruD), IPR020103_(Pseudouridine synthase, catalytic domain superfamily), IPR015955_(Lactate dehydrogenase/glycoside hydrolase, family 4, C-terminal)	artfr1034g00020, artfr1037g00030, artfr1189g00010, artfr1328g00050, artfr1456g00030, artfr1614g00050, artfr2519g00030, artfr2524g00020, artfr2666g00030, artfr363g00070, artfr4889g00010, artfr5686g00010, artfr594g00030, artfr606g00090, artfr964g00020
OG0009034	5	0	0	0	expanded	NO	IPR000477_(Reverse transcriptase domain), IPR000477_(Reverse transcriptase domain), IPR003545_(Telomerase reverse transcriptase), IPR000477_(Reverse transcriptase domain)	artfr1121g00050, artfr3906g00050, artfr399g00070, artfr4546g00030, artfr4546g00040
OG0000478	33	0	0	0	expanded	NO	IPR000477_(Reverse transcriptase domain), IPR000477_(Reverse transcriptase domain), IPR011009_(Protein kinase-like domain superfamily), IPR007053_(LRAT-like domain), IPR000477_(Reverse transcriptase domain), IPR029071_(Ubiquitin-like domain superfamily), IPR000626_(Ubiquitin domain), IPR007053_(LRAT-like domain), IPR000477_(Reverse transcriptase domain), IPR000477_(Reverse transcriptase domain), …	artfr1019g00040, artfr11161g00010, artfr11161g00020, artfr1196g00010, artfr149g00110, artfr1819g00040, artfr1872g00010, artfr1872g00020, artfr1872g00030, artfr2153g00050, artfr2217g00010, artfr2217g00020, artfr2218g00020, artfr2557g00020, artfr2557g00030, artfr31g00070, artfr3483g00020, artfr383g00010, artfr401g00080, artfr4128g00020, artfr4147g00030, artfr4147g00040, artfr4147g00050, artfr4508g0…
OG0000300	43	0	0	0	expanded	NO	IPR000477_(Reverse transcriptase domain), IPR000477_(Reverse transcriptase domain), IPR032675_(Leucine-rich repeat domain superfamily)	artfr1049g00060, artfr1054g00010, artfr1256g00010, artfr1344g00010, artfr1390g00020, artfr1400g00020, artfr1434g00010, artfr14g00120, artfr1544g00030, artfr1633g00040, artfr1653g00010, artfr1713g00010, artfr171g00030, artfr171g00040, artfr1794g00030, artfr187g00010, artfr224g00500, artfr231g00020, artfr26g00690, artfr279g00060, artfr301g00070, artfr306g00020, artfr3159g00020, artfr353g00030, artf…
OG0001808	13	0	0	0	expanded	NO	IPR000477_(Reverse transcriptase domain), IPR000477_(Reverse transcriptase domain), IPR036397_(Ribonuclease H superfamily), IPR012337_(Ribonuclease H-like superfamily), IPR002156_(Ribonuclease H domain), IPR036397_(Ribonuclease H superfamily), IPR000477_(Reverse transcriptase domain), IPR012337_(Ribonuclease H-like superfamily), IPR000477_(Reverse transcriptase domain), IPR000477_(Reverse transcr…	artfr1289g00030, artfr1584g00040, artfr1651g00030, artfr1732g00030, artfr2180g00030, artfr2278g00030, artfr2295g00040, artfr2550g00010, artfr2709g00010, artfr2896g00030, artfr663g00120, artfr687g00070, artfr78g00040
OG0001189	21	0	0	0	expanded	NO	IPR000477_(Reverse transcriptase domain), IPR000477_(Reverse transcriptase domain), IPR038765_(Papain-like cysteine peptidase superfamily), IPR001394_(Peptidase C19, ubiquitin carboxyl-terminal hydrolase), IPR025714_(Methyltransferase domain), IPR029063_(S-adenosyl-L-methionine-dependent methyltransferase), IPR010490_(Conserved oligomeric Golgi complex subunit 6)	artfr1073g00030, artfr124g00010, artfr135g00100, artfr145g00030, artfr1502g00050, artfr1758g00020, artfr1864g00010, artfr200g00140, artfr2026g00030, artfr2157g00050, artfr3414g00020, artfr3632g00010, artfr3632g00020, artfr3632g00030, artfr3677g00030, artfr3906g00060, artfr4322g00020, artfr502g00040, artfr66g00030, artfr792g00030, artfr869g00030
OG0000608	29	0	0	0	expanded	NO	IPR000477_(Reverse transcriptase domain), IPR010255_(Haem peroxidase), IPR019791_(Haem peroxidase, animal type), IPR037120_(Haem peroxidase domain superfamily, animal type), IPR015433_(Phosphatidylinositol kinase), IPR003113_(Phosphatidylinositol 3-kinase adaptor-binding (PI3K ABD) domain)	artfr1024g00010, artfr1051g00020, artfr1187g00030, artfr1196g00030, artfr1199g00020, artfr1289g00010, artfr1496g00020, artfr1518g00060, artfr1548g00040, artfr163g00070, artfr171g00050, artfr1773g00020, artfr183g00050, artfr2295g00020, artfr231g00050, artfr2459g00020, artfr2561g00020, artfr2905g00010, artfr2949g00010, artfr29g00080, artfr3041g00010, artfr381g00010, artfr381g00070, artfr3981g00010,…
OG0008388	7	0	0	0	expanded	NO	IPR000477_(Reverse transcriptase domain), IPR012337_(Ribonuclease H-like superfamily), IPR036397_(Ribonuclease H superfamily), IPR012337_(Ribonuclease H-like superfamily), IPR036397_(Ribonuclease H superfamily), IPR000477_(Reverse transcriptase domain), IPR001374_(R3H domain), IPR012337_(Ribonuclease H-like superfamily), IPR000477_(Reverse transcriptase domain), IPR000477_(Reverse transcriptase d…	artfr1659g00070, artfr1934g00030, artfr2898g00030, artfr3907g00040, artfr3907g00050, artfr4835g00030, artfr5913g00010
OG0001614	18	0	0	0	expanded	NO	IPR000477_(Reverse transcriptase domain), IPR027124_(SWR1-complex protein 5/Craniofacial development protein), IPR036691_(Endonuclease/exonuclease/phosphatase superfamily), IPR027124_(SWR1-complex protein 5/Craniofacial development protein), IPR036691_(Endonuclease/exonuclease/phosphatase superfamily), IPR000477_(Reverse transcriptase domain), IPR021565_(Rabenosyn, Rab binding domain), IPR036531_…	artfr10g00570, artfr1232g00030, artfr1707g00040, artfr176g00020, artfr1795g00010, artfr2150g00030, artfr2528g00020, artfr2594g00010, artfr2752g00030, artfr293g00010, artfr329g00030, artfr4088g00020, artfr420g00140, artfr4369g00030, artfr6135g00010, artfr6606g00050, artfr747g00040, artfr963g00010
OG0003468	13	0	0	0	expanded	NO	IPR000477_(Reverse transcriptase domain), IPR036397_(Ribonuclease H superfamily), IPR012337_(Ribonuclease H-like superfamily), IPR012337_(Ribonuclease H-like superfamily), IPR002156_(Ribonuclease H domain), IPR036397_(Ribonuclease H superfamily), IPR012337_(Ribonuclease H-like superfamily), IPR036397_(Ribonuclease H superfamily), IPR000477_(Reverse transcriptase domain), IPR012337_(Ribonuclease H…	artfr1239g00040, artfr13g00130, artfr176g00080, artfr1797g00020, artfr1820g00030, artfr2322g00050, artfr2430g00040, artfr284g00140, artfr3042g00030, artfr3059g00010, artfr610g00290, artfr6475g00020, artfr901g00020
OG0003451	12	0	1	0	expanded	NO	IPR000477_(Reverse transcriptase domain), IPR036397_(Ribonuclease H superfamily), IPR012337_(Ribonuclease H-like superfamily), IPR036397_(Ribonuclease H superfamily), IPR036397_(Ribonuclease H superfamily), IPR000477_(Reverse transcriptase domain), IPR012337_(Ribonuclease H-like superfamily), IPR000477_(Reverse transcriptase domain), IPR005135_(Endonuclease/exonuclease/phosphatase), IPR036691_(En…	artfr1035g00010, artfr1416g00060, artfr1429g00030, artfr2668g00010, artfr2728g00010, artfr2960g00030, artfr2960g00040, artfr453g00030, artfr4630g00030, artfr4630g00040, artfr54g00130, artfr6742g00010
OG0000331	32	0	0	1	expanded	NO	IPR000477_(Reverse transcriptase domain), IPR036691_(Endonuclease/exonuclease/phosphatase superfamily), IPR036691_(Endonuclease/exonuclease/phosphatase superfamily), IPR000477_(Reverse transcriptase domain), IPR036691_(Endonuclease/exonuclease/phosphatase superfamily), IPR005135_(Endonuclease/exonuclease/phosphatase), IPR000477_(Reverse transcriptase domain), IPR036691_(Endonuclease/exonuclease/p…	artfr1031g00020, artfr1031g00030, artfr1121g00070, artfr1229g00020, artfr1239g00020, artfr1239g00030, artfr1239g00320, artfr1239g00330, artfr142g00010, artfr142g00020, artfr142g00030, artfr1464g00020, artfr1797g00010, artfr1820g00020, artfr2596g00060, artfr2602g00020, artfr2835g00040, artfr2967g00010, artfr2967g00020, artfr3178g00020, artfr3178g00030, artfr31g00120, artfr3311g00020, artfr3311g000…
OG0005356	11	0	0	0	expanded	NO	IPR000477_(Reverse transcriptase domain), IPR036858_(Cyclin-dependent kinase, regulatory subunit superfamily), IPR000789_(Cyclin-dependent kinase, regulatory subunit), IPR012337_(Ribonuclease H-like superfamily), IPR000477_(Reverse transcriptase domain), IPR000477_(Reverse transcriptase domain), IPR012337_(Ribonuclease H-like superfamily)	artfr1095g00030, artfr1468g00050, artfr1487g00020, artfr1684g00030, artfr230g00020, artfr2714g00020, artfr313g00090, artfr328g00010, artfr3464g00010, artfr3514g00060, artfr64g00080
OG0009870	5	0	0	0	expanded	NO	IPR000537_(UbiA prenyltransferase family), IPR000537_(UbiA prenyltransferase family)	artfr1852g00010, artfr1854g00040, artfr2220g00010, artfr625g00030, artfr926g00010
OG0000762	26	0	0	0	expanded	NO	IPR000569_(HECT domain), IPR035983_(HECT, E3 ligase catalytic domain), IPR036291_(NAD(P)-binding domain superfamily), IPR002347_(Short-chain dehydrogenase/reductase SDR), IPR002347_(Short-chain dehydrogenase/reductase SDR), IPR003560_(2,3-dihydro-2,3-dihydroxybenzoate dehydrogenase), IPR036291_(NAD(P)-binding domain superfamily), IPR036291_(NAD(P)-binding domain superfamily), IPR002347_(Short-cha…	artfr1034g00070, artfr111g00180, artfr1161g00060, artfr1190g00030, artfr12g00050, artfr143g00080, artfr1466g00010, artfr1684g00020, artfr2211g00030, artfr2543g00030, artfr2576g00030, artfr2762g00020, artfr280g00070, artfr293g00020, artfr4152g00010, artfr419g00060, artfr450g00070, artfr5297g00030, artfr5669g00010, artfr6143g00010, artfr627g00010, artfr679g00060, artfr7143g00020, artfr7774g00020, a…
OG0000000	29	138	30	188	contracted	YES	IPR000618_(Insect cuticle protein), IPR000618_(Insect cuticle protein), IPR000618_(Insect cuticle protein), IPR000618_(Insect cuticle protein), IPR000618_(Insect cuticle protein), IPR000618_(Insect cuticle protein), IPR000618_(Insect cuticle protein), IPR000618_(Insect cuticle protein), IPR000618_(Insect cuticle protein), IPR000618_(Insect cuticle protein), IPR000618_(Insect cuticle protein), IPR…	artfr1106g00040, artfr1202g00030, artfr1591g00020, artfr1669g00020, artfr1681g00010, artfr1819g00020, artfr184g00040, artfr1888g00040, artfr188g00020, artfr2585g00020, artfr2589g00020, artfr2589g00030, artfr270g00030, artfr2973g00020, artfr306g00060, artfr3707g00010, artfr4232g00020, artfr7160g00010, artfr822g00010, artfr822g00030, artfr859g00020, artfr859g00030, artfr859g00040, artfr85g00200, ar…
OG0007697	8	0	0	0	expanded	NO	IPR000980_(SH2 domain), IPR036860_(SH2 domain superfamily), IPR017938_(Riboflavin synthase-like beta-barrel), IPR039261_(Ferredoxin-NADP reductase (FNR), nucleotide-binding domain), IPR036860_(SH2 domain superfamily), IPR000980_(SH2 domain), IPR039261_(Ferredoxin-NADP reductase (FNR), nucleotide-binding domain), IPR039261_(Ferredoxin-NADP reductase (FNR), nucleotide-binding domain), IPR039261_(Fe…	artfr02g00050, artfr1105g00060, artfr1207g00080, artfr16g00090, artfr1796g00030, artfr1843g00050, artfr2343g00040, artfr6716g00010
OG0001086	21	0	0	1	expanded	NO	IPR001102_(Transglutaminase, N-terminal), IPR014756_(Immunoglobulin E-set), IPR013783_(Immunoglobulin-like fold), IPR032751_(Protein fuseless), IPR036691_(Endonuclease/exonuclease/phosphatase superfamily)	artfr108g00020, artfr1108g00020, artfr1121g00030, artfr1271g00020, artfr1622g00060, artfr162g00010, artfr1683g00030, artfr2048g00030, artfr2134g00060, artfr2262g00010, artfr2604g00030, artfr322g00050, artfr432g00010, artfr448g00040, artfr516g00020, artfr5385g00030, artfr543g00010, artfr592g00170, artfr702g00020, artfr767g00010, artfr87g00060
OG0000734	9	0	0	2	expanded	NO	IPR001304_(C-type lectin-like), IPR016187_(C-type lectin fold), IPR016186_(C-type lectin-like/link domain superfamily), IPR016186_(C-type lectin-like/link domain superfamily), IPR016187_(C-type lectin fold), IPR001304_(C-type lectin-like), IPR016187_(C-type lectin fold), IPR016187_(C-type lectin fold), IPR001304_(C-type lectin-like), IPR016186_(C-type lectin-like/link domain superfamily), IPR0013…	artfr07g00140, artfr07g00150, artfr128g00130, artfr1293g00060, artfr2332g00020, artfr299g00070, artfr5791g00010, artfr621g00030, artfr9042g00010
OG0009089	6	0	0	0	expanded	NO	IPR001320_(Ionotropic glutamate receptor)	artfr1307g00020, artfr1410g00020, artfr2669g00030, artfr3078g00020, artfr48g00060, artfr491g00040
OG0000703	27	0	0	0	expanded	NO	IPR001373_(Cullin, N-terminal), IPR036317_(Cullin homology domain superfamily), IPR000477_(Reverse transcriptase domain)	artfr10131g00010, artfr1129g00020, artfr1129g00030, artfr1157g00020, artfr126g00060, artfr1298g00030, artfr1535g00010, artfr1603g00030, artfr217g00050, artfr2328g00010, artfr2351g00020, artfr2407g00010, artfr2421g00050, artfr263g00030, artfr3283g00010, artfr3782g00010, artfr3840g00010, artfr388g00070, artfr468g00020, artfr479g00020, artfr4924g00010, artfr524g00020, artfr6581g00010, artfr661g00030…
OG0002417	15	0	0	0	expanded	NO	IPR001394_(Peptidase C19, ubiquitin carboxyl-terminal hydrolase), IPR038765_(Papain-like cysteine peptidase superfamily), IPR001394_(Peptidase C19, ubiquitin carboxyl-terminal hydrolase), IPR038765_(Papain-like cysteine peptidase superfamily), IPR038765_(Papain-like cysteine peptidase superfamily), IPR001394_(Peptidase C19, ubiquitin carboxyl-terminal hydrolase), IPR038765_(Papain-like cysteine p…	artfr1494g00030, artfr1494g00040, artfr1980g00020, artfr3048g00080, artfr313g00070, artfr328g00040, artfr38g00090, artfr401g00010, artfr4169g00010, artfr428g00010, artfr442g00020, artfr717g00020, artfr74g00100, artfr851g00060, artfr90g00070
OG0000290	44	0	0	0	expanded	NO	IPR001478_(PDZ domain), IPR036034_(PDZ superfamily)	artfr1097g00070, artfr1179g00040, artfr1266g00010, artfr1389g00030, artfr1389g00040, artfr1540g00020, artfr1700g00040, artfr1700g00050, artfr1717g00040, artfr1829g00020, artfr1898g00010, artfr2391g00020, artfr244g00080, artfr2563g00050, artfr2563g00060, artfr2715g00030, artfr3402g00020, artfr3402g00030, artfr3402g00040, artfr3402g00050, artfr3446g00040, artfr3517g00010, artfr3517g00020, artfr370g…
OG0007031	9	0	0	0	expanded	NO	IPR001623_(DnaJ domain), IPR036869_(Chaperone J-domain superfamily), IPR027137_(Translocation protein Sec63)	artfr1994g00010, artfr2651g00030, artfr2756g00020, artfr296g00050, artfr3045g00010, artfr4851g00010, artfr592g00180, artfr6855g00020, artfr6948g00030
OG0007714	8	0	0	0	expanded	NO	IPR001650_(Helicase, C-terminal), IPR036388_(Winged helix-like DNA-binding domain superfamily), IPR027417_(P-loop containing nucleoside triphosphate hydrolase), IPR027417_(P-loop containing nucleoside triphosphate hydrolase), IPR000719_(Protein kinase domain), IPR014001_(Helicase superfamily 1/2, ATP-binding domain), IPR011009_(Protein kinase-like domain superfamily), IPR011545_(DEAD/DEAH box hel…	artfr1416g00070, artfr2858g00020, artfr3335g00020, artfr687g00090, artfr687g00100, artfr687g00110, artfr687g00120, artfr985g00030
OG0007706	8	0	0	0	expanded	NO	IPR001683_(Phox homologous domain), IPR036871_(PX domain superfamily)	artfr1100g00020, artfr1707g00020, artfr1748g00020, artfr2818g00020, artfr3125g00020, artfr3352g00040, artfr608g00010, artfr865g00020
OG0002049	8	0	0	0	expanded	NO	IPR001694_(NADH:ubiquinone oxidoreductase, subunit 1/F420H2 oxidoreductase subunit H), IPR001694_(NADH:ubiquinone oxidoreductase, subunit 1/F420H2 oxidoreductase subunit H), IPR001694_(NADH:ubiquinone oxidoreductase, subunit 1/F420H2 oxidoreductase subunit H), IPR001694_(NADH:ubiquinone oxidoreductase, subunit 1/F420H2 oxidoreductase subunit H), IPR001694_(NADH:ubiquinone oxidoreductase, subunit …	artfr1518g00020, artfr2795g00010, artfr2942g00060, artfr350g00110, artfr3644g00040, artfr4820g00020, artfr5599g00010, artfr959g00010
OG0002415	15	0	0	0	expanded	NO	IPR001734_(Sodium/solute symporter), IPR038377_(Sodium/glucose symporter superfamily)	artfr1062g00020, artfr2056g00020, artfr2118g00040, artfr2226g00010, artfr2526g00020, artfr414g00020, artfr4501g00030, artfr5060g00010, artfr509g00010, artfr524g00040, artfr550g00070, artfr5635g00010, artfr5635g00020, artfr567g00040, artfr5703g00010
OG0000571	30	0	0	0	expanded	NO	IPR001752_(Kinesin motor domain), IPR027417_(P-loop containing nucleoside triphosphate hydrolase), IPR036961_(Kinesin motor domain superfamily), IPR011701_(Major facilitator superfamily), IPR036259_(MFS transporter superfamily), IPR020846_(Major facilitator superfamily domain)	artfr101g00090, artfr10490g00010, artfr10490g00020, artfr1453g00060, artfr1453g00070, artfr1531g00030, artfr1531g00040, artfr1666g00020, artfr1964g00040, artfr1964g00050, artfr1964g00060, artfr207g00080, artfr211g00030, artfr2307g00020, artfr244g00030, artfr2692g00020, artfr2692g00030, artfr2719g00010, artfr2719g00020, artfr2719g00030, artfr3556g00020, artfr3556g00030, artfr3672g00020, artfr402g0…
OG0009090	6	0	0	0	expanded	NO	IPR001752_(Kinesin motor domain), IPR036961_(Kinesin motor domain superfamily), IPR027417_(P-loop containing nucleoside triphosphate hydrolase), IPR027640_(Kinesin-like protein), IPR027417_(P-loop containing nucleoside triphosphate hydrolase), IPR036961_(Kinesin motor domain superfamily), IPR027640_(Kinesin-like protein), IPR001752_(Kinesin motor domain), IPR036961_(Kinesin motor domain superfami…	artfr1353g00070, artfr1353g00080, artfr372g00100, artfr4265g00020, artfr541g00070, artfr7012g00010
OG0008394	7	0	0	0	expanded	NO	IPR002018_(Carboxylesterase, type B), IPR006342_(Methyltransferase FkbM), IPR029058_(Alpha/Beta hydrolase fold), IPR029063_(S-adenosyl-L-methionine-dependent methyltransferase), IPR006342_(Methyltransferase FkbM), IPR006342_(Methyltransferase FkbM), IPR029063_(S-adenosyl-L-methionine-dependent methyltransferase), IPR029063_(S-adenosyl-L-methionine-dependent methyltransferase), IPR006342_(Methyltr…	artfr322g00030, artfr331g00040, artfr3816g00030, artfr3816g00040, artfr716g00020, artfr716g00030, artfr716g00040
OG0009871	5	0	0	0	expanded	NO	IPR002110_(Ankyrin repeat), IPR020683_(Ankyrin repeat-containing domain), IPR036770_(Ankyrin repeat-containing domain superfamily)	artfr18g00030, artfr7019g00010, artfr722g00010, artfr7779g00010, artfr8733g00010
OG0009093	6	0	0	0	expanded	NO	IPR002110_(Ankyrin repeat), IPR020683_(Ankyrin repeat-containing domain), IPR036770_(Ankyrin repeat-containing domain superfamily), IPR002110_(Ankyrin repeat), IPR020683_(Ankyrin repeat-containing domain), IPR036770_(Ankyrin repeat-containing domain superfamily), IPR036770_(Ankyrin repeat-containing domain superfamily), IPR002110_(Ankyrin repeat), IPR020683_(Ankyrin repeat-containing domain), IPR…	artfr161g00020, artfr2202g00010, artfr308g00010, artfr444g00010, artfr5053g00030, artfr9709g00010
OG0007710	8	0	0	0	expanded	NO	IPR002156_(Ribonuclease H domain), IPR012337_(Ribonuclease H-like superfamily), IPR036397_(Ribonuclease H superfamily), IPR012337_(Ribonuclease H-like superfamily), IPR036397_(Ribonuclease H superfamily), IPR002156_(Ribonuclease H domain), IPR036397_(Ribonuclease H superfamily), IPR012337_(Ribonuclease H-like superfamily), IPR002156_(Ribonuclease H domain), IPR036397_(Ribonuclease H superfamily),…	artfr115g00030, artfr1557g00070, artfr1807g00050, artfr2114g00050, artfr2416g00050, artfr2416g00060, artfr660g00020, artfr7126g00050
OG0008382	7	0	0	0	expanded	NO	IPR002466_(Adenosine deaminase/editase), IPR001841_(Zinc finger, RING-type), IPR013083_(Zinc finger, RING/FYVE/PHD-type), IPR008974_(TRAF-like)	artfr1086g00040, artfr1159g00010, artfr2352g00020, artfr2651g00010, artfr4296g00020, artfr5945g00010, artfr6125g00020
OG0004106	6	1	0	1	expanded	NO	IPR003114_(Phox-associated domain), IPR036871_(PX domain superfamily), IPR001683_(Phox homologous domain), IPR001245_(Serine-threonine/tyrosine-protein kinase, catalytic domain), IPR013937_(Sorting nexin, C-terminal), IPR011009_(Protein kinase-like domain superfamily), IPR036305_(RGS domain superfamily), IPR003114_(Phox-associated domain), IPR011009_(Protein kinase-like domain superfamily), IPR00…	artfr1092g00070, artfr1494g00060, artfr1494g00070, artfr1800g00030, artfr4217g00010, artfr840g00070
OG0000174	19	0	1	0	expanded	NO	IPR003378_(Fringe-like), IPR002557_(Chitin binding domain), IPR011009_(Protein kinase-like domain superfamily), IPR036508_(Chitin binding domain superfamily), IPR000477_(Reverse transcriptase domain), IPR000477_(Reverse transcriptase domain), IPR000477_(Reverse transcriptase domain), IPR000477_(Reverse transcriptase domain), IPR000477_(Reverse transcriptase domain), IPR000477_(Reverse transcripta…	artfr1109g00060, artfr1139g00030, artfr123g00020, artfr1759g00030, artfr1860g00030, artfr192g00140, artfr2183g00040, artfr2300g00030, artfr358g00040, artfr360g00010, artfr360g00020, artfr404g00070, artfr420g00030, artfr426g00200, artfr5998g00010, artfr670g00080, artfr6710g00010, artfr7761g00010, artfr776g00050
OG0000430	35	0	0	0	expanded	NO	IPR004244_(Transposase, L1), IPR004244_(Transposase, L1), IPR004244_(Transposase, L1), IPR004244_(Transposase, L1), IPR004244_(Transposase, L1), IPR004244_(Transposase, L1)	artfr08g00180, artfr105g00100, artfr107g00040, artfr1207g00070, artfr1276g00010, artfr1276g00040, artfr132g00120, artfr132g00130, artfr1388g00040, artfr1570g00050, artfr1638g00050, artfr1951g00030, artfr2031g00030, artfr218g00070, artfr2313g00040, artfr259g00080, artfr2729g00030, artfr2729g00040, artfr2745g00020, artfr2745g00030, artfr275g00020, artfr3105g00030, artfr378g00030, artfr4024g00050, a…
OG0001191	21	0	0	0	expanded	NO	IPR004308_(Glutamate-cysteine ligase catalytic subunit), IPR004308_(Glutamate-cysteine ligase catalytic subunit)	artfr1118g00020, artfr1538g00030, artfr1634g00020, artfr1710g00300, artfr174g00100, artfr1896g00030, artfr2136g00030, artfr2302g00030, artfr2597g00030, artfr301g00020, artfr301g00030, artfr347g00010, artfr347g00020, artfr4406g00010, artfr499g00030, artfr5859g00020, artfr5932g00010, artfr729g00020, artfr729g00030, artfr91g00030, artfr9275g00010
OG0004317	12	0	0	0	expanded	NO	IPR004868_(DNA-directed DNA polymerase, family B, mitochondria/virus)	artfr1151g00030, artfr126g00020, artfr1704g00040, artfr249g00060, artfr2742g00020, artfr5004g00020, artfr631g00090, artfr700g00020, artfr860g00050, artfr860g00060, artfr9206g00010, artfr99g00030
OG0004316	12	0	0	0	expanded	NO	IPR004875_(DDE superfamily endonuclease domain)	artfr1047g00030, artfr1178g00010, artfr1204g00030, artfr1204g00050, artfr239g00020, artfr3169g00020, artfr3443g00010, artfr35g00880, artfr423g00040, artfr93g00390, artfr9406g00010, artfr9406g00020
OG0000302	23	2	1	1	expanded	YES	IPR004875_(DDE superfamily endonuclease domain), IPR004875_(DDE superfamily endonuclease domain), IPR004875_(DDE superfamily endonuclease domain), IPR004875_(DDE superfamily endonuclease domain), IPR004875_(DDE superfamily endonuclease domain), IPR007889_(DNA binding HTH domain, Psq-type), IPR022702_(DNA (cytosine-5)-methyltransferase 1, replication foci domain), IPR006600_(HTH CenpB-type DNA-bin…	artfr1105g00010, artfr126g00070, artfr1307g00040, artfr1331g00030, artfr144g00010, artfr146g00060, artfr150g00090, artfr1535g00020, artfr1597g00040, artfr1597g00050, artfr1633g00020, artfr171g00010, artfr171g00020, artfr173g00080, artfr1835g00010, artfr2189g00040, artfr2214g00020, artfr2615g00020, artfr3647g00010, artfr44g00070, artfr763g00010, artfr895g00030, artfr984g00040
OG0000218	49	0	0	0	expanded	NO	IPR006086_(XPG-I domain), IPR029060_(PIN-like domain superfamily), IPR036465_(von Willebrand factor A-like domain superfamily), IPR006165_(Ku70), IPR007220_(Origin recognition complex, subunit 2), IPR016024_(Armadillo-type fold), IPR011989_(Armadillo-like helical), IPR003439_(ABC transporter-like), IPR027417_(P-loop containing nucleoside triphosphate hydrolase)	artfr102g00110, artfr1079g00010, artfr109g00030, artfr1149g00030, artfr1202g00010, artfr1226g00020, artfr1283g00070, artfr1293g00030, artfr131g00050, artfr1360g00020, artfr1376g00020, artfr1411g00010, artfr1438g00040, artfr1447g00030, artfr1777g00050, artfr1780g00030, artfr1897g00040, artfr1947g00020, artfr2196g00010, artfr2228g00010, artfr2252g00030, artfr2562g00060, artfr2695g00020, artfr26g003…
OG0008381	7	0	0	0	expanded	NO	IPR006201_(Neurotransmitter-gated ion-channel), IPR006029_(Neurotransmitter-gated ion-channel transmembrane domain), IPR006028_(Gamma-aminobutyric acid A receptor/Glycine receptor alpha), IPR036719_(Neurotransmitter-gated ion-channel transmembrane domain superfamily)	artfr1061g00010, artfr1135g00050, artfr1138g00020, artfr1908g00010, artfr2695g00040, artfr2760g00010, artfr46g00020
OG0006269	10	0	0	0	expanded	NO	IPR006573_(Neuralized homology repeat (NHR) domain), IPR037962_(Neuralized), IPR036691_(Endonuclease/exonuclease/phosphatase superfamily), IPR000477_(Reverse transcriptase domain), IPR000477_(Reverse transcriptase domain)	artfr1091g00030, artfr1121g00080, artfr1409g00050, artfr1950g00020, artfr1991g00010, artfr2295g00060, artfr357g00060, artfr357g00070, artfr852g00050, artfr972g00030
OG0000039	128	0	0	0	expanded	NO	IPR006578_(MADF domain), IPR037855_(Vacuolar protein sorting protein 36), IPR036390_(Winged helix DNA-binding domain superfamily), IPR036388_(Winged helix-like DNA-binding domain superfamily), IPR036875_(Zinc finger, CCHC-type superfamily), IPR001878_(Zinc finger, CCHC-type), IPR036691_(Endonuclease/exonuclease/phosphatase superfamily), IPR001878_(Zinc finger, CCHC-type), IPR038763_(DHH phosphoes…	artfr01g00150, artfr02g00190, artfr1054g00050, artfr107g00750, artfr1105g00070, artfr1109g00040, artfr1109g00050, artfr1155g00020, artfr1155g00100, artfr1192g00060, artfr120g00090, artfr1210g00030, artfr121g00120, artfr1248g00030, artfr1324g00060, artfr1324g00070, artfr1358g00030, artfr1404g00020, artfr1406g00040, artfr142g00120, artfr1456g00020, artfr1485g00030, artfr148g00080, artfr14g00180, ar…
OG0007033	9	0	0	0	expanded	NO	IPR007011_(Late embryogenesis abundant protein, SMP subgroup), IPR007011_(Late embryogenesis abundant protein, SMP subgroup), IPR007011_(Late embryogenesis abundant protein, SMP subgroup)	artfr20g00780, artfr20g00840, artfr20g00860, artfr2586g00020, artfr2598g00030, artfr3152g00010, artfr5078g00010, artfr6829g00010, artfr92g00030
OG0009861	5	0	0	0	expanded	NO	IPR007588_(Zinc finger, FLYWCH-type), IPR007588_(Zinc finger, FLYWCH-type), IPR002110_(Ankyrin repeat), IPR020683_(Ankyrin repeat-containing domain), IPR036770_(Ankyrin repeat-containing domain superfamily)	artfr115g00090, artfr1489g00050, artfr154g00020, artfr50g00910, artfr5811g00020
OG0000990	23	0	0	0	expanded	NO	IPR007645_(RNA polymerase Rpb2, domain 3), IPR015712_(DNA-directed RNA polymerase, subunit 2), IPR004932_(Retrieval of early ER protein Rer1), IPR036691_(Endonuclease/exonuclease/phosphatase superfamily), IPR000477_(Reverse transcriptase domain), IPR029058_(Alpha/Beta hydrolase fold), IPR000408_(Regulator of chromosome condensation, RCC1), IPR002018_(Carboxylesterase, type B), IPR009091_(Regulato…	artfr1001g00020, artfr1117g00020, artfr1170g00020, artfr1709g00020, artfr176g00120, artfr1883g00060, artfr2455g00010, artfr2656g00040, artfr2752g00020, artfr31g00100, artfr37g00070, artfr450g00050, artfr4553g00020, artfr4651g00020, artfr52g00310, artfr590g00060, artfr647g00040, artfr685g00030, artfr760g00030, artfr8363g00010, artfr930g00050, artfr95g00090, artfr986g00070
OG0001757	6	1	0	1	expanded	NO	IPR007724_(Poly(ADP-ribose) glycohydrolase), IPR007724_(Poly(ADP-ribose) glycohydrolase), IPR007724_(Poly(ADP-ribose) glycohydrolase), IPR007724_(Poly(ADP-ribose) glycohydrolase), IPR007724_(Poly(ADP-ribose) glycohydrolase)	artfr1326g00020, artfr1595g00030, artfr1766g00020, artfr1766g00030, artfr4229g00030, artfr805g00010
OG0007718	7	0	0	1	expanded	NO	IPR007855_(RNA-dependent RNA polymerase, eukaryotic-type), IPR007855_(RNA-dependent RNA polymerase, eukaryotic-type), IPR027417_(P-loop containing nucleoside triphosphate hydrolase), IPR001977_(Dephospho-CoA kinase), IPR006935_(Helicase/UvrB, N-terminal), IPR001650_(Helicase, C-terminal), IPR014001_(Helicase superfamily 1/2, ATP-binding domain), IPR014729_(Rossmann-like alpha/beta/alpha sandwich …	artfr1871g00020, artfr2963g00010, artfr2970g00020, artfr6378g00020, artfr6954g00010, artfr6954g00020, artfr8352g00010
OG0005355	11	0	0	0	expanded	NO	IPR008672_(Spindle assembly checkpoint component Mad1)	artfr10761g00020, artfr2168g00010, artfr2763g00020, artfr2763g00030, artfr2866g00030, artfr2866g00040, artfr2891g00020, artfr541g00050, artfr5770g00010, artfr7300g00020, artfr7300g00030
OG0007707	8	0	0	0	expanded	NO	IPR008906_(HAT, C-terminal dimerisation domain)	artfr1133g00040, artfr1734g00050, artfr1774g00020, artfr2359g00010, artfr345g00060, artfr345g00070, artfr4709g00010, artfr789g00010
OG0002861	14	0	0	0	expanded	NO	IPR008906_(HAT, C-terminal dimerisation domain), IPR003598_(Immunoglobulin subtype 2), IPR013783_(Immunoglobulin-like fold), IPR036179_(Immunoglobulin-like domain superfamily), IPR025398_(Domain of unknown function DUF4371)	artfr107g00110, artfr12g00020, artfr12g00030, artfr1454g00020, artfr208g00010, artfr208g00020, artfr2914g00040, artfr2914g00050, artfr323g00050, artfr3513g00020, artfr4278g00010, artfr4869g00030, artfr5486g00010, artfr698g00040
OG0004314	12	0	0	0	expanded	NO	IPR008906_(HAT, C-terminal dimerisation domain), IPR012337_(Ribonuclease H-like superfamily), IPR001951_(Histone H4), IPR012337_(Ribonuclease H-like superfamily), IPR008906_(HAT, C-terminal dimerisation domain), IPR009072_(Histone-fold), IPR001951_(Histone H4), IPR009072_(Histone-fold), IPR000477_(Reverse transcriptase domain)	artfr1002g00050, artfr1870g00030, artfr1870g00040, artfr269g00070, artfr27g00100, artfr2838g00020, artfr365g00010, artfr3886g00030, artfr4293g00010, artfr440g00030, artfr8296g00020, artfr99g00110
OG0000335	40	0	0	0	expanded	NO	IPR008906_(HAT, C-terminal dimerisation domain), IPR012337_(Ribonuclease H-like superfamily), IPR008906_(HAT, C-terminal dimerisation domain), IPR008906_(HAT, C-terminal dimerisation domain), IPR008906_(HAT, C-terminal dimerisation domain), IPR012337_(Ribonuclease H-like superfamily), IPR008906_(HAT, C-terminal dimerisation domain), IPR012337_(Ribonuclease H-like superfamily), IPR008906_(HAT, C-t…	artfr1029g00050, artfr1051g00010, artfr1115g00030, artfr1481g00020, artfr1503g00030, artfr1503g00040, artfr150g00010, artfr150g00020, artfr1592g00010, artfr2024g00030, artfr211g00010, artfr223g00010, artfr2336g00030, artfr2336g00040, artfr2826g00030, artfr2832g00030, artfr2832g00040, artfr2879g00020, artfr2879g00030, artfr2900g00060, artfr3228g00010, artfr345g00050, artfr3720g00040, artfr4147g000…
OG0000458	32	0	0	0	expanded	NO	IPR008936_(Rho GTPase activation protein)	artfr112g00070, artfr1247g00010, artfr1507g00030, artfr1550g00010, artfr1613g00040, artfr1667g00040, artfr1667g00050, artfr1742g00050, artfr1886g00080, artfr192g00080, artfr2556g00030, artfr2556g00040, artfr262g00010, artfr2839g00010, artfr3054g00030, artfr32g00060, artfr3856g00040, artfr3949g00020, artfr40g00080, artfr4249g00010, artfr4249g00020, artfr5126g00020, artfr5229g00020, artfr607g00100,…
OG0000254	47	0	0	0	expanded	NO	IPR008979_(Galactose-binding-like domain superfamily), IPR029060_(PIN-like domain superfamily), IPR036691_(Endonuclease/exonuclease/phosphatase superfamily), IPR035437_(SNase-like, OB-fold superfamily), IPR002999_(Tudor domain), IPR029060_(PIN-like domain superfamily), IPR000504_(RNA recognition motif domain), IPR012677_(Nucleotide-binding alpha-beta plait domain superfamily), IPR035979_(RNA-bind…	artfr111g00070, artfr1149g00020, artfr1230g00020, artfr1328g00030, artfr1364g00030, artfr1582g00010, artfr1755g00030, artfr1800g00020, artfr184g00060, artfr1999g00050, artfr2225g00010, artfr232g00040, artfr2469g00020, artfr2473g00050, artfr2473g00060, artfr2512g00020, artfr2717g00020, artfr2862g00040, artfr2917g00020, artfr3383g00040, artfr3417g00020, artfr3494g00010, artfr3615g00040, artfr3615g0…
OG0000239	48	0	0	0	expanded	NO	IPR009001_(Translation elongation factor EF1A/initiation factor IF2gamma, C-terminal), IPR039263_(GTP-binding protein 1), IPR012340_(Nucleic acid-binding, OB-fold), IPR008047_(Mini-chromosome maintenance complex protein 4), IPR031327_(Mini-chromosome maintenance protein), IPR027925_(MCM N-terminal domain), IPR032394_(Anoctamin, dimerisation domain), IPR007632_(Anoctamin)	artfr1068g00020, artfr11864g00010, artfr1227g00050, artfr12434g00020, artfr1378g00020, artfr1378g00030, artfr150g00070, artfr150g00080, artfr2085g00130, artfr2148g00020, artfr2166g00040, artfr220g00080, artfr2236g00010, artfr2236g00020, artfr234g00030, artfr2410g00050, artfr2459g00010, artfr2812g00010, artfr2812g00020, artfr298g00060, artfr298g00070, artfr302g00090, artfr302g00100, artfr3083g0003…
OG0008379	7	0	0	0	expanded	NO	IPR009030_(Growth factor receptor cysteine-rich domain superfamily), IPR016161_(Aldehyde/histidinol dehydrogenase), IPR001881_(EGF-like calcium-binding domain), IPR016162_(Aldehyde dehydrogenase, N-terminal), IPR015590_(Aldehyde dehydrogenase domain), IPR001881_(EGF-like calcium-binding domain), IPR001881_(EGF-like calcium-binding domain)	artfr1038g00020, artfr138g00040, artfr1399g00010, artfr1912g00010, artfr1912g00030, artfr3814g00010, artfr814g00040
OG0000713	23	0	2	0	expanded	NO	IPR009057_(Homeobox-like domain superfamily), IPR007889_(DNA binding HTH domain, Psq-type), IPR007889_(DNA binding HTH domain, Psq-type), IPR009057_(Homeobox-like domain superfamily), IPR009057_(Homeobox-like domain superfamily), IPR007889_(DNA binding HTH domain, Psq-type), IPR009057_(Homeobox-like domain superfamily), IPR007889_(DNA binding HTH domain, Psq-type), IPR009057_(Homeobox-like domain…	artfr1133g00020, artfr1601g00050, artfr1601g00060, artfr1601g00070, artfr2186g00050, artfr2186g00060, artfr2186g00070, artfr2239g00030, artfr2465g00030, artfr2721g00010, artfr2724g00030, artfr2777g00030, artfr3079g00020, artfr3079g00030, artfr4389g00010, artfr492g00070, artfr5618g00010, artfr687g00140, artfr708g00030, artfr714g00010, artfr7521g00010, artfr895g00040, artfr978g00060
OG0009862	5	0	0	0	expanded	NO	IPR009072_(Histone-fold)	artfr1253g00050, artfr1438g00010, artfr1674g00010, artfr2878g00020, artfr811g00060
OG0007705	8	0	0	0	expanded	NO	IPR009072_(Histone-fold), IPR007125_(Histone H2A/H2B/H3), IPR000164_(Histone H3/CENP-A), IPR009072_(Histone-fold), IPR000164_(Histone H3/CENP-A), IPR007125_(Histone H2A/H2B/H3), IPR000164_(Histone H3/CENP-A), IPR007125_(Histone H2A/H2B/H3), IPR009072_(Histone-fold), IPR009072_(Histone-fold), IPR007125_(Histone H2A/H2B/H3), IPR000164_(Histone H3/CENP-A), IPR000164_(Histone H3/CENP-A), IPR009072_(H…	artfr10g01460, artfr10g01480, artfr1240g00030, artfr1495g00050, artfr1682g00020, artfr2881g00010, artfr4857g00010, artfr753g00050
OG0000664	17	1	1	0	expanded	NO	IPR009072_(Histone-fold), IPR037249_(TAFH/NHR1 domain superfamily), IPR003894_(TAFH/NHR1), IPR007900_(Transcription initiation factor TFIID component TAF4), IPR007900_(Transcription initiation factor TFIID component TAF4), IPR009072_(Histone-fold), IPR037249_(TAFH/NHR1 domain superfamily), IPR003894_(TAFH/NHR1), IPR009072_(Histone-fold), IPR007900_(Transcription initiation factor TFIID component …	artfr1202g00050, artfr1643g00060, artfr1643g00070, artfr2156g00030, artfr2416g00030, artfr399g00110, artfr4021g00020, artfr4021g00030, artfr4021g00050, artfr4331g00010, artfr4331g00020, artfr5260g00020, artfr6714g00040, artfr7126g00030, artfr7126g00040, artfr9991g00020, artfr9991g00030
OG0001180	17	0	0	0	expanded	NO	IPR010285_(DNA helicase Pif1-like), IPR027417_(P-loop containing nucleoside triphosphate hydrolase), IPR027417_(P-loop containing nucleoside triphosphate hydrolase), IPR010285_(DNA helicase Pif1-like), IPR027417_(P-loop containing nucleoside triphosphate hydrolase), IPR010285_(DNA helicase Pif1-like), IPR038765_(Papain-like cysteine peptidase superfamily), IPR027417_(P-loop containing nucleoside …	artfr1407g00030, artfr1980g00030, artfr3048g00050, artfr3048g00060, artfr328g00060, artfr328g00070, artfr3880g00040, artfr3880g00050, artfr4324g00010, artfr4418g00020, artfr4418g00030, artfr491g00020, artfr5111g00020, artfr693g00010, artfr6979g00010, artfr6979g00020, artfr7806g00020
OG0007715	8	0	0	0	expanded	NO	IPR010666_(Zinc finger, GRF-type), IPR010666_(Zinc finger, GRF-type)	artfr1467g00040, artfr1467g00060, artfr2562g00040, artfr324g00010, artfr324g00060, artfr350g00080, artfr4561g00020, artfr51g00080
OG0008386	7	0	0	0	expanded	NO	IPR011009_(Protein kinase-like domain superfamily), IPR000719_(Protein kinase domain), IPR011009_(Protein kinase-like domain superfamily), IPR000719_(Protein kinase domain), IPR000719_(Protein kinase domain), IPR011009_(Protein kinase-like domain superfamily), IPR000719_(Protein kinase domain), IPR011009_(Protein kinase-like domain superfamily), IPR011009_(Protein kinase-like domain superfamily),…	artfr138g00020, artfr1667g00010, artfr22g00130, artfr2630g00020, artfr3432g00010, artfr545g00010, artfr6922g00020
OG0000034	132	0	0	0	expanded	NO	IPR011011_(Zinc finger, FYVE/PHD-type), IPR013083_(Zinc finger, RING/FYVE/PHD-type), IPR011011_(Zinc finger, FYVE/PHD-type), IPR013083_(Zinc finger, RING/FYVE/PHD-type), IPR011011_(Zinc finger, FYVE/PHD-type), IPR036691_(Endonuclease/exonuclease/phosphatase superfamily), IPR005135_(Endonuclease/exonuclease/phosphatase), IPR013083_(Zinc finger, RING/FYVE/PHD-type), IPR005135_(Endonuclease/exonucle…	artfr1006g00050, artfr1007g00030, artfr1069g00010, artfr111g00030, artfr111g00040, artfr111g00050, artfr111g00060, artfr1200g00020, artfr1220g00040, artfr1244g00010, artfr1253g00040, artfr125g00100, artfr135g00090, artfr1371g00030, artfr1453g00020, artfr1453g00040, artfr1485g00040, artfr164g00010, artfr164g00020, artfr1664g00040, artfr1667g00070, artfr1742g00040, artfr1762g00050, artfr1762g00080,…
OG0002406	14	0	1	0	expanded	NO	IPR011011_(Zinc finger, FYVE/PHD-type), IPR013087_(Zinc finger C2H2-type), IPR036236_(Zinc finger C2H2 superfamily), IPR011011_(Zinc finger, FYVE/PHD-type), IPR013083_(Zinc finger, RING/FYVE/PHD-type), IPR000477_(Reverse transcriptase domain)	artfr1209g00030, artfr1282g00060, artfr1429g00010, artfr1747g00030, artfr2173g00020, artfr288g00090, artfr3355g00020, artfr3689g00090, artfr3689g00110, artfr392g00100, artfr4116g00080, artfr520g00070, artfr660g00040, artfr771g00110
OG0001615	18	0	0	0	expanded	NO	IPR011333_(SKP1/BTB/POZ domain superfamily), IPR000210_(BTB/POZ domain), IPR000210_(BTB/POZ domain), IPR000210_(BTB/POZ domain), IPR011333_(SKP1/BTB/POZ domain superfamily), IPR011333_(SKP1/BTB/POZ domain superfamily), IPR000210_(BTB/POZ domain), IPR000210_(BTB/POZ domain), IPR011333_(SKP1/BTB/POZ domain superfamily), IPR011333_(SKP1/BTB/POZ domain superfamily), IPR000210_(BTB/POZ domain), IPR000…	artfr1424g00020, artfr1566g00020, artfr1814g00020, artfr2000g00020, artfr2966g00020, artfr307g00010, artfr307g00020, artfr3236g00020, artfr408g00020, artfr4301g00030, artfr4301g00040, artfr469g00020, artfr5527g00010, artfr720g00010, artfr7610g00020, artfr783g00010, artfr859g00050, artfr996g00010
OG0006270	10	0	0	0	expanded	NO	IPR011583_(Chitinase II), IPR029070_(Chitinase insertion domain superfamily), IPR017853_(Glycoside hydrolase superfamily), IPR001223_(Glycoside hydrolase family 18, catalytic domain), IPR029526_(PiggyBac transposable element-derived protein)	artfr1093g00030, artfr1596g00250, artfr1715g00040, artfr2760g00070, artfr326g00070, artfr3971g00020, artfr4608g00010, artfr511g00040, artfr6196g00010, artfr973g00040
OG0006266	10	0	0	0	expanded	NO	IPR011598_(Myc-type, basic helix-loop-helix (bHLH) domain), IPR036638_(Helix-loop-helix DNA-binding domain superfamily), IPR039091_(Aryl hydrocarbon receptor/Aryl hydrocarbon receptor repressor)	artfr03g00060, artfr03g00070, artfr10643g00010, artfr1434g00030, artfr1506g00010, artfr3099g00040, artfr395g00020, artfr50g00040, artfr5420g00020, artfr716g00050
OG0007025	9	0	0	0	expanded	NO	IPR011604_(Exonuclease, phage-type/RecB, C-terminal), IPR011335_(Restriction endonuclease type II-like), IPR011604_(Exonuclease, phage-type/RecB, C-terminal)	artfr130g00040, artfr1739g00040, artfr180g00080, artfr180g00090, artfr1965g00020, artfr1965g00030, artfr2680g00040, artfr2680g00050, artfr2914g00010
OG0007024	9	0	0	0	expanded	NO	IPR011604_(Exonuclease, phage-type/RecB, C-terminal), IPR019080_(YqaJ viral recombinase), IPR011335_(Restriction endonuclease type II-like), IPR011604_(Exonuclease, phage-type/RecB, C-terminal), IPR019080_(YqaJ viral recombinase), IPR011335_(Restriction endonuclease type II-like), IPR011604_(Exonuclease, phage-type/RecB, C-terminal), IPR011335_(Restriction endonuclease type II-like), IPR019080_(Y…	artfr1207g00100, artfr1244g00020, artfr1613g00060, artfr363g00040, artfr4261g00010, artfr542g00060, artfr639g00030, artfr7784g00010, artfr7784g00020
OG0005361	11	0	0	0	expanded	NO	IPR011701_(Major facilitator superfamily), IPR020846_(Major facilitator superfamily domain), IPR036259_(MFS transporter superfamily), IPR002156_(Ribonuclease H domain), IPR036397_(Ribonuclease H superfamily), IPR012337_(Ribonuclease H-like superfamily), IPR026960_(Reverse transcriptase zinc-binding domain), IPR036397_(Ribonuclease H superfamily), IPR002156_(Ribonuclease H domain), IPR012337_(Ribo…	artfr1188g00020, artfr1289g00040, artfr1952g00020, artfr2967g00040, artfr3385g00090, artfr597g00050, artfr634g00040, artfr663g00130, artfr6940g00020, artfr740g00010, artfr78g00050
OG0001023	10	1	1	1	expanded	YES	IPR011993_(PH-like domain superfamily), IPR001849_(Pleckstrin homology domain)	artfr1007g00010, artfr1007g00040, artfr1028g00020, artfr1705g00070, artfr180g00060, artfr1979g00030, artfr2250g00030, artfr517g00040, artfr7723g00020, artfr954g00020
OG0005362	11	0	0	0	expanded	NO	IPR012337_(Ribonuclease H-like superfamily)	artfr1415g00040, artfr2114g00020, artfr219g00080, artfr2701g00020, artfr2930g00030, artfr6940g00010, artfr78g00110, artfr78g00120, artfr865g00010, artfr989g00010, artfr989g00020
OG0007716	8	0	0	0	expanded	NO	IPR012337_(Ribonuclease H-like superfamily), IPR002156_(Ribonuclease H domain), IPR036397_(Ribonuclease H superfamily)	artfr1561g00040, artfr475g00050, artfr5167g00030, artfr5337g00020, artfr587g00070, artfr861g00010, artfr899g00040, artfr983g00010
OG0005354	10	0	0	1	expanded	NO	IPR012337_(Ribonuclease H-like superfamily), IPR008906_(HAT, C-terminal dimerisation domain), IPR008906_(HAT, C-terminal dimerisation domain), IPR012337_(Ribonuclease H-like superfamily)	artfr06g00180, artfr11g00150, artfr1762g00060, artfr290g00080, artfr290g00090, artfr3229g00020, artfr3229g00130, artfr3229g00140, artfr3911g00100, artfr76g00070
OG0000191	54	0	0	0	expanded	NO	IPR012337_(Ribonuclease H-like superfamily), IPR008906_(HAT, C-terminal dimerisation domain), IPR012337_(Ribonuclease H-like superfamily), IPR008906_(HAT, C-terminal dimerisation domain), IPR025398_(Domain of unknown function DUF4371), IPR008906_(HAT, C-terminal dimerisation domain), IPR012337_(Ribonuclease H-like superfamily), IPR008906_(HAT, C-terminal dimerisation domain), IPR012337_(Ribonucle…	artfr1016g00010, artfr1155g00040, artfr1155g00050, artfr1266g00040, artfr1353g00060, artfr1409g00020, artfr1409g00030, artfr1439g00020, artfr1439g00030, artfr1614g00020, artfr1771g00020, artfr185g00010, artfr206g00020, artfr206g00030, artfr215g00140, artfr236g00050, artfr2676g00010, artfr28g00040, artfr2918g00010, artfr2923g00010, artfr2923g00020, artfr2923g00030, artfr2998g00010, artfr3573g00020…
OG0007719	8	0	0	0	expanded	NO	IPR012337_(Ribonuclease H-like superfamily), IPR011009_(Protein kinase-like domain superfamily), IPR029875_(Rho-associated protein kinase LET-502)	artfr2374g00010, artfr284g00060, artfr284g00070, artfr3367g00040, artfr4390g00020, artfr4413g00020, artfr4550g00010, artfr894g00050
OG0002860	14	0	0	0	expanded	NO	IPR012337_(Ribonuclease H-like superfamily), IPR036034_(PDZ superfamily), IPR030029_(Glutamate receptor-interacting protein 2)	artfr1036g00050, artfr149g00060, artfr149g00070, artfr1533g00020, artfr171g00060, artfr1759g00020, artfr3177g00070, artfr407g00080, artfr5141g00010, artfr530g00020, artfr6421g00010, artfr6640g00010, artfr77g00020, artfr987g00010
OG0000213	47	1	0	2	expanded	NO	IPR012337_(Ribonuclease H-like superfamily), IPR036397_(Ribonuclease H superfamily), IPR012337_(Ribonuclease H-like superfamily), IPR002156_(Ribonuclease H domain), IPR036397_(Ribonuclease H superfamily), IPR002156_(Ribonuclease H domain), IPR012337_(Ribonuclease H-like superfamily), IPR036397_(Ribonuclease H superfamily), IPR012337_(Ribonuclease H-like superfamily), IPR036397_(Ribonuclease H sup…	artfr1136g00030, artfr115g00010, artfr1230g00010, artfr1277g00070, artfr1334g00040, artfr1334g00050, artfr13g00010, artfr1511g00030, artfr1642g00010, artfr1642g00020, artfr1721g00010, artfr173g00100, artfr1830g00010, artfr1937g00010, artfr2121g00010, artfr2135g00020, artfr225g00020, artfr2265g00010, artfr233g00050, artfr249g00010, artfr2659g00010, artfr2813g00040, artfr2813g00050, artfr3047g00020…
OG0007026	8	0	0	1	expanded	NO	IPR012337_(Ribonuclease H-like superfamily), IPR036397_(Ribonuclease H superfamily), IPR012337_(Ribonuclease H-like superfamily), IPR036397_(Ribonuclease H superfamily), IPR001584_(Integrase, catalytic core), IPR012337_(Ribonuclease H-like superfamily), IPR036397_(Ribonuclease H superfamily)	artfr1320g00020, artfr146g00050, artfr146g00070, artfr3667g00060, artfr5216g00010, artfr5216g00020, artfr635g00100, artfr704g00010
OG0000601	8	0	2	0	expanded	NO	IPR012337_(Ribonuclease H-like superfamily), IPR036397_(Ribonuclease H superfamily), IPR016197_(Chromo-like domain superfamily), IPR000953_(Chromo/chromo shadow domain), IPR012337_(Ribonuclease H-like superfamily), IPR000953_(Chromo/chromo shadow domain), IPR016197_(Chromo-like domain superfamily), IPR012337_(Ribonuclease H-like superfamily), IPR001584_(Integrase, catalytic core), IPR036397_(Ribo…	artfr1151g00020, artfr141g00090, artfr196g00060, artfr2742g00040, artfr2942g00010, artfr5004g00010, artfr860g00040, artfr99g00050
OG0006272	10	0	0	0	expanded	NO	IPR012337_(Ribonuclease H-like superfamily), IPR036508_(Chitin binding domain superfamily), IPR032675_(Leucine-rich repeat domain superfamily), IPR002557_(Chitin binding domain)	artfr1151g00040, artfr126g00010, artfr1660g00030, artfr249g00040, artfr30g00140, artfr5234g00020, artfr624g00020, artfr786g00030, artfr860g00070, artfr860g00080
OG0001043	10	1	1	1	expanded	YES	IPR013083_(Zinc finger, RING/FYVE/PHD-type), IPR001841_(Zinc finger, RING-type), IPR008974_(TRAF-like), IPR008974_(TRAF-like), IPR013083_(Zinc finger, RING/FYVE/PHD-type), IPR001841_(Zinc finger, RING-type), IPR001841_(Zinc finger, RING-type), IPR015036_(E3 ubiquitin-protein ligase NRDP1), IPR013083_(Zinc finger, RING/FYVE/PHD-type), IPR037255_(NRDP1, C-terminal), IPR008974_(TRAF-like), IPR013083…	artfr129g00060, artfr14725g00010, artfr2398g00020, artfr2504g00020, artfr3828g00010, artfr4429g00010, artfr600g00070, artfr6768g00010, artfr7023g00010, artfr7023g00020
OG0000607	29	0	0	0	expanded	NO	IPR013151_(Immunoglobulin), IPR006050_(DNA photolyase, N-terminal), IPR036134_(Cryptochrome/DNA photolyase, FAD-binding domain-like superfamily), IPR014729_(Rossmann-like alpha/beta/alpha sandwich fold), IPR013783_(Immunoglobulin-like fold), IPR036155_(Cryptochrome/photolyase, N-terminal domain superfamily), IPR003599_(Immunoglobulin subtype), IPR036179_(Immunoglobulin-like domain superfamily), I…	artfr09g00100, artfr09g00110, artfr111g00120, artfr1340g00030, artfr13g00190, artfr1603g00040, artfr196g00010, artfr1999g00030, artfr1999g00040, artfr202g00020, artfr2070g00030, artfr2114g00010, artfr2715g00010, artfr324g00070, artfr3589g00020, artfr3589g00030, artfr3971g00070, artfr3971g00080, artfr43g00140, artfr4839g00010, artfr5502g00020, artfr564g00020, artfr5766g00020, artfr58g00130, artfr6…
OG0009868	5	0	0	0	expanded	NO	IPR013320_(Concanavalin A-like lectin/glucanase domain superfamily), IPR009072_(Histone-fold)	artfr1587g00020, artfr1587g00030, artfr1587g00040, artfr189g00060, artfr5409g00010
OG0007029	9	0	0	0	expanded	NO	IPR013783_(Immunoglobulin-like fold), IPR013151_(Immunoglobulin), IPR036427_(Bromodomain-like superfamily), IPR003599_(Immunoglobulin subtype), IPR036179_(Immunoglobulin-like domain superfamily), IPR001300_(Peptidase C2, calpain, catalytic domain), IPR038765_(Papain-like cysteine peptidase superfamily), IPR022684_(Peptidase C2, calpain family), IPR036691_(Endonuclease/exonuclease/phosphatase supe…	artfr149g00050, artfr184g00100, artfr2013g00010, artfr2780g00040, artfr326g00020, artfr380g00020, artfr659g00050, artfr788g00010, artfr793g00050
OG0001190	21	0	0	0	expanded	NO	IPR013783_(Immunoglobulin-like fold), IPR036179_(Immunoglobulin-like domain superfamily), IPR001878_(Zinc finger, CCHC-type), IPR027806_(Harbinger transposase-derived nuclease domain), IPR000571_(Zinc finger, CCCH-type), IPR036855_(Zinc finger, CCCH-type superfamily), IPR013783_(Immunoglobulin-like fold), IPR036179_(Immunoglobulin-like domain superfamily)	artfr1100g00030, artfr1179g00050, artfr1380g00020, artfr1381g00020, artfr236g00060, artfr2391g00030, artfr2624g00010, artfr3145g00020, artfr3145g00030, artfr324g00040, artfr324g00050, artfr3273g00020, artfr3446g00010, artfr3446g00020, artfr3446g00030, artfr3446g00050, artfr4337g00010, artfr5507g00030, artfr85g00130, artfr85g00140, artfr93g00380
OG0002416	15	0	0	0	expanded	NO	IPR013783_(Immunoglobulin-like fold), IPR036179_(Immunoglobulin-like domain superfamily), IPR008906_(HAT, C-terminal dimerisation domain), IPR012337_(Ribonuclease H-like superfamily), IPR008906_(HAT, C-terminal dimerisation domain), IPR012337_(Ribonuclease H-like superfamily)	artfr1120g00060, artfr1286g00020, artfr1670g00010, artfr1718g00060, artfr1718g00070, artfr2032g00010, artfr2321g00010, artfr2453g00040, artfr258g00300, artfr25g00100, artfr2900g00010, artfr2900g00020, artfr2922g00020, artfr2931g00040, artfr3287g00010
OG0000558	21	0	1	1	expanded	NO	IPR014729_(Rossmann-like alpha/beta/alpha sandwich fold), IPR002305_(Aminoacyl-tRNA synthetase, class Ic), IPR014729_(Rossmann-like alpha/beta/alpha sandwich fold), IPR014729_(Rossmann-like alpha/beta/alpha sandwich fold), IPR014729_(Rossmann-like alpha/beta/alpha sandwich fold), IPR014729_(Rossmann-like alpha/beta/alpha sandwich fold), IPR002306_(Tryptophan-tRNA ligase), IPR014729_(Rossmann-like…	artfr10323g00010, artfr10323g00020, artfr10863g00010, artfr1113g00030, artfr1113g00040, artfr1121g00060, artfr13192g00010, artfr1946g00010, artfr2323g00010, artfr3766g00010, artfr3766g00020, artfr3766g00030, artfr3906g00010, artfr3906g00030, artfr3906g00070, artfr3906g00090, artfr6754g00020, artfr7138g00010, artfr778g00030, artfr8551g00010, artfr8602g00010
OG0007712	8	0	0	0	expanded	NO	IPR015433_(Phosphatidylinositol kinase)	artfr1173g00020, artfr18g01020, artfr2360g00030, artfr2535g00020, artfr361g00050, artfr377g00080, artfr542g00100, artfr576g00040
OG0001078	19	0	0	0	expanded	NO	IPR015919_(Cadherin-like), IPR002126_(Cadherin), IPR000477_(Reverse transcriptase domain), IPR011989_(Armadillo-like helical), IPR016024_(Armadillo-type fold), IPR000477_(Reverse transcriptase domain), IPR031804_(Domain of unknown function DUF4743), IPR036691_(Endonuclease/exonuclease/phosphatase superfamily), IPR005135_(Endonuclease/exonuclease/phosphatase), IPR036691_(Endonuclease/exonuclease/p…	artfr10120g00020, artfr1020g00070, artfr10323g00030, artfr10323g00040, artfr161g00150, artfr162g00040, artfr2323g00020, artfr301g00050, artfr30g00050, artfr35g00580, artfr35g00590, artfr4251g00020, artfr4659g00010, artfr5516g00010, artfr5516g00020, artfr583g00060, artfr6538g00020, artfr659g00060, artfr784g00050
OG0006273	10	0	0	0	expanded	NO	IPR015943_(WD40/YVTN repeat-like-containing domain superfamily)	artfr1252g00040, artfr151g00020, artfr2094g00040, artfr24g00030, artfr2624g00020, artfr3454g00050, artfr3589g00040, artfr3676g00010, artfr498g00010, artfr498g00020
OG0009853	5	0	0	0	expanded	NO	IPR015943_(WD40/YVTN repeat-like-containing domain superfamily), IPR036322_(WD40-repeat-containing domain superfamily), IPR036322_(WD40-repeat-containing domain superfamily), IPR001370_(BIR repeat)	artfr1020g00080, artfr338g00020, artfr3673g00020, artfr3673g00030, artfr4659g00020
OG0002086	16	0	0	0	expanded	NO	IPR018203_(GDP dissociation inhibitor), IPR036691_(Endonuclease/exonuclease/phosphatase superfamily), IPR036691_(Endonuclease/exonuclease/phosphatase superfamily), IPR005365_(Nitrogen permease regulator 3), IPR036691_(Endonuclease/exonuclease/phosphatase superfamily)	artfr12865g00010, artfr1305g00040, artfr1529g00050, artfr174g00070, artfr1878g00040, artfr2044g00020, artfr2356g00010, artfr275g00030, artfr2858g00030, artfr31g00180, artfr354g00050, artfr429g00050, artfr480g00020, artfr486g00020, artfr6916g00010, artfr8208g00010
OG0000920	12	1	1	1	expanded	YES	IPR019143_(JNK/Rab-associated protein-1, N-terminal), IPR011992_(EF-hand domain pair), IPR019143_(JNK/Rab-associated protein-1, N-terminal)	artfr120g00030, artfr1643g00050, artfr1724g00020, artfr1739g00020, artfr18g00220, artfr2306g00010, artfr2519g00040, artfr3092g00050, artfr6844g00010, artfr76g00030, artfr796g00080, artfr86g00110
OG0000507	15	2	2	1	expanded	YES	IPR019273_(Lunapark domain), IPR024642_(SUZ-C domain), IPR024642_(SUZ-C domain), IPR024642_(SUZ-C domain), IPR024642_(SUZ-C domain), IPR020683_(Ankyrin repeat-containing domain), IPR036770_(Ankyrin repeat-containing domain superfamily), IPR002110_(Ankyrin repeat), IPR020683_(Ankyrin repeat-containing domain), IPR002110_(Ankyrin repeat), IPR036770_(Ankyrin repeat-containing domain superfamily), IP…	artfr1189g00020, artfr1189g00030, artfr1189g00040, artfr1225g00080, artfr1497g00020, artfr193g00020, artfr2522g00030, artfr2639g00040, artfr3062g00010, artfr31g00150, artfr331g00070, artfr471g00020, artfr471g00030, artfr565g00040, artfr736g00060
OG0000609	29	0	0	0	expanded	NO	IPR020683_(Ankyrin repeat-containing domain), IPR002110_(Ankyrin repeat), IPR036770_(Ankyrin repeat-containing domain superfamily), IPR002110_(Ankyrin repeat), IPR036770_(Ankyrin repeat-containing domain superfamily), IPR020683_(Ankyrin repeat-containing domain), IPR020683_(Ankyrin repeat-containing domain), IPR002110_(Ankyrin repeat), IPR036770_(Ankyrin repeat-containing domain superfamily), IPR…	artfr1105g00030, artfr129g00030, artfr129g00040, artfr129g00050, artfr14621g00010, artfr14621g00030, artfr14621g00040, artfr1854g00020, artfr1854g00030, artfr1871g00060, artfr1941g00030, artfr2202g00020, artfr2813g00020, artfr285g00070, artfr289g00010, artfr3052g00010, artfr3070g00020, artfr3283g00040, artfr3370g00010, artfr3430g00010, artfr3564g00010, artfr4185g00010, artfr4185g00020, artfr4185g…
OG0005360	11	0	0	0	expanded	NO	IPR020683_(Ankyrin repeat-containing domain), IPR036770_(Ankyrin repeat-containing domain superfamily)	artfr1178g00020, artfr1420g00010, artfr1830g00040, artfr215g00090, artfr2809g00020, artfr3929g00010, artfr4018g00010, artfr40g00140, artfr588g00030, artfr600g00010, artfr801g00010
OG0006271	10	0	0	0	expanded	NO	IPR020683_(Ankyrin repeat-containing domain), IPR036770_(Ankyrin repeat-containing domain superfamily), IPR002110_(Ankyrin repeat), IPR036770_(Ankyrin repeat-containing domain superfamily), IPR002110_(Ankyrin repeat), IPR020683_(Ankyrin repeat-containing domain), IPR036770_(Ankyrin repeat-containing domain superfamily), IPR002110_(Ankyrin repeat), IPR020683_(Ankyrin repeat-containing domain), IPR…	artfr1118g00040, artfr1264g00070, artfr1283g00080, artfr218g00080, artfr4053g00010, artfr4214g00010, artfr4599g00010, artfr709g00010, artfr852g00030, artfr852g00040
OG0008387	7	0	0	0	expanded	NO	IPR021109_(Aspartic peptidase domain superfamily)	artfr1452g00020, artfr173g00090, artfr254g00050, artfr2998g00020, artfr5041g00010, artfr5041g00020, artfr5142g00010
OG0000201	53	0	0	0	expanded	NO	IPR021109_(Aspartic peptidase domain superfamily), IPR009283_(Apyrase), IPR036258_(Apyrase superfamily), IPR001878_(Zinc finger, CCHC-type), IPR021109_(Aspartic peptidase domain superfamily), IPR021109_(Aspartic peptidase domain superfamily), IPR013087_(Zinc finger C2H2-type), IPR021109_(Aspartic peptidase domain superfamily), IPR001878_(Zinc finger, CCHC-type), IPR021109_(Aspartic peptidase doma…	artfr1154g00010, artfr1325g00030, artfr134g00530, artfr134g00550, artfr1370g00030, artfr1465g00020, artfr1485g00050, artfr1628g00010, artfr1743g00010, artfr192g00070, artfr1964g00030, artfr2082g00010, artfr2091g00010, artfr2091g00020, artfr2236g00080, artfr2284g00020, artfr2470g00020, artfr255g00050, artfr2630g00040, artfr28g00110, artfr3164g00020, artfr340g00060, artfr355g00080, artfr355g00090, …
OG0009873	5	0	0	0	expanded	NO	IPR021148_(Polysaccharide biosynthesis domain), IPR001878_(Zinc finger, CCHC-type), IPR008476_(Protein PBDC1, metazoa/fungi), IPR023139_(PBDC1-like domain superfamily)	artfr1948g00010, artfr2072g00010, artfr2651g00040, artfr561g00010, artfr5742g00030
OG0005168	7	0	1	1	expanded	NO	IPR021774_(Domain of unknown function DUF3338), IPR039106_(Innate immunity activator protein)	artfr5206g00010, artfr5206g00020, artfr548g00060, artfr548g00070, artfr731g00020, artfr731g00030, artfr9745g00010
OG0006276	10	0	0	0	expanded	NO	IPR023395_(Mitochondrial carrier domain superfamily), IPR002083_(MATH/TRAF domain), IPR008974_(TRAF-like)	artfr1608g00010, artfr3454g00030, artfr3953g00010, artfr4016g00010, artfr4354g00010, artfr5089g00010, artfr5766g00010, artfr744g00030, artfr744g00040, artfr7792g00010
OG0009854	5	0	0	0	expanded	NO	IPR023395_(Mitochondrial carrier domain superfamily), IPR023395_(Mitochondrial carrier domain superfamily), IPR023395_(Mitochondrial carrier domain superfamily)	artfr1029g00030, artfr1029g00060, artfr121g00100, artfr3890g00010, artfr977g00010
OG0005358	11	0	0	0	expanded	NO	IPR023578_(Ras guanine nucleotide exchange factor domain superfamily)	artfr1120g00040, artfr1651g00020, artfr2113g00060, artfr2147g00020, artfr235g00020, artfr2825g00030, artfr285g00090, artfr3462g00080, artfr7052g00010, artfr732g00080, artfr745g00030
OG0003467	13	0	0	0	expanded	NO	IPR024131_(Uncharacterised protein family UPF0489), IPR011335_(Restriction endonuclease type II-like), IPR011604_(Exonuclease, phage-type/RecB, C-terminal), IPR019080_(YqaJ viral recombinase), IPR011604_(Exonuclease, phage-type/RecB, C-terminal), IPR019080_(YqaJ viral recombinase), IPR011335_(Restriction endonuclease type II-like), IPR019080_(YqaJ viral recombinase), IPR011604_(Exonuclease, phage…	artfr02g00100, artfr02g00110, artfr13394g00010, artfr13394g00020, artfr3041g00030, artfr3447g00010, artfr4628g00010, artfr4742g00010, artfr609g00050, artfr7865g00010, artfr7865g00020, artfr823g00090, artfr931g00050
OG0001613	18	0	0	0	expanded	NO	IPR025398_(Domain of unknown function DUF4371), IPR012337_(Ribonuclease H-like superfamily), IPR026630_(EPM2A-interacting protein 1), IPR025398_(Domain of unknown function DUF4371), IPR012337_(Ribonuclease H-like superfamily), IPR016197_(Chromo-like domain superfamily), IPR008676_(MRG), IPR025995_(RNA binding activity-knot of a chromodomain), IPR000953_(Chromo/chromo shadow domain), IPR038765_(Pa…	artfr101g00040, artfr1034g00030, artfr124g00040, artfr1258g00050, artfr128g00080, artfr1291g00020, artfr1397g00010, artfr1706g00050, artfr1706g00060, artfr1799g00060, artfr1799g00070, artfr2002g00010, artfr2701g00010, artfr2756g00010, artfr2791g00010, artfr4714g00030, artfr5559g00030, artfr5559g00040
OG0001016	10	1	1	1	expanded	YES	IPR026829_(Protein Mon2-like), IPR032691_(Guanine nucleotide exchange factor, N-terminal), IPR026829_(Protein Mon2-like), IPR032629_(Mon2, dimerisation and cyclophilin-binding domain), IPR015403_(Sec7, C-terminal), IPR026829_(Protein Mon2-like), IPR032691_(Guanine nucleotide exchange factor, N-terminal), IPR032817_(Mon2, C-terminal), IPR016024_(Armadillo-type fold), IPR032817_(Mon2, C-terminal), …	artfr1028g00050, artfr1414g00020, artfr2331g00010, artfr2547g00060, artfr4079g00040, artfr6464g00020, artfr8616g00020, artfr86g00150, artfr86g00170, artfr9224g00010
OG0000219	50	0	0	0	expanded	NO	IPR026842_(Glycoprotein-N-acetylgalactosamine 3-beta-galactosyltransferase 1), IPR032443_(RAWUL domain), IPR026842_(Glycoprotein-N-acetylgalactosamine 3-beta-galactosyltransferase 1), IPR016024_(Armadillo-type fold), IPR011989_(Armadillo-like helical)	artfr1172g00010, artfr1192g00040, artfr1192g00050, artfr1378g00090, artfr1435g00020, artfr1435g00030, artfr1435g00040, artfr1450g00030, artfr1450g00040, artfr15g00030, artfr15g00040, artfr15g00050, artfr15g00070, artfr2058g00020, artfr2113g00040, artfr2113g00050, artfr2243g00030, artfr2243g00040, artfr2384g00050, artfr3489g00040, artfr3489g00050, artfr3489g00060, artfr3489g00070, artfr3707g00030,…
OG0002085	16	0	0	0	expanded	NO	IPR027005_(Glycosyltransferase 39-like), IPR003342_(Glycosyl transferase family 39/83)	artfr1272g00020, artfr14517g00010, artfr1638g00020, artfr1721g00050, artfr208g00150, artfr2484g00020, artfr2577g00030, artfr259g00010, artfr2849g00030, artfr3092g00010, artfr460g00030, artfr5218g00010, artfr6125g00010, artfr6133g00010, artfr7768g00020, artfr782g00060
OG0007696	8	0	0	0	expanded	NO	IPR027124_(SWR1-complex protein 5/Craniofacial development protein), IPR010468_(Hormone-sensitive lipase, N-terminal)	artfr01g00030, artfr1050g00040, artfr1050g00050, artfr4824g00030, artfr514g00030, artfr570g00020, artfr583g00020, artfr606g00110
OG0008391	7	0	0	0	expanded	NO	IPR027417_(P-loop containing nucleoside triphosphate hydrolase), IPR005225_(Small GTP-binding protein domain), IPR001806_(Small GTPase superfamily)	artfr1871g00010, artfr224g00050, artfr3804g00020, artfr456g00040, artfr520g00050, artfr525g00040, artfr8078g00010
OG0009865	5	0	0	0	expanded	NO	IPR027417_(P-loop containing nucleoside triphosphate hydrolase), IPR010285_(DNA helicase Pif1-like), IPR010285_(DNA helicase Pif1-like)	artfr1407g00020, artfr3048g00070, artfr328g00050, artfr5111g00030, artfr6979g00030
OG0000763	26	0	0	0	expanded	NO	IPR027417_(P-loop containing nucleoside triphosphate hydrolase), IPR011528_(Nuclease-related domain, NERD), IPR027417_(P-loop containing nucleoside triphosphate hydrolase), IPR027417_(P-loop containing nucleoside triphosphate hydrolase), IPR011528_(Nuclease-related domain, NERD), IPR027417_(P-loop containing nucleoside triphosphate hydrolase), IPR027417_(P-loop containing nucleoside triphosphate …	artfr103g00040, artfr112g00010, artfr1221g00010, artfr1420g00060, artfr2741g00010, artfr2741g00060, artfr294g00010, artfr294g00020, artfr294g00100, artfr308g00030, artfr308g00040, artfr308g00050, artfr3250g00040, artfr326g00060, artfr3610g00010, artfr4820g00010, artfr6354g00010, artfr7030g00010, artfr7030g00020, artfr7030g00030, artfr775g00030, artfr818g00050, artfr8216g00020, artfr8790g00010, ar…
OG0001452	19	0	0	0	expanded	NO	IPR027417_(P-loop containing nucleoside triphosphate hydrolase), IPR014001_(Helicase superfamily 1/2, ATP-binding domain), IPR011545_(DEAD/DEAH box helicase domain)	artfr03g00150, artfr11132g00010, artfr121g00110, artfr12g00100, artfr1428g00070, artfr151g00030, artfr168g00030, artfr2189g00030, artfr2239g00020, artfr2454g00010, artfr2525g00030, artfr2944g00010, artfr3034g00010, artfr315g00080, artfr50g00740, artfr68g00050, artfr8476g00020, artfr8948g00010, artfr902g00030
OG0000764	26	0	0	0	expanded	NO	IPR027417_(P-loop containing nucleoside triphosphate hydrolase), IPR022812_(Dynamin superfamily), IPR027417_(P-loop containing nucleoside triphosphate hydrolase), IPR022812_(Dynamin superfamily), IPR022812_(Dynamin superfamily), IPR027417_(P-loop containing nucleoside triphosphate hydrolase), IPR027417_(P-loop containing nucleoside triphosphate hydrolase), IPR027417_(P-loop containing nucleoside …	artfr1128g00010, artfr1128g00030, artfr1707g00030, artfr1871g00040, artfr2109g00010, artfr3057g00010, artfr3057g00020, artfr3057g00030, artfr3057g00040, artfr3336g00020, artfr419g00050, artfr419g00070, artfr419g00080, artfr419g00100, artfr4213g00020, artfr4220g00010, artfr4220g00020, artfr4220g00030, artfr5008g00010, artfr5462g00010, artfr679g00040, artfr679g00050, artfr705g00050, artfr705g00060,…
OG0005359	11	0	0	0	expanded	NO	IPR027417_(P-loop containing nucleoside triphosphate hydrolase), IPR023398_(Translation Initiation factor eIF- 4e-like), IPR001040_(Translation Initiation factor eIF- 4e), IPR036866_(Ribonuclease Z/Hydroxyacylglutathione hydrolase-like), IPR022712_(Beta-Casp domain)	artfr1130g00070, artfr1254g00020, artfr1716g00040, artfr2516g00040, artfr3103g00040, artfr3103g00050, artfr3124g00020, artfr3124g00030, artfr480g00040, artfr5312g00010, artfr5312g00020
OG0007032	9	0	0	0	expanded	NO	IPR027417_(P-loop containing nucleoside triphosphate hydrolase), IPR031692_(EH domain-containing protein, N-terminal), IPR031692_(EH domain-containing protein, N-terminal), IPR027417_(P-loop containing nucleoside triphosphate hydrolase), IPR031692_(EH domain-containing protein, N-terminal), IPR027417_(P-loop containing nucleoside triphosphate hydrolase), IPR031692_(EH domain-containing protein, N…	artfr2035g00010, artfr4933g00010, artfr4933g00020, artfr4933g00030, artfr4933g00040, artfr4933g00050, artfr4933g00060, artfr4933g00070, artfr974g00020
OG0002863	13	0	0	1	expanded	NO	IPR027417_(P-loop containing nucleoside triphosphate hydrolase), IPR036691_(Endonuclease/exonuclease/phosphatase superfamily), IPR036691_(Endonuclease/exonuclease/phosphatase superfamily), IPR027417_(P-loop containing nucleoside triphosphate hydrolase), IPR010285_(DNA helicase Pif1-like), IPR010285_(DNA helicase Pif1-like), IPR027417_(P-loop containing nucleoside triphosphate hydrolase), IPR02741…	artfr1277g00030, artfr1277g00040, artfr1277g00060, artfr1917g00030, artfr3535g00040, artfr3535g00050, artfr400g00060, artfr400g00070, artfr482g00090, artfr687g00050, artfr687g00060, artfr9096g00010, artfr9096g00020
OG0006265	10	0	0	0	expanded	NO	IPR028191_(WASH complex subunit 7, N-terminal), IPR027307_(WASH complex subunit 7)	artfr02g00150, artfr2076g00030, artfr2394g00020, artfr3570g00010, artfr3570g00020, artfr4358g00010, artfr5693g00010, artfr5873g00010, artfr6157g00010, artfr94g00810
OG0000266	44	0	0	0	expanded	NO	IPR031601_(Coiled-coil domain-containing protein 48), IPR036236_(Zinc finger C2H2 superfamily), IPR031601_(Coiled-coil domain-containing protein 48), IPR036236_(Zinc finger C2H2 superfamily), IPR013087_(Zinc finger C2H2-type), IPR036236_(Zinc finger C2H2 superfamily)	artfr1007g00020, artfr1119g00030, artfr1173g00010, artfr1246g00010, artfr129g00080, artfr1305g00060, artfr138g00050, artfr1519g00030, artfr162g00050, artfr1759g00060, artfr1869g00020, artfr205g00030, artfr2096g00020, artfr2096g00040, artfr2103g00020, artfr2183g00030, artfr2328g00020, artfr2648g00040, artfr267g00020, artfr2698g00020, artfr284g00130, artfr2856g00010, artfr2856g00030, artfr3059g0003…
OG0009096	6	0	0	0	expanded	NO	IPR032675_(Leucine-rich repeat domain superfamily)	artfr3404g00040, artfr3428g00040, artfr4118g00020, artfr5202g00010, artfr758g00020, artfr758g00040
OG0007708	8	0	0	0	expanded	NO	IPR032675_(Leucine-rich repeat domain superfamily), IPR014012_(Helicase/SANT-associated domain), IPR032675_(Leucine-rich repeat domain superfamily), IPR032675_(Leucine-rich repeat domain superfamily), IPR032675_(Leucine-rich repeat domain superfamily), IPR026292_(Leucine-rich repeat-containing protein 14), IPR003591_(Leucine-rich repeat, typical subtype)	artfr1134g00030, artfr1754g00010, artfr2669g00040, artfr276g00030, artfr3089g00020, artfr5453g00010, artfr5453g00020, artfr809g00090
OG0001823	17	0	0	0	expanded	NO	IPR032675_(Leucine-rich repeat domain superfamily), IPR032675_(Leucine-rich repeat domain superfamily), IPR032675_(Leucine-rich repeat domain superfamily), IPR032675_(Leucine-rich repeat domain superfamily), IPR032675_(Leucine-rich repeat domain superfamily), IPR001810_(F-box domain), IPR036047_(F-box-like domain superfamily), IPR032675_(Leucine-rich repeat domain superfamily), IPR032675_(Leucine…	artfr1486g00020, artfr151g00060, artfr1816g00010, artfr1942g00040, artfr2381g00040, artfr3004g00010, artfr325g00010, artfr325g00020, artfr4104g00010, artfr4268g00010, artfr4524g00010, artfr558g00030, artfr5816g00020, artfr7017g00010, artfr787g00010, artfr9362g00020, artfr9718g00010
OG0000533	31	0	0	0	expanded	NO	IPR033467_(Tesmin/TSO1-like CXC domain), IPR032675_(Leucine-rich repeat domain superfamily), IPR001611_(Leucine-rich repeat), IPR008160_(Collagen triple helix repeat), IPR003591_(Leucine-rich repeat, typical subtype), IPR002331_(Pancreatic lipase), IPR000734_(Triacylglycerol lipase family), IPR029058_(Alpha/Beta hydrolase fold), IPR016272_(Lipase, LIPH-type), IPR013818_(Lipase/vitellogenin), IPR0…	artfr1068g00010, artfr1086g00010, artfr1086g00020, artfr1210g00040, artfr13g00050, artfr13g00060, artfr169g00100, artfr1753g00030, artfr1753g00040, artfr1895g00010, artfr203g00020, artfr2208g00030, artfr2236g00030, artfr247g00030, artfr247g00040, artfr2555g00010, artfr2555g00020, artfr2750g00050, artfr3063g00020, artfr30g00070, artfr3188g00010, artfr3604g00020, artfr3604g00030, artfr3604g00040, a…
OG0009874	5	0	0	0	expanded	NO	IPR035441_(TFIIS/LEDGF domain superfamily), IPR017923_(Transcription factor IIS, N-terminal)	artfr2228g00020, artfr3179g00020, artfr494g00020, artfr494g00030, artfr5451g00030
OG0000090	77	0	0	0	expanded	NO	IPR036047_(F-box-like domain superfamily), IPR001810_(F-box domain), IPR012675_(Beta-grasp domain superfamily), IPR036691_(Endonuclease/exonuclease/phosphatase superfamily), IPR005135_(Endonuclease/exonuclease/phosphatase), IPR036691_(Endonuclease/exonuclease/phosphatase superfamily), IPR027073_(5'-3' exoribonuclease), IPR036691_(Endonuclease/exonuclease/phosphatase superfamily), IPR005135_(Endon…	artfr1054g00020, artfr10935g00010, artfr1155g00110, artfr115g00080, artfr1160g00030, artfr1219g00040, artfr1241g00010, artfr1258g00030, artfr1269g00010, artfr1292g00010, artfr1336g00020, artfr1366g00020, artfr1405g00020, artfr140g00060, artfr1420g00030, artfr142g00110, artfr1474g00050, artfr153g00050, artfr160g00010, artfr161g00080, artfr1683g00050, artfr173g00040, artfr1741g00020, artfr1816g0004…
OG0000358	21	1	1	2	expanded	YES	IPR036108_(Tetrapyrrole biosynthesis, uroporphyrinogen III synthase superfamily), IPR003754_(Tetrapyrrole biosynthesis, uroporphyrinogen III synthase), IPR004821_(Cytidyltransferase-like domain), IPR014729_(Rossmann-like alpha/beta/alpha sandwich fold), IPR004821_(Cytidyltransferase-like domain), IPR014729_(Rossmann-like alpha/beta/alpha sandwich fold), IPR005248_(Nicotinate/nicotinamide nucleoti…	artfr07g00040, artfr1165g00010, artfr1211g00010, artfr1211g00020, artfr1638g00030, artfr1787g00020, artfr2093g00060, artfr236g00090, artfr236g00100, artfr2939g00030, artfr2939g00040, artfr2945g00020, artfr3210g00010, artfr3210g00020, artfr3367g00030, artfr3926g00020, artfr4591g00020, artfr5385g00010, artfr644g00020, artfr6867g00010, artfr738g00040
OG0005363	11	0	0	0	expanded	NO	IPR036119_(Nitric oxide synthase, N-terminal domain superfamily), IPR004030_(Nitric oxide synthase, N-terminal), IPR036119_(Nitric oxide synthase, N-terminal domain superfamily), IPR004030_(Nitric oxide synthase, N-terminal), IPR036119_(Nitric oxide synthase, N-terminal domain superfamily), IPR029039_(Flavoprotein-like superfamily), IPR036119_(Nitric oxide synthase, N-terminal domain superfamily)…	artfr2035g00030, artfr2550g00050, artfr272g00040, artfr272g00050, artfr34g00040, artfr4008g00040, artfr80g00020, artfr826g00060, artfr826g00070, artfr8773g00020, artfr9040g00010
OG0007711	8	0	0	0	expanded	NO	IPR036119_(Nitric oxide synthase, N-terminal domain superfamily), IPR036119_(Nitric oxide synthase, N-terminal domain superfamily), IPR036119_(Nitric oxide synthase, N-terminal domain superfamily), IPR004030_(Nitric oxide synthase, N-terminal), IPR036119_(Nitric oxide synthase, N-terminal domain superfamily), IPR036119_(Nitric oxide synthase, N-terminal domain superfamily), IPR004030_(Nitric oxid…	artfr1163g00010, artfr174g00090, artfr2550g00040, artfr272g00060, artfr34g00030, artfr4008g00020, artfr4008g00030, artfr8773g00030
OG0009087	6	0	0	0	expanded	NO	IPR036236_(Zinc finger C2H2 superfamily), IPR013087_(Zinc finger C2H2-type), IPR000477_(Reverse transcriptase domain)	artfr107g00900, artfr1112g00060, artfr1588g00020, artfr1639g00030, artfr6960g00010, artfr6960g00020
OG0000991	23	0	0	0	expanded	NO	IPR036236_(Zinc finger C2H2 superfamily), IPR013087_(Zinc finger C2H2-type), IPR013602_(Dynein heavy chain, domain-2), IPR026983_(Dynein heavy chain), IPR013087_(Zinc finger C2H2-type), IPR036236_(Zinc finger C2H2 superfamily), IPR036236_(Zinc finger C2H2 superfamily), IPR013088_(Zinc finger, NHR/GATA-type), IPR001628_(Zinc finger, nuclear hormone receptor-type), IPR013087_(Zinc finger C2H2-type)…	artfr1050g00020, artfr11088g00020, artfr1309g00030, artfr153g00060, artfr1615g00020, artfr1792g00010, artfr1792g00020, artfr19g00050, artfr2481g00030, artfr2731g00010, artfr2731g00020, artfr2958g00030, artfr407g00030, artfr452g00020, artfr7786g00010, artfr787g00040, artfr842g00020, artfr842g00030, artfr86g00040, artfr86g00050, artfr86g00060, artfr86g00070, artfr86g00120
OG0006938	6	0	1	0	expanded	NO	IPR036236_(Zinc finger C2H2 superfamily), IPR026811_(Cip1-interacting zinc finger protein), IPR026811_(Cip1-interacting zinc finger protein), IPR026811_(Cip1-interacting zinc finger protein), IPR036236_(Zinc finger C2H2 superfamily)	artfr12226g00010, artfr145g00060, artfr145g00080, artfr1777g00010, artfr252g00040, artfr661g00020
OG0001821	17	0	0	0	expanded	NO	IPR036259_(MFS transporter superfamily), IPR020846_(Major facilitator superfamily domain), IPR011701_(Major facilitator superfamily)	artfr10755g00010, artfr10978g00010, artfr12684g00010, artfr154g00010, artfr1807g00040, artfr1886g00030, artfr2126g00020, artfr29g00010, artfr341g00020, artfr363g00030, artfr4021g00010, artfr456g00060, artfr511g00010, artfr520g00060, artfr663g00020, artfr6714g00030, artfr732g00120
OG0009092	6	0	0	0	expanded	NO	IPR036291_(NAD(P)-binding domain superfamily), IPR036291_(NAD(P)-binding domain superfamily), IPR002347_(Short-chain dehydrogenase/reductase SDR)	artfr157g00010, artfr259g00040, artfr5722g00030, artfr578g00080, artfr578g00100, artfr7041g00030
OG0007699	8	0	0	0	expanded	NO	IPR036397_(Ribonuclease H superfamily)	artfr1011g00020, artfr1253g00020, artfr2540g00010, artfr2620g00020, artfr366g00020, artfr366g00030, artfr6313g00010, artfr64g00050
OG0008389	7	0	0	0	expanded	NO	IPR036397_(Ribonuclease H superfamily), IPR012337_(Ribonuclease H-like superfamily)	artfr1693g00050, artfr4049g00030, artfr4162g00060, artfr421g00020, artfr4338g00050, artfr601g00090, artfr601g00100
OG0007693	7	0	0	0	expanded	NO	IPR036397_(Ribonuclease H superfamily), IPR012337_(Ribonuclease H-like superfamily), IPR002156_(Ribonuclease H domain), IPR036397_(Ribonuclease H superfamily), IPR012337_(Ribonuclease H-like superfamily), IPR012337_(Ribonuclease H-like superfamily), IPR036397_(Ribonuclease H superfamily), IPR036397_(Ribonuclease H superfamily), IPR012337_(Ribonuclease H-like superfamily)	artfr114g00010, artfr1718g00050, artfr1958g00010, artfr2233g00010, artfr2896g00020, artfr3486g00010, artfr4736g00010
OG0009095	6	0	0	0	expanded	NO	IPR036397_(Ribonuclease H superfamily), IPR012337_(Ribonuclease H-like superfamily), IPR036691_(Endonuclease/exonuclease/phosphatase superfamily), IPR005135_(Endonuclease/exonuclease/phosphatase)	artfr3177g00030, artfr3177g00040, artfr4338g00020, artfr546g00010, artfr732g00090, artfr97g00050
OG0000253	39	0	0	2	expanded	NO	IPR036397_(Ribonuclease H superfamily), IPR012337_(Ribonuclease H-like superfamily), IPR036691_(Endonuclease/exonuclease/phosphatase superfamily), IPR005135_(Endonuclease/exonuclease/phosphatase), IPR036397_(Ribonuclease H superfamily), IPR036691_(Endonuclease/exonuclease/phosphatase superfamily), IPR002156_(Ribonuclease H domain), IPR012337_(Ribonuclease H-like superfamily), IPR005135_(Endonucle…	artfr10973g00010, artfr1332g00010, artfr1547g00010, artfr1647g00010, artfr1647g00030, artfr1693g00040, artfr16g00080, artfr1920g00020, artfr1952g00010, artfr2052g00020, artfr2116g00030, artfr2180g00020, artfr2189g00020, artfr2295g00030, artfr2338g00020, artfr2338g00030, artfr238g00010, artfr2414g00040, artfr2659g00030, artfr360g00080, artfr3610g00030, artfr371g00030, artfr3899g00040, artfr3899g00…
OG0000334	40	0	0	0	expanded	NO	IPR036691_(Endonuclease/exonuclease/phosphatase superfamily)	artfr09g00230, artfr1073g00020, artfr1121g00020, artfr1224g00030, artfr1263g00020, artfr1365g00020, artfr1632g00030, artfr16g00110, artfr1764g00030, artfr1766g00040, artfr1769g00010, artfr1975g00050, artfr19g00130, artfr2249g00020, artfr2331g00030, artfr23g00020, artfr243g00020, artfr2444g00030, artfr2510g00020, artfr2795g00020, artfr2795g00040, artfr2952g00010, artfr3283g00020, artfr34g00130, ar…
OG0005357	11	0	0	0	expanded	NO	IPR036691_(Endonuclease/exonuclease/phosphatase superfamily), IPR001254_(Serine proteases, trypsin domain), IPR001314_(Peptidase S1A, chymotrypsin family), IPR009003_(Peptidase S1, PA clan), IPR011053_(Single hybrid motif), IPR000089_(Biotin/lipoyl attachment), IPR013537_(Acetyl-CoA carboxylase, central domain), IPR036691_(Endonuclease/exonuclease/phosphatase superfamily), IPR014743_(Chloride cha…	artfr10g01380, artfr204g00030, artfr225g00070, artfr2278g00010, artfr2362g00020, artfr290g00070, artfr3314g00010, artfr331g00090, artfr5689g00020, artfr693g00050, artfr6960g00040
OG0000238	48	0	0	0	expanded	NO	IPR036691_(Endonuclease/exonuclease/phosphatase superfamily), IPR002110_(Ankyrin repeat), IPR020683_(Ankyrin repeat-containing domain), IPR036770_(Ankyrin repeat-containing domain superfamily), IPR027124_(SWR1-complex protein 5/Craniofacial development protein), IPR036691_(Endonuclease/exonuclease/phosphatase superfamily), IPR000477_(Reverse transcriptase domain), IPR000477_(Reverse transcriptase…	artfr1003g00020, artfr1041g00050, artfr1167g00010, artfr1212g00010, artfr1232g00020, artfr1258g00020, artfr126g00110, artfr141g00070, artfr1460g00010, artfr158g00020, artfr1716g00030, artfr176g00140, artfr176g00150, artfr180g00140, artfr1876g00040, artfr193g00030, artfr1978g00030, artfr2038g00020, artfr2155g00040, artfr216g00010, artfr2302g00010, artfr2559g00020, artfr2644g00010, artfr2699g00020,…
OG0007717	8	0	0	0	expanded	NO	IPR036691_(Endonuclease/exonuclease/phosphatase superfamily), IPR005135_(Endonuclease/exonuclease/phosphatase)	artfr1717g00010, artfr228g00100, artfr2339g00020, artfr2654g00040, artfr3095g00030, artfr3314g00020, artfr3681g00010, artfr3681g00020
OG0001822	17	0	0	0	expanded	NO	IPR036691_(Endonuclease/exonuclease/phosphatase superfamily), IPR005135_(Endonuclease/exonuclease/phosphatase), IPR005135_(Endonuclease/exonuclease/phosphatase), IPR036691_(Endonuclease/exonuclease/phosphatase superfamily)	artfr1464g00010, artfr1498g00020, artfr1498g00030, artfr176g00090, artfr2088g00010, artfr214g00050, artfr214g00060, artfr2501g00010, artfr2501g00020, artfr2501g00040, artfr3042g00040, artfr3644g00100, artfr520g00090, artfr610g00300, artfr610g00320, artfr6339g00010, artfr908g00040
OG0006255	9	0	0	0	expanded	NO	IPR036691_(Endonuclease/exonuclease/phosphatase superfamily), IPR005135_(Endonuclease/exonuclease/phosphatase), IPR008906_(HAT, C-terminal dimerisation domain), IPR036691_(Endonuclease/exonuclease/phosphatase superfamily), IPR036691_(Endonuclease/exonuclease/phosphatase superfamily), IPR001878_(Zinc finger, CCHC-type), IPR005135_(Endonuclease/exonuclease/phosphatase), IPR036691_(Endonuclease/exon…	artfr1399g00020, artfr1659g00060, artfr2430g00030, artfr2557g00010, artfr284g00110, artfr3059g00020, artfr557g00030, artfr732g00110, artfr835g00020
OG0003448	12	0	0	0	expanded	NO	IPR036691_(Endonuclease/exonuclease/phosphatase superfamily), IPR005135_(Endonuclease/exonuclease/phosphatase), IPR036691_(Endonuclease/exonuclease/phosphatase superfamily), IPR036388_(Winged helix-like DNA-binding domain superfamily), IPR000742_(EGF-like domain)	artfr1136g00040, artfr1169g00010, artfr144g00080, artfr1886g00040, artfr2269g00020, artfr3164g00030, artfr3660g00010, artfr6349g00010, artfr655g00010, artfr663g00030, artfr7126g00020, artfr74g00070
OG0009094	6	0	0	0	expanded	NO	IPR036691_(Endonuclease/exonuclease/phosphatase superfamily), IPR005135_(Endonuclease/exonuclease/phosphatase), IPR036691_(Endonuclease/exonuclease/phosphatase superfamily), IPR036691_(Endonuclease/exonuclease/phosphatase superfamily), IPR036691_(Endonuclease/exonuclease/phosphatase superfamily), IPR005135_(Endonuclease/exonuclease/phosphatase), IPR036691_(Endonuclease/exonuclease/phosphatase sup…	artfr1879g00060, artfr2744g00030, artfr366g00040, artfr583g00070, artfr6313g00020, artfr8736g00010
OG0008349	6	0	0	0	expanded	NO	IPR036691_(Endonuclease/exonuclease/phosphatase superfamily), IPR027124_(SWR1-complex protein 5/Craniofacial development protein), IPR000477_(Reverse transcriptase domain), IPR027124_(SWR1-complex protein 5/Craniofacial development protein), IPR036691_(Endonuclease/exonuclease/phosphatase superfamily), IPR027124_(SWR1-complex protein 5/Craniofacial development protein), IPR000477_(Reverse transcr…	artfr136g00120, artfr249g00110, artfr2789g00040, artfr3076g00010, artfr927g00060, artfr94g00580
OG0000940	8	0	0	0	expanded	NO	IPR036691_(Endonuclease/exonuclease/phosphatase superfamily), IPR027124_(SWR1-complex protein 5/Craniofacial development protein), IPR027124_(SWR1-complex protein 5/Craniofacial development protein), IPR036691_(Endonuclease/exonuclease/phosphatase superfamily), IPR027124_(SWR1-complex protein 5/Craniofacial development protein), IPR036691_(Endonuclease/exonuclease/phosphatase superfamily), IPR027…	artfr1638g00040, artfr2211g00020, artfr2666g00040, artfr482g00060, artfr5076g00010, artfr543g00070, artfr56g00010, artfr910g00030
OG0000170	56	0	0	0	expanded	NO	IPR036691_(Endonuclease/exonuclease/phosphatase superfamily), IPR027124_(SWR1-complex protein 5/Craniofacial development protein), IPR028082_(Periplasmic binding protein-like I), IPR001828_(Receptor, ligand binding region), IPR036259_(MFS transporter superfamily), IPR000866_(Alkyl hydroperoxide reductase subunit C/ Thiol specific antioxidant), IPR036249_(Thioredoxin-like superfamily), IPR004156_(…	artfr10367g00020, artfr1058g00030, artfr1064g00010, artfr1167g00030, artfr1215g00010, artfr122g00130, artfr1241g00040, artfr127g00080, artfr1503g00050, artfr1553g00030, artfr1602g00040, artfr1607g00030, artfr168g00060, artfr175g00030, artfr1810g00020, artfr1823g00010, artfr1945g00010, artfr2107g00010, artfr213g00030, artfr2194g00010, artfr2367g00010, artfr2367g00020, artfr2642g00010, artfr264g000…
OG0009086	6	0	0	0	expanded	NO	IPR036691_(Endonuclease/exonuclease/phosphatase superfamily), IPR036168_(AP-2 complex subunit mu, C-terminal superfamily), IPR001392_(Clathrin adaptor, mu subunit), IPR028565_(Mu homology domain), IPR011012_(Longin-like domain superfamily)	artfr1013g00060, artfr1127g00030, artfr1425g00020, artfr1735g00020, artfr857g00010, artfr906g00020
OG0006275	10	0	0	0	expanded	NO	IPR036691_(Endonuclease/exonuclease/phosphatase superfamily), IPR036317_(Cullin homology domain superfamily), IPR036691_(Endonuclease/exonuclease/phosphatase superfamily), IPR036691_(Endonuclease/exonuclease/phosphatase superfamily)	artfr146g00030, artfr146g00040, artfr229g00090, artfr249g00120, artfr2927g00030, artfr2958g00010, artfr3124g00050, artfr482g00080, artfr53g00020, artfr6604g00020
OG0008378	7	0	0	0	expanded	NO	IPR036691_(Endonuclease/exonuclease/phosphatase superfamily), IPR036691_(Endonuclease/exonuclease/phosphatase superfamily), IPR005135_(Endonuclease/exonuclease/phosphatase), IPR036691_(Endonuclease/exonuclease/phosphatase superfamily), IPR036691_(Endonuclease/exonuclease/phosphatase superfamily), IPR036691_(Endonuclease/exonuclease/phosphatase superfamily), IPR000477_(Reverse transcriptase domain)	artfr09g00020, artfr1019g00030, artfr1758g00030, artfr3414g00010, artfr3677g00020, artfr3829g00020, artfr4479g00020
OG0000695	25	0	0	0	expanded	NO	IPR036691_(Endonuclease/exonuclease/phosphatase superfamily), IPR036691_(Endonuclease/exonuclease/phosphatase superfamily), IPR015919_(Cadherin-like), IPR002126_(Cadherin), IPR036691_(Endonuclease/exonuclease/phosphatase superfamily), IPR012337_(Ribonuclease H-like superfamily), IPR002126_(Cadherin), IPR015919_(Cadherin-like), IPR015919_(Cadherin-like), IPR002126_(Cadherin), IPR002126_(Cadherin),…	artfr01g00170, artfr1042g00040, artfr1046g00020, artfr1157g00030, artfr1207g00020, artfr1273g00030, artfr1368g00020, artfr1368g00030, artfr1412g00050, artfr1518g00050, artfr166g00110, artfr183g00060, artfr208g00080, artfr2895g00020, artfr29g00110, artfr424g00050, artfr464g00060, artfr562g00050, artfr5732g00010, artfr629g00050, artfr6526g00010, artfr6526g00020, artfr7188g00010, artfr78g00150, artf…
OG0009860	5	0	0	0	expanded	NO	IPR036691_(Endonuclease/exonuclease/phosphatase superfamily), IPR036691_(Endonuclease/exonuclease/phosphatase superfamily), IPR036691_(Endonuclease/exonuclease/phosphatase superfamily)	artfr1156g00030, artfr1539g00030, artfr4218g00010, artfr4218g00030, artfr635g00070
OG0000152	58	0	0	0	expanded	NO	IPR036691_(Endonuclease/exonuclease/phosphatase superfamily), IPR036691_(Endonuclease/exonuclease/phosphatase superfamily), IPR036691_(Endonuclease/exonuclease/phosphatase superfamily), IPR036397_(Ribonuclease H superfamily), IPR000454_(ATP synthase, F0 complex, subunit C), IPR036691_(Endonuclease/exonuclease/phosphatase superfamily), IPR036691_(Endonuclease/exonuclease/phosphatase superfamily), …	artfr03g00160, artfr111g00150, artfr111g00160, artfr114g00100, artfr1176g00030, artfr1209g00040, artfr1241g00050, artfr1450g00050, artfr1669g00060, artfr1706g00020, artfr1747g00020, artfr1760g00020, artfr1974g00040, artfr214g00110, artfr2173g00030, artfr2272g00020, artfr2272g00030, artfr2569g00020, artfr2729g00010, artfr288g00100, artfr291g00060, artfr3020g00020, artfr311g00030, artfr3171g00020, …
OG0000368	37	0	0	1	expanded	NO	IPR036691_(Endonuclease/exonuclease/phosphatase superfamily), IPR036691_(Endonuclease/exonuclease/phosphatase superfamily), IPR036691_(Endonuclease/exonuclease/phosphatase superfamily), IPR036691_(Endonuclease/exonuclease/phosphatase superfamily), IPR036691_(Endonuclease/exonuclease/phosphatase superfamily), IPR006958_(Mak16 protein), IPR032675_(Leucine-rich repeat domain superfamily), IPR036691_…	artfr1042g00010, artfr1056g00010, artfr105g00090, artfr107g00050, artfr117g00060, artfr117g00070, artfr1190g00010, artfr1190g00020, artfr120g00080, artfr1276g00020, artfr1537g00040, artfr1570g00070, artfr1573g00030, artfr1727g00040, artfr1760g00030, artfr218g00060, artfr265g00090, artfr2729g00020, artfr3105g00020, artfr318g00040, artfr32g00010, artfr3520g00030, artfr386g00050, artfr4024g00070, ar…
OG0006277	10	0	0	0	expanded	NO	IPR036770_(Ankyrin repeat-containing domain superfamily), IPR019734_(Tetratricopeptide repeat), IPR011990_(Tetratricopeptide-like helical domain superfamily), IPR002110_(Ankyrin repeat), IPR020683_(Ankyrin repeat-containing domain), IPR011990_(Tetratricopeptide-like helical domain superfamily), IPR020683_(Ankyrin repeat-containing domain), IPR002110_(Ankyrin repeat), IPR036770_(Ankyrin repeat-con…	artfr1678g00010, artfr1716g00020, artfr2129g00010, artfr2414g00020, artfr261g00100, artfr261g00110, artfr261g00120, artfr608g00020, artfr608g00030, artfr608g00040
OG0007702	8	0	0	0	expanded	NO	IPR036772_(SRCR-like domain superfamily)	artfr1033g00020, artfr135g00050, artfr1589g00020, artfr2349g00020, artfr3907g00020, artfr405g00050, artfr53g00120, artfr6917g00010
OG0006268	10	0	0	0	expanded	NO	IPR036855_(Zinc finger, CCCH-type superfamily), IPR000571_(Zinc finger, CCCH-type), IPR001623_(DnaJ domain), IPR036869_(Chaperone J-domain superfamily)	artfr1020g00100, artfr10226g00010, artfr1161g00040, artfr1161g00050, artfr1696g00050, artfr2340g00020, artfr2680g00030, artfr312g00050, artfr34g00010, artfr668g00040
OG0007028	9	0	0	0	expanded	NO	IPR036872_(CH domain superfamily), IPR012337_(Ribonuclease H-like superfamily), IPR003033_(SCP2 sterol-binding domain), IPR036527_(SCP2 sterol-binding domain superfamily)	artfr1336g00040, artfr3042g00020, artfr308g00020, artfr3815g00030, artfr5948g00020, artfr613g00070, artfr634g00030, artfr929g00020, artfr929g00160
OG0004315	12	0	0	0	expanded	NO	IPR036961_(Kinesin motor domain superfamily), IPR001752_(Kinesin motor domain), IPR027417_(P-loop containing nucleoside triphosphate hydrolase), IPR027640_(Kinesin-like protein), IPR001752_(Kinesin motor domain), IPR027417_(P-loop containing nucleoside triphosphate hydrolase), IPR036961_(Kinesin motor domain superfamily), IPR027640_(Kinesin-like protein), IPR036961_(Kinesin motor domain superfami…	artfr10250g00010, artfr2416g00020, artfr5742g00010, artfr6071g00010, artfr689g00010, artfr7249g00010, artfr8095g00010, artfr838g00010, artfr8440g00010, artfr8663g00010, artfr8663g00020, artfr9170g00010
OG0009872	5	0	0	0	expanded	NO	IPR037359_(Heparan sulfate sulfotransferase), IPR021930_(Heparan sulphate-N-deacetylase), IPR026054_(Nuclear pore complex protein), IPR015943_(WD40/YVTN repeat-like-containing domain superfamily), IPR020825_(Phenylalanyl-tRNA synthetase, B3/B4), IPR005146_(B3/B4 tRNA-binding domain)	artfr1903g00010, artfr2170g00010, artfr2309g00040, artfr3416g00020, artfr757g00040
OG0000386	37	0	0	0	expanded	NO	IPR038765_(Papain-like cysteine peptidase superfamily), IPR001214_(SET domain), IPR001214_(SET domain), IPR007053_(LRAT-like domain), IPR001214_(SET domain), IPR001214_(SET domain), IPR001478_(PDZ domain), IPR001214_(SET domain), IPR036034_(PDZ superfamily), IPR001214_(SET domain), IPR001214_(SET domain), IPR001214_(SET domain), IPR001214_(SET domain), IPR001214_(SET domain)	artfr10800g00020, artfr123g00110, artfr1329g00020, artfr1329g00030, artfr1329g00040, artfr1329g00050, artfr1567g00040, artfr2134g00020, artfr2134g00030, artfr2134g00080, artfr2134g00090, artfr2732g00010, artfr2964g00010, artfr2964g00020, artfr2964g00030, artfr343g00050, artfr3673g00050, artfr3673g00060, artfr368g00040, artfr3871g00020, artfr4399g00010, artfr4990g00010, artfr542g00070, artfr542g00…
OG0001453	19	0	0	0	expanded	NO	IPR038765_(Papain-like cysteine peptidase superfamily), IPR018289_(MULE transposase domain), IPR029058_(Alpha/Beta hydrolase fold), IPR002921_(Fungal lipase-like domain), IPR003653_(Ulp1 protease family, C-terminal catalytic domain), IPR038765_(Papain-like cysteine peptidase superfamily), IPR038765_(Papain-like cysteine peptidase superfamily)	artfr11258g00010, artfr11258g00020, artfr11258g00030, artfr11258g00040, artfr1609g00010, artfr2120g00010, artfr3048g00030, artfr3048g00040, artfr4145g00010, artfr4145g00020, artfr6452g00020, artfr6452g00030, artfr6452g00040, artfr8504g00020, artfr8504g00030, artfr8504g00040, artfr9308g00020, artfr9308g00030, artfr9308g00040
OG0008385	7	0	0	0	expanded	NO	IPR039353_(Transcription factor Adf-1), IPR006578_(MADF domain), IPR006578_(MADF domain), IPR006578_(MADF domain), IPR039353_(Transcription factor Adf-1), IPR006578_(MADF domain), IPR039353_(Transcription factor Adf-1), IPR006578_(MADF domain)	artfr12496g00010, artfr2510g00010, artfr272g00100, artfr2843g00040, artfr375g00010, artfr377g00020, artfr49g00040
OG0000289	43	0	0	0	expanded	NO	-	artfr1005g00220, artfr123g00090, artfr135g00110, artfr1377g00030, artfr1624g00010, artfr1650g00010, artfr1663g00020, artfr1687g00010, artfr2093g00040, artfr221g00060, artfr2332g00010, artfr2370g00050, artfr2381g00010, artfr2476g00030, artfr263g00380, artfr2648g00030, artfr2714g00010, artfr2877g00010, artfr2946g00010, artfr296g00020, artfr3156g00030, artfr348g00020, artfr3681g00030, artfr399g00030…
OG0000299	43	0	0	0	expanded	NO	-	artfr1008g00030, artfr107g00260, artfr107g00500, artfr11207g00010, artfr1201g00020, artfr130g00060, artfr1397g00030, artfr1397g00040, artfr1479g00030, artfr14g00170, artfr1584g00030, artfr1592g00020, artfr193g00040, artfr2388g00010, artfr2436g00010, artfr2436g00020, artfr255g00020, artfr2769g00020, artfr2769g00110, artfr2769g00120, artfr3116g00010, artfr321g00010, artfr3422g00010, artfr3497g00020…
OG0000479	33	0	0	0	expanded	NO	-	artfr1033g00030, artfr1098g00030, artfr1142g00060, artfr1267g00040, artfr1276g00070, artfr1282g00080, artfr1308g00030, artfr1765g00020, artfr1835g00050, artfr184g00020, artfr187g00070, artfr1919g00040, artfr301g00060, artfr317g00040, artfr323g00020, artfr333g00010, artfr37g00080, artfr422g00070, artfr4425g00030, artfr4425g00040, artfr448g00010, artfr4510g00020, artfr5507g00020, artfr552g00060, ar…
OG0001087	22	0	0	0	expanded	NO	-	artfr1421g00050, artfr1561g00010, artfr163g00050, artfr1780g00050, artfr1780g00060, artfr182g00080, artfr1837g00020, artfr2380g00050, artfr2640g00030, artfr2873g00010, artfr2873g00020, artfr3434g00010, artfr44g00100, artfr4546g00010, artfr4549g00030, artfr479g00010, artfr552g00040, artfr552g00050, artfr6890g00010, artfr6890g00020, artfr720g00050, artfr739g00020
OG0000982	21	0	0	0	expanded	NO	-	artfr1129g00040, artfr1348g00050, artfr1373g00020, artfr1373g00030, artfr1879g00050, artfr2103g00010, artfr2401g00030, artfr2744g00020, artfr2944g00030, artfr3042g00050, artfr366g00050, artfr388g00060, artfr3912g00010, artfr4440g00050, artfr4726g00020, artfr564g00010, artfr581g00010, artfr581g00020, artfr621g00020, artfr663g00060, artfr891g00050
OG0001612	18	0	0	0	expanded	NO	-	artfr1018g00030, artfr105g00080, artfr1168g00030, artfr1529g00060, artfr1975g00040, artfr2060g00030, artfr316g00020, artfr428g00020, artfr491g00030, artfr5072g00010, artfr5116g00010, artfr551g00040, artfr592g00070, artfr756g00030, artfr783g00030, artfr8208g00020, artfr8208g00030, artfr894g00040
OG0001804	15	0	0	0	expanded	NO	-	artfr12280g00010, artfr2392g00010, artfr244g00070, artfr3106g00020, artfr4095g00010, artfr5441g00010, artfr5441g00020, artfr5441g00030, artfr5441g00040, artfr59g00050, artfr683g00020, artfr683g00030, artfr721g00040, artfr981g00020, artfr99g00020
OG0002862	14	0	0	0	expanded	NO	-	artfr1273g00020, artfr1544g00020, artfr1674g00040, artfr2155g00010, artfr2164g00050, artfr2724g00040, artfr327g00030, artfr3795g00010, artfr3983g00020, artfr3983g00030, artfr44g00140, artfr44g00150, artfr44g00160, artfr744g00060
OG0004318	12	0	0	0	expanded	NO	-	artfr1191g00040, artfr1191g00050, artfr1191g00060, artfr1191g00070, artfr1191g00100, artfr1191g00110, artfr1430g00060, artfr1430g00070, artfr1659g00010, artfr1868g00020, artfr2685g00010, artfr3265g00010
OG0004319	12	0	0	0	expanded	NO	-	artfr1202g00060, artfr12684g00020, artfr1886g00020, artfr2312g00030, artfr2416g00040, artfr363g00020, artfr3867g00020, artfr3867g00030, artfr456g00050, artfr663g00010, artfr7126g00010, artfr88g00020
OG0004320	12	0	0	0	expanded	NO	-	artfr1535g00040, artfr1596g00240, artfr1941g00020, artfr2307g00010, artfr254g00010, artfr3116g00020, artfr326g00080, artfr3971g00030, artfr486g00010, artfr5236g00010, artfr5773g00010, artfr973g00030
OG0004321	12	0	0	0	expanded	NO	-	artfr1629g00020, artfr1858g00010, artfr2036g00030, artfr2053g00010, artfr2365g00020, artfr2608g00020, artfr3029g00020, artfr37g00040, artfr4107g00010, artfr4107g00020, artfr435g00020, artfr94g00870
OG0003551	11	0	0	0	expanded	NO	-	artfr07g00200, artfr1233g00020, artfr197g00090, artfr253g00010, artfr2726g00030, artfr2769g00090, artfr292g00050, artfr4992g00020, artfr5442g00010, artfr582g00050, artfr979g00010
OG0006264	10	0	0	0	expanded	NO	-	artfr01g00020, artfr1021g00050, artfr1101g00030, artfr1370g00010, artfr2443g00040, artfr4269g00020, artfr4501g00040, artfr610g00050, artfr791g00020, artfr817g00010
OG0006274	10	0	0	0	expanded	NO	-	artfr1378g00060, artfr194g00020, artfr2381g00020, artfr3008g00040, artfr337g00010, artfr351g00010, artfr396g00030, artfr53g00130, artfr739g00030, artfr873g00020
OG0006278	10	0	0	0	expanded	NO	-	artfr2298g00010, artfr2298g00020, artfr2298g00050, artfr269g00040, artfr346g00010, artfr4050g00010, artfr600g00020, artfr674g00020, artfr83g00020, artfr83g00030
OG0007019	9	0	0	0	expanded	NO	-	artfr06g00110, artfr1478g00040, artfr1852g00020, artfr2266g00020, artfr2539g00020, artfr282g00060, artfr52g00020, artfr659g00030, artfr741g00200
OG0007021	9	0	0	0	expanded	NO	-	artfr105g00060, artfr1250g00030, artfr1814g00010, artfr1889g00020, artfr2760g00030, artfr5278g00010, artfr587g00040, artfr587g00050, artfr82g00030
OG0007022	9	0	0	0	expanded	NO	-	artfr11258g00050, artfr1992g00010, artfr2340g00040, artfr3261g00030, artfr491g00010, artfr501g00020, artfr5256g00020, artfr687g00040, artfr9575g00010
OG0007023	9	0	0	0	expanded	NO	-	artfr113g00060, artfr1810g00010, artfr182g00070, artfr2019g00030, artfr2531g00040, artfr29g00020, artfr4372g00020, artfr7058g00010, artfr7719g00030
OG0007027	9	0	0	0	expanded	NO	-	artfr1328g00060, artfr3179g00010, artfr3180g00030, artfr525g00090, artfr525g00100, artfr609g00010, artfr8627g00010, artfr863g00040, artfr994g00070
OG0007030	9	0	0	0	expanded	NO	-	artfr1835g00040, artfr370g00070, artfr370g00080, artfr4626g00010, artfr4626g00020, artfr480g00050, artfr639g00060, artfr639g00080, artfr9098g00010
OG0000567	9	0	0	1	expanded	NO	-	artfr10225g00040, artfr10492g00020, artfr10938g00010, artfr163g00040, artfr1654g00050, artfr201g00030, artfr4041g00050, artfr678g00060, artfr9954g00020
OG0007698	8	0	0	0	expanded	NO	-	artfr1006g00010, artfr1207g00060, artfr1479g00010, artfr372g00020, artfr372g00030, artfr372g00060, artfr784g00030, artfr784g00040
OG0007701	8	0	0	0	expanded	NO	-	artfr1020g00040, artfr1127g00020, artfr1639g00020, artfr1734g00040, artfr1883g00020, artfr3069g00030, artfr4141g00010, artfr83g00060
OG0007703	8	0	0	0	expanded	NO	-	artfr1044g00020, artfr151g00040, artfr1583g00010, artfr1832g00040, artfr292g00060, artfr421g00010, artfr48g00100, artfr491g00300
OG0007704	8	0	0	0	expanded	NO	-	artfr107g00250, artfr1647g00020, artfr2659g00020, artfr597g00030, artfr663g00070, artfr663g00080, artfr663g00090, artfr878g00020
OG0007709	8	0	0	0	expanded	NO	-	artfr1148g00270, artfr1294g00020, artfr1801g00040, artfr2115g00010, artfr349g00080, artfr393g00060, artfr6029g00030, artfr828g00010
OG0007713	8	0	0	0	expanded	NO	-	artfr1285g00020, artfr1491g00010, artfr2636g00020, artfr343g00040, artfr4399g00020, artfr4619g00010, artfr536g00030, artfr67g00110
OG0007720	8	0	0	0	expanded	NO	-	artfr374g00040, artfr374g00060, artfr374g00070, artfr374g00080, artfr374g00160, artfr374g00220, artfr374g00280, artfr374g00400
OG0006998	8	0	0	0	expanded	NO	-	artfr1465g00060, artfr1478g00020, artfr1962g00010, artfr2236g00040, artfr2309g00010, artfr2733g00020, artfr4338g00010, artfr524g00030
OG0007000	8	0	0	0	expanded	NO	-	artfr1379g00010, artfr1416g00040, artfr2843g00050, artfr3180g00010, artfr3856g00030, artfr5207g00020, artfr5409g00040, artfr983g00040
OG0007020	8	0	0	1	expanded	NO	-	artfr1020g00050, artfr1020g00060, artfr1135g00030, artfr2069g00020, artfr2069g00030, artfr542g00080, artfr550g00010, artfr626g00060
OG0008380	7	0	0	0	expanded	NO	-	artfr1047g00010, artfr1689g00040, artfr1933g00030, artfr2450g00030, artfr2562g00050, artfr752g00040, artfr972g00100
OG0008383	7	0	0	0	expanded	NO	-	artfr109g00040, artfr147g00090, artfr2444g00010, artfr28g00170, artfr3454g00060, artfr3454g00070, artfr996g00020
OG0008384	7	0	0	0	expanded	NO	-	artfr1158g00020, artfr1467g00030, artfr1548g00020, artfr20g00560, artfr2726g00010, artfr747g00100, artfr76g00090
OG0008390	7	0	0	0	expanded	NO	-	artfr1750g00010, artfr2569g00030, artfr3037g00020, artfr44g00040, artfr517g00030, artfr5459g00010, artfr630g00080
OG0008392	7	0	0	0	expanded	NO	-	artfr1980g00050, artfr3739g00010, artfr3758g00030, artfr3758g00040, artfr3829g00010, artfr542g00110, artfr98g00060
OG0008393	7	0	0	0	expanded	NO	-	artfr198g00280, artfr198g00290, artfr94g00240, artfr94g00250, artfr94g00260, artfr94g00300, artfr94g00310
OG0009085	6	0	0	0	expanded	NO	-	artfr06g00030, artfr06g00040, artfr1340g00050, artfr2548g00010, artfr5011g00010, artfr5822g00010
OG0009088	6	0	0	0	expanded	NO	-	artfr121g00080, artfr4116g00020, artfr433g00040, artfr5494g00030, artfr7330g00020, artfr7330g00030
OG0009097	6	0	0	0	expanded	NO	-	artfr510g00020, artfr5631g00010, artfr576g00020, artfr6590g00010, artfr678g00100, artfr7404g00020
OG0009098	6	0	0	0	expanded	NO	-	artfr636g00340, artfr636g00350, artfr636g00360, artfr636g00370, artfr636g00380, artfr636g00390
OG0008306	6	0	0	0	expanded	NO	-	artfr1055g00010, artfr2396g00020, artfr2429g00030, artfr24g00070, artfr27g00070, artfr2895g00010
OG0009855	5	0	0	0	expanded	NO	-	artfr1048g00020, artfr1070g00020, artfr35g00420, artfr405g00020, artfr53g00870
OG0009856	5	0	0	0	expanded	NO	-	artfr1077g00040, artfr1420g00050, artfr2741g00030, artfr3250g00010, artfr3500g00010
OG0009857	5	0	0	0	expanded	NO	-	artfr11060g00010, artfr2891g00040, artfr3545g00010, artfr541g00040, artfr8440g00020
OG0009858	5	0	0	0	expanded	NO	-	artfr1141g00060, artfr273g00080, artfr399g00010, artfr4513g00010, artfr621g00010
OG0009859	5	0	0	0	expanded	NO	-	artfr1148g00290, artfr2150g00060, artfr28g00070, artfr303g00010, artfr972g00050
OG0009863	5	0	0	0	expanded	NO	-	artfr1306g00060, artfr1306g00070, artfr1306g00080, artfr1306g00090, artfr1306g00100
OG0009864	5	0	0	0	expanded	NO	-	artfr136g00080, artfr2550g00030, artfr3891g00030, artfr3923g00020, artfr8692g00020
OG0009867	5	0	0	0	expanded	NO	-	artfr152g00020, artfr152g00030, artfr272g00030, artfr3852g00050, artfr6604g00010
OG0009869	5	0	0	0	expanded	NO	-	artfr1695g00020, artfr1776g00060, artfr2364g00010, artfr3205g00010, artfr786g00090
OG0009875	5	0	0	0	expanded	NO	-	artfr2551g00030, artfr2936g00030, artfr4539g00010, artfr5329g00020, artfr8210g00010
OG0009876	5	0	0	0	expanded	NO	-	artfr372g00070, artfr43g00060, artfr5354g00010, artfr796g00090, artfr8692g00010
