# Supplementary material for: The genome of the extremophile Artemia provides insight into strategies to cope with extreme environments
Source: BMC Genomics. 2021 Aug 31;22:635. doi: 10.1186/s12864-021-07937-z (PMC8406910; doi:10.1186/s12864-021-07937-z)
Supplement: Supplementary file 7 — Additional file 7 GO enrichment of Artemia compared to other Branchiopoda. Listed: GO ID, name and category, false discovery rate (FDR) and P value of the Fisher’s exact test enrichment analysis in Blast2GO, number of Artemia genes from expanded/contracted orthogroups in this GO ID, number of whole Artemia genome genes in this GO category, number of Artemia genes from expanded/contracted orthogroups in this GO ID without GO annotation. The Fisher’s Exact Test is sensitive in the direction of the test: the genes that are present in the test-set and also in the reference genome set will be deleted from the reference, but not from the test set, resulting in zero sequences in the reference set and values above zero in the test set. Significantly enriched GOs (FDR ≤ 0.05, biological process) of Artemia genes in expanded or contracted orthogroups compared to Branchiopoda are given. [file 12864_2021_7937_MOESM7_ESM.xls]

## Sheet: GO enrichment CoGE Branchiopoda
GO ID	GO Name	GO Category	FDR	P-Value	Nr Expanded/contracted	Nr Whole genome	Non Annot Expanded/contracted	Non Annot Whole genome	gene ID
GO:0007005	mitochondrion organization	BIOLOGICAL_PROCESS	0.00686643	0.000656669	18	4	11127	13022	artfr3209g00020;artfr5750g00010;artfr1861g00010;artfr24g00130;artfr3806g00010;artfr594g00080;artfr157g00070;artfr2347g00040;artfr2059g00020;artfr3618g00010;artfr1176g00010;artfr302g00010;artfr680g00050;artfr6720g00010;artfr296g00100;artfr3380g00040;artfr1987g00020;artfr1208g00030
GO:0006470	protein dephosphorylation	BIOLOGICAL_PROCESS	0.0431378	0.00609568	24	11	11121	13015	artfr213g00060;artfr1345g00020;artfr428g00010;artfr900g00020;artfr2378g00020;artfr1231g00020;artfr1554g00050;artfr2174g00020;artfr7187g00010;artfr3168g00010;artfr18g00780;artfr1899g00010;artfr6075g00010;artfr140g00030;artfr4348g00010;artfr752g00010;artfr4621g00010;artfr870g00070;artfr2990g00010;artfr804g00020;artfr11737g00010;artfr851g00010;artfr1288g00020;artfr786g00080
GO:0006400	tRNA modification	BIOLOGICAL_PROCESS	0.00955014	0.000985708	19	5	11126	13021	artfr1200g00060;artfr6511g00010;artfr1911g00030;artfr5055g00010;artfr3367g00050;artfr1279g00030;artfr3753g00010;artfr5554g00020;artfr2903g00030;artfr1418g00040;artfr5416g00010;artfr89g00040;artfr1043g00020;artfr3780g00010;artfr824g00010;artfr15g00130;artfr1367g00040;artfr785g00210;artfr1302g00010
GO:0009108	coenzyme biosynthetic process	BIOLOGICAL_PROCESS	0.0227915	0.00283528	23	9	11122	13017	artfr4544g00010;artfr3058g00010;artfr09g00250;artfr3615g00010;artfr1092g00060;artfr4434g00010;artfr236g00100;artfr48g00150;artfr2963g00010;artfr2970g00030;artfr3210g00010;artfr1187g00010;artfr714g00040;artfr11876g00010;artfr901g00050;artfr3304g00010;artfr236g00090;artfr3918g00010;artfr908g00020;artfr4145g00030;artfr796g00070;artfr3557g00010;artfr4001g00020
GO:0043414	macromolecule methylation	BIOLOGICAL_PROCESS	0.0159605	0.00176802	24	9	11121	13017	artfr6511g00010;artfr647g00030;artfr1593g00020;artfr411g00050;artfr401g00020;artfr525g00060;artfr684g00050;artfr781g00210;artfr2679g00010;artfr3780g00010;artfr831g00020;artfr2579g00010;artfr27g00050;artfr2724g00060;artfr75g00060;artfr3373g00020;artfr548g00040;artfr1397g00020;artfr15g00130;artfr3176g00010;artfr593g00070;artfr281g00070;artfr785g00210;artfr855g00060
GO:0009247	glycolipid biosynthetic process	BIOLOGICAL_PROCESS	0.018412	0.00215109	25	10	11120	13016	artfr898g00020;artfr222g00060;artfr80g00040;artfr2363g00030;artfr6367g00010;artfr774g00070;artfr3253g00020;artfr569g00050;artfr2714g00030;artfr1033g00040;artfr2156g00010;artfr20g00760;artfr1693g00030;artfr4044g00010;artfr508g00040;artfr2333g00020;artfr239g00070;artfr417g00070;artfr80g00030;artfr3253g00010;artfr312g00010;artfr14414g00010;artfr569g00020;artfr1925g00010;artfr3796g00020
GO:0016567	protein ubiquitination	BIOLOGICAL_PROCESS	0.0234479	0.00298202	27	12	11118	13014	artfr1165g00020;artfr239g00040;artfr2989g00010;artfr6427g00010;artfr654g00030;artfr2745g00060;artfr1672g00010;artfr5151g00010;artfr6423g00010;artfr3325g00010;artfr2652g00010;artfr238g00010;artfr12054g00010;artfr692g00020;artfr239g00030;artfr239g00050;artfr268g00040;artfr905g00030;artfr2398g00020;artfr6596g00010;artfr2745g00050;artfr21g00100;artfr2435g00010;artfr3480g00040;artfr1173g00030;artfr186…
GO:0042221	response to chemical	BIOLOGICAL_PROCESS	0.0148323	0.00163182	27	11	11118	13015	artfr04g00140;artfr3878g00030;artfr521g00030;artfr3511g00020;artfr2053g00050;artfr395g00020;artfr138g00010;artfr3511g00040;artfr356g00010;artfr365g00030;artfr200g00090;artfr106g00020;artfr363g00010;artfr3511g00010;artfr1927g00020;artfr412g00030;artfr1200g00050;artfr963g00050;artfr253g00060;artfr1523g00010;artfr69g00050;artfr1270g00010;artfr2466g00020;artfr346g00020;artfr3480g00040;artfr279g00010;…
GO:0006260	DNA replication	BIOLOGICAL_PROCESS	0.0233094	0.00290597	31	15	11114	13011	artfr4489g00010;artfr333g00030;artfr309g00020;artfr509g00080;artfr2808g00010;artfr1845g00030;artfr534g00040;artfr2236g00050;artfr860g00060;artfr1157g00050;artfr449g00040;artfr2371g00040;artfr1174g00040;artfr1741g00050;artfr1056g00020;artfr2044g00010;artfr251g00020;artfr576g00080;artfr113g00040;artfr1036g00020;artfr1413g00010;artfr170g00090;artfr1196g00020;artfr813g00050;artfr1527g00010;artfr534g0…
GO:0019725	cellular homeostasis	BIOLOGICAL_PROCESS	0.0305264	0.00395156	34	18	11111	13008	artfr114g00120;artfr47g00040;artfr2040g00010;artfr1464g00030;artfr743g00060;artfr422g00080;artfr1736g00020;artfr1860g00010;artfr3807g00010;artfr1736g00010;artfr3008g00020;artfr1529g00020;artfr1615g00030;artfr121g00060;artfr1545g00050;artfr339g00080;artfr2920g00010;artfr41g00060;artfr5278g00020;artfr1106g00020;artfr5729g00010;artfr1523g00010;artfr4667g00020;artfr691g00040;artfr1545g00060;artfr1607…
GO:0006790	sulfur compound metabolic process	BIOLOGICAL_PROCESS	0.00194972	0.000153006	24	6	11121	13020	artfr959g00020;artfr746g00030;artfr69g00010;artfr13g00080;artfr1876g00010;artfr1661g00030;artfr2153g00100;artfr297g00040;artfr4434g00010;artfr48g00150;artfr1910g00020;artfr498g00040;artfr444g00040;artfr1630g00010;artfr1239g00010;artfr499g00030;artfr2302g00030;artfr901g00050;artfr06g00210;artfr1278g00040;artfr706g00050;artfr796g00070;artfr01g00120;artfr1060g00030
GO:0015672	monovalent inorganic cation transport	BIOLOGICAL_PROCESS	0.037573	0.00501542	37	21	11108	13005	artfr1534g00010;artfr2631g00010;artfr2287g00020;artfr685g00020;artfr2711g00010;artfr1782g00010;artfr2050g00010;artfr73g00030;artfr2313g00030;artfr401g00030;artfr886g00010;artfr1131g00090;artfr130g00030;artfr254g00060;artfr805g00020;artfr2534g00010;artfr1014g00010;artfr1669g00060;artfr2906g00040;artfr14g00130;artfr1804g00020;artfr759g00060;artfr1458g00010;artfr1259g00020;artfr7093g00010;artfr1378g…
GO:0000398	mRNA splicing, via spliceosome	BIOLOGICAL_PROCESS	0.00456644	0.00040538	27	9	11118	13017	artfr10547g00010;artfr11058g00010;artfr3494g00040;artfr494g00050;artfr4797g00010;artfr1858g00020;artfr2194g00020;artfr2383g00010;artfr112g00110;artfr9199g00010;artfr692g00020;artfr427g00100;artfr800g00030;artfr806g00020;artfr2467g00010;artfr1588g00030;artfr436g00040;artfr273g00040;artfr1518g00070;artfr174g00050;artfr2616g00010;artfr2664g00020;artfr1343g00110;artfr344g00010;artfr139g00010;artfr529…
GO:0016579	protein deubiquitination	BIOLOGICAL_PROCESS	0.00685514	0.000646638	29	11	11116	13015	artfr7310g00020;artfr2522g00020;artfr38g00090;artfr428g00010;artfr717g00020;artfr4797g00010;artfr313g00070;artfr1568g00020;artfr3048g00080;artfr1494g00030;artfr401g00010;artfr188g00070;artfr1339g00030;artfr293g00050;artfr1191g00010;artfr1466g00020;artfr1123g00020;artfr2027g00020;artfr4917g00020;artfr4169g00010;artfr2784g00020;artfr1435g00010;artfr328g00040;artfr278g00020;artfr239g00090;artfr412g0…
GO:0006030	chitin metabolic process	BIOLOGICAL_PROCESS	0.00922477	0.000939402	31	13	11114	13013	artfr2342g00020;artfr343g00070;artfr1869g00010;artfr2719g00040;artfr4647g00010;artfr30g00140;artfr208g00130;artfr5594g00010;artfr82g00040;artfr3696g00030;artfr2397g00010;artfr5677g00010;artfr1891g00010;artfr1423g00010;artfr471g00080;artfr30g00090;artfr2086g00020;artfr5346g00020;artfr896g00020;artfr2986g00010;artfr389g00010;artfr2300g00030;artfr3938g00010;artfr1292g00020;artfr116g00030;artfr3980g0…
GO:0098662	inorganic cation transmembrane transport	BIOLOGICAL_PROCESS	0.0294869	0.00379467	39	22	11106	13004	artfr2631g00010;artfr2271g00030;artfr2287g00020;artfr2711g00010;artfr2050g00010;artfr6679g00020;artfr2313g00030;artfr887g00030;artfr401g00030;artfr1223g00020;artfr514g00040;artfr160g00050;artfr130g00030;artfr1948g00050;artfr1197g00030;artfr1429g00020;artfr254g00060;artfr890g00040;artfr2534g00010;artfr3924g00030;artfr1014g00010;artfr16g00050;artfr1669g00060;artfr2291g00020;artfr4986g00010;artfr759…
GO:0007275	multicellular organism development	BIOLOGICAL_PROCESS	0.00294765	0.000243964	28	9	11117	13017	artfr1136g00050;artfr3167g00010;artfr409g00060;artfr67g00020;artfr9903g00010;artfr1602g00030;artfr3183g00020;artfr3975g00020;artfr365g00030;artfr3220g00010;artfr1670g00050;artfr49g00010;artfr119g00090;artfr1927g00020;artfr2334g00010;artfr49g00050;artfr2386g00020;artfr1506g00020;artfr1147g00030;artfr2466g00020;artfr1602g00020;artfr2980g00020;artfr335g00020;artfr1470g00020;artfr558g00040;artfr279g0…
GO:0048522	positive regulation of cellular process	BIOLOGICAL_PROCESS	0.00368336	0.000310432	32	12	11113	13014	artfr2205g00010;artfr2926g00010;artfr262g00040;artfr73g00030;artfr942g00030;artfr4222g00020;artfr2569g00050;artfr175g00050;artfr2436g00030;artfr6573g00010;artfr106g00020;artfr587g00020;artfr12054g00010;artfr1406g00060;artfr1654g00040;artfr149g00010;artfr339g00030;artfr2324g00010;artfr1504g00020;artfr2398g00040;artfr2466g00020;artfr4222g00010;artfr7187g00010;artfr4222g00030;artfr1225g00010;artfr16…
GO:0022613	ribonucleoprotein complex biogenesis	BIOLOGICAL_PROCESS	0.0140457	0.00153819	39	20	11106	13006	artfr10547g00010;artfr1614g00010;artfr1199g00050;artfr2395g00060;artfr4797g00010;artfr85g00080;artfr2035g00050;artfr23g00090;artfr1487g00030;artfr1719g00010;artfr4929g00010;artfr1593g00020;artfr1781g00040;artfr3079g00050;artfr145g00090;artfr9199g00010;artfr652g00020;artfr633g00010;artfr2679g00010;artfr245g00090;artfr1535g00050;artfr125g00010;artfr427g00100;artfr800g00020;artfr2035g00020;artfr5650…
GO:0006486	protein glycosylation	BIOLOGICAL_PROCESS	0.00237939	0.000192728	33	12	11112	13014	artfr68g00010;artfr5650g00020;artfr119g00040;artfr7744g00010;artfr531g00070;artfr2526g00030;artfr1205g00020;artfr7570g00010;artfr1875g00030;artfr315g00050;artfr2867g00010;artfr175g00070;artfr459g00060;artfr2867g00030;artfr1055g00040;artfr2564g00030;artfr1952g00040;artfr924g00050;artfr460g00030;artfr3219g00020;artfr1643g00030;artfr258g00340;artfr1848g00010;artfr2225g00020;artfr9899g00010;artfr2110…
GO:0009165	nucleotide biosynthetic process	BIOLOGICAL_PROCESS	0.00460301	0.00041117	37	16	11108	13010	artfr142g00080;artfr2631g00010;artfr4544g00010;artfr999g00030;artfr999g00010;artfr2050g00010;artfr142g00100;artfr1314g00030;artfr2313g00030;artfr236g00100;artfr48g00150;artfr401g00030;artfr2970g00030;artfr1257g00050;artfr3210g00010;artfr56g00110;artfr643g00010;artfr254g00060;artfr6627g00020;artfr1089g00010;artfr908g00020;artfr2534g00010;artfr1669g00060;artfr885g00060;artfr4645g00010;artfr3058g000…
GO:0006511	ubiquitin-dependent protein catabolic process	BIOLOGICAL_PROCESS	0.00595987	0.00055042	39	18	11106	13008	artfr04g00140;artfr239g00040;artfr97g00020;artfr187g00040;artfr167g00060;artfr1246g00050;artfr2745g00060;artfr356g00010;artfr5151g00010;artfr231g00060;artfr820g00040;artfr1642g00040;artfr239g00050;artfr97g00010;artfr339g00010;artfr574g00080;artfr412g00030;artfr3118g00010;artfr2347g00030;artfr1603g00030;artfr1829g00040;artfr1875g00020;artfr2745g00050;artfr599g00040;artfr659g00080;artfr1123g00050;a…
GO:0006418	tRNA aminoacylation for protein translation	BIOLOGICAL_PROCESS	0.0171788	0.00190731	47	27	11098	12999	artfr1121g00010;artfr197g00020;artfr438g00030;artfr10323g00020;artfr4398g00020;artfr331g00070;artfr31g00090;artfr2468g00030;artfr385g00040;artfr3147g00010;artfr2129g00020;artfr598g00010;artfr11846g00020;artfr3906g00090;artfr3487g00020;artfr1129g00050;artfr83g00150;artfr4882g00020;artfr8515g00040;artfr1673g00030;artfr692g00040;artfr16g00010;artfr3042g00010;artfr31g00110;artfr4303g00020;artfr692g00…
GO:0007018	microtubule-based movement	BIOLOGICAL_PROCESS	0.00144138	0.000108749	40	16	11105	13010	artfr3494g00020;artfr1908g00020;artfr53g00830;artfr3625g00010;artfr476g00010;artfr4265g00020;artfr811g00010;artfr59g00060;artfr541g00070;artfr8440g00020;artfr3000g00020;artfr3614g00020;artfr207g00050;artfr749g00010;artfr5564g00010;artfr648g00050;artfr1512g00030;artfr689g00010;artfr7249g00010;artfr7012g00010;artfr476g00020;artfr1310g00010;artfr1353g00070;artfr6071g00010;artfr417g00050;artfr278g000…
GO:0034622	cellular protein-containing complex assembly	BIOLOGICAL_PROCESS	0.0028998	0.000239272	45	21	11100	13005	artfr10547g00010;artfr2926g00010;artfr1199g00050;artfr262g00040;artfr4797g00010;artfr49g00080;artfr4132g00020;artfr03g00130;artfr857g00050;artfr2569g00050;artfr355g00110;artfr1915g00020;artfr9199g00010;artfr1502g00030;artfr5385g00020;artfr2664g00010;artfr1417g00030;artfr281g00060;artfr121g00060;artfr427g00100;artfr1257g00010;artfr5750g00010;artfr806g00020;artfr2467g00010;artfr339g00030;artfr159g0…
GO:0006357	regulation of transcription by RNA polymerase II	BIOLOGICAL_PROCESS	0.000611655	4.33699e-05	42	16	11103	13010	artfr1136g00050;artfr28g00090;artfr3241g00020;artfr1975g00010;artfr1031g00050;artfr3061g00020;artfr942g00030;artfr4222g00020;artfr2762g00030;artfr01g00050;artfr156g00040;artfr2990g00010;artfr111g00080;artfr3846g00010;artfr772g00040;artfr2434g00010;artfr4154g00010;artfr106g00020;artfr1827g00020;artfr172g00010;artfr142g00070;artfr476g00040;artfr331g00060;artfr1554g00040;artfr2466g00020;artfr4222g00…
GO:0007186	G protein-coupled receptor signaling pathway	BIOLOGICAL_PROCESS	0.0003859	2.59993e-05	53	23	11092	13003	artfr1499g00010;artfr251g00030;artfr6250g00010;artfr1083g00060;artfr3277g00010;artfr38g00050;artfr346g00030;artfr1577g00010;artfr3994g00010;artfr2912g00010;artfr82g00060;artfr1144g00010;artfr1084g00030;artfr849g00010;artfr229g00050;artfr233g00020;artfr2154g00010;artfr3248g00010;artfr2537g00010;artfr2649g00010;artfr157g00030;artfr625g00090;artfr30g00030;artfr208g00100;artfr1119g00020;artfr92g00090…
GO:0030001	metal ion transport	BIOLOGICAL_PROCESS	0.00100942	7.41209e-05	66	35	11079	12991	artfr1534g00010;artfr386g00070;artfr6054g00010;artfr73g00030;artfr3833g00010;artfr1751g00020;artfr887g00030;artfr3807g00010;artfr1223g00020;artfr886g00010;artfr4466g00020;artfr4617g00030;artfr514g00040;artfr1131g00090;artfr974g00050;artfr2291g00020;artfr1155g00070;artfr4986g00010;artfr1804g00020;artfr872g00020;artfr1458g00010;artfr613g00020;artfr1831g00010;artfr1611g00010;artfr127g00020;artfr285g…
GO:0006468	protein phosphorylation	BIOLOGICAL_PROCESS	5.71238e-08	2.27746e-09	150	79	10995	12947	artfr3725g00010;artfr1578g00020;artfr3853g00010;artfr23g00030;artfr2908g00030;artfr6922g00020;artfr1855g00010;artfr1299g00010;artfr851g00030;artfr588g00010;artfr1229g00010;artfr2209g00010;artfr369g00020;artfr11153g00010;artfr2126g00010;artfr5336g00010;artfr1578g00030;artfr3725g00020;artfr1938g00010;artfr1027g00010;artfr52g00330;artfr5915g00010;artfr680g00030;artfr138g00020;artfr1344g00020;artfr77…
GO:0055114	oxidation-reduction process	BIOLOGICAL_PROCESS	2.19247e-15	4.86847e-17	239	112	10906	12914	artfr371g00010;artfr113g00070;artfr258g00030;artfr1731g00020;artfr5809g00020;artfr1784g00020;artfr2317g00020;artfr3244g00020;artfr65g00060;artfr298g00030;artfr2812g00030;artfr1074g00030;artfr908g00020;artfr6673g00010;artfr467g00030;artfr746g00020;artfr119g00050;artfr7226g00020;artfr2357g00010;artfr1612g00040;artfr892g00020;artfr2317g00010;artfr1784g00010;artfr2195g00030;artfr4820g00020;artfr65g00…
GO:0051056	regulation of small GTPase mediated signal transduction	BIOLOGICAL_PROCESS	0.0390394	0.00528997	23	10	11122	13016	artfr1957g00010;artfr6952g00020;artfr2609g00010;artfr239g00060;artfr2098g00010;artfr2850g00010;artfr764g00020;artfr153g00080;artfr446g00020;artfr455g00060;artfr856g00030;artfr08g00080;artfr1258g00010;artfr1357g00040;artfr4466g00010;artfr1403g00020;artfr146g00010;artfr2131g00010;artfr4148g00010;artfr131g00060;artfr354g00020;artfr02g00080;artfr1640g00030
GO:0006457	protein folding	BIOLOGICAL_PROCESS	0.0236026	0.00300765	20	7	11125	13019	artfr2322g00060;artfr1965g00040;artfr1449g00030;artfr192g00020;artfr192g00340;artfr2844g00010;artfr2690g00020;artfr1112g00040;artfr243g00050;artfr1934g00020;artfr07g00170;artfr245g00080;artfr1412g00020;artfr1996g00020;artfr10g00320;artfr1004g00020;artfr1099g00010;artfr290g00010;artfr281g00060;artfr890g00020
GO:0006809	nitric oxide biosynthetic process	BIOLOGICAL_PROCESS	0.000297712	1.95472e-05	14	0	11131	13026	artfr2550g00050;artfr4008g00030;artfr2550g00040;artfr4008g00020;artfr2035g00030;artfr272g00060;artfr34g00040;artfr272g00050;artfr174g00090;artfr8773g00030;artfr8773g00020;artfr1163g00010;artfr1069g00030;artfr1069g00040
GO:0072522	purine-containing compound biosynthetic process	BIOLOGICAL_PROCESS	0.0493718	0.00706379	21	9	11124	13017	artfr2631g00010;artfr4544g00010;artfr794g00010;artfr999g00010;artfr2050g00010;artfr142g00100;artfr1314g00030;artfr1092g00060;artfr2313g00030;artfr48g00150;artfr2963g00010;artfr2556g00020;artfr401g00030;artfr2970g00030;artfr56g00110;artfr254g00060;artfr1833g00020;artfr1089g00010;artfr2173g00040;artfr2534g00010;artfr1669g00060
GO:0007156	homophilic cell adhesion via plasma membrane adhesion molecules	BIOLOGICAL_PROCESS	0.0423736	0.005977	20	8	11125	13018	artfr2243g00020;artfr182g00050;artfr3594g00030;artfr29g00110;artfr2064g00030;artfr5732g00010;artfr1145g00010;artfr267g00030;artfr6526g00010;artfr6526g00020;artfr5829g00010;artfr7188g00010;artfr1627g00020;artfr5653g00010;artfr3808g00010;artfr11717g00010;artfr1337g00010;artfr10120g00020;artfr1337g00020;artfr2053g00040
GO:0000070	mitotic sister chromatid segregation	BIOLOGICAL_PROCESS	0.0423736	0.005977	20	8	11125	13018	artfr366g00080;artfr1732g00040;artfr1718g00080;artfr1111g00040;artfr251g00050;artfr1487g00040;artfr3118g00010;artfr1394g00030;artfr3595g00020;artfr49g00060;artfr2997g00040;artfr294g00110;artfr2692g00010;artfr424g00020;artfr1118g00050;artfr340g00050;artfr2126g00010;artfr779g00020;artfr1203g00020;artfr15g00220
GO:0016570	histone modification	BIOLOGICAL_PROCESS	0.0233094	0.00295265	17	5	11128	13021	artfr192g00420;artfr2531g00020;artfr630g00010;artfr42g00100;artfr647g00030;artfr439g00040;artfr411g00050;artfr525g00060;artfr166g00020;artfr831g00020;artfr2652g00010;artfr1054g00040;artfr281g00070;artfr3870g00020;artfr1327g00040;artfr181g00040;artfr235g00050
GO:0018205	peptidyl-lysine modification	BIOLOGICAL_PROCESS	0.0233094	0.00295265	17	5	11128	13021	artfr192g00420;artfr2531g00020;artfr630g00010;artfr42g00100;artfr647g00030;artfr2318g00010;artfr2220g00030;artfr411g00050;artfr525g00060;artfr166g00020;artfr831g00020;artfr487g00020;artfr394g00020;artfr1054g00040;artfr281g00070;artfr1327g00040;artfr181g00040
GO:0016055	Wnt signaling pathway	BIOLOGICAL_PROCESS	0.0233094	0.00295265	17	5	11128	13021	artfr49g00010;artfr5647g00020;artfr49g00050;artfr1506g00020;artfr1542g00010;artfr9903g00010;artfr1602g00020;artfr1602g00030;artfr1825g00010;artfr325g00070;artfr3415g00030;artfr558g00040;artfr923g00030;artfr4260g00010;artfr106g00020;artfr587g00020;artfr1506g00050
GO:0006066	alcohol metabolic process	BIOLOGICAL_PROCESS	0.00778198	0.000763864	14	2	11131	13024	artfr248g00080;artfr409g00040;artfr7226g00020;artfr288g00050;artfr8633g00010;artfr1612g00040;artfr1968g00010;artfr1478g00030;artfr1720g00010;artfr170g00030;artfr4145g00030;artfr1670g00050;artfr2489g00010;artfr606g00110
GO:0000075	cell cycle checkpoint	BIOLOGICAL_PROCESS	0.00778198	0.000763864	14	2	11131	13024	artfr1718g00080;artfr3739g00030;artfr3595g00020;artfr294g00110;artfr2692g00010;artfr1865g00310;artfr60g00120;artfr1118g00050;artfr1282g00030;artfr340g00050;artfr2126g00010;artfr779g00020;artfr3349g00010;artfr2490g00030
GO:0006888	endoplasmic reticulum to Golgi vesicle-mediated transport	BIOLOGICAL_PROCESS	0.020734	0.00247992	14	3	11131	13023	artfr2349g00030;artfr227g00070;artfr6621g00010;artfr529g00050;artfr3426g00010;artfr313g00080;artfr2029g00020;artfr2436g00040;artfr2014g00020;artfr4552g00010;artfr1406g00060;artfr1452g00030;artfr1501g00030;artfr9678g00010
GO:0007346	regulation of mitotic cell cycle	BIOLOGICAL_PROCESS	0.020734	0.00247992	14	3	11131	13023	artfr1718g00080;artfr149g00010;artfr3118g00010;artfr3595g00020;artfr2997g00040;artfr294g00110;artfr2692g00010;artfr1865g00310;artfr1118g00050;artfr340g00050;artfr2126g00010;artfr779g00020;artfr3349g00010;artfr1203g00020
GO:0006302	double-strand break repair	BIOLOGICAL_PROCESS	0.0133812	0.00146204	13	2	11132	13024	artfr1056g00020;artfr816g00010;artfr5229g00010;artfr1079g00010;artfr9225g00010;artfr12g00110;artfr2473g00010;artfr3442g00010;artfr1119g00010;artfr4541g00010;artfr71g00100;artfr5529g00010;artfr3885g00030
GO:0000723	telomere maintenance	BIOLOGICAL_PROCESS	0.00243571	0.000199749	11	0	11134	13026	artfr328g00060;artfr1079g00010;artfr328g00050;artfr3048g00070;artfr3048g00060;artfr491g00020;artfr400g00070;artfr254g00020;artfr482g00090;artfr5529g00010;artfr3589g00010
GO:0009072	aromatic amino acid family metabolic process	BIOLOGICAL_PROCESS	0.044976	0.00641217	14	4	11131	13022	artfr3706g00010;artfr3706g00020;artfr531g00010;artfr2164g00040;artfr109g00060;artfr4285g00010;artfr2275g00020;artfr5544g00010;artfr2267g00010;artfr1717g00030;artfr4897g00010;artfr2510g00030;artfr954g00030;artfr751g00040
GO:0055065	metal ion homeostasis	BIOLOGICAL_PROCESS	0.044976	0.00641217	14	4	11131	13022	artfr41g00060;artfr1523g00010;artfr2466g00020;artfr4667g00020;artfr3807g00010;artfr1545g00060;artfr1607g00010;artfr488g00020;artfr1615g00030;artfr121g00060;artfr1545g00050;artfr3016g00010;artfr1545g00040;artfr339g00080
GO:0031503	protein-containing complex localization	BIOLOGICAL_PROCESS	0.044976	0.00641217	14	4	11131	13022	artfr1918g00020;artfr476g00020;artfr5650g00030;artfr2045g00020;artfr1041g00040;artfr888g00030;artfr476g00010;artfr356g00010;artfr207g00050;artfr245g00090;artfr1024g00060;artfr2138g00010;artfr2177g00030;artfr1535g00050
GO:0009605	response to external stimulus	BIOLOGICAL_PROCESS	0.0337455	0.00448747	13	3	11132	13023	artfr229g00050;artfr1927g00020;artfr1499g00010;artfr3266g00020;artfr2466g00020;artfr2795g00030;artfr157g00130;artfr3277g00010;artfr6916g00010;artfr1209g00060;artfr365g00030;artfr279g00010;artfr1223g00050
GO:0006413	translational initiation	BIOLOGICAL_PROCESS	0.0337455	0.00448747	13	3	11132	13023	artfr576g00030;artfr4405g00010;artfr1950g00050;artfr1716g00040;artfr217g00020;artfr5949g00010;artfr60g00120;artfr3514g00020;artfr2659g00050;artfr2309g00020;artfr4824g00020;artfr1704g00030;artfr7761g00010
GO:0045892	negative regulation of transcription, DNA-templated	BIOLOGICAL_PROCESS	0.0128487	0.0013844	11	1	11134	13025	artfr152g00060;artfr172g00010;artfr1796g00010;artfr1646g00030;artfr3241g00020;artfr2531g00020;artfr3307g00020;artfr473g00010;artfr2252g00040;artfr473g00020;artfr1607g00050
GO:0043543	protein acylation	BIOLOGICAL_PROCESS	0.0387138	0.00521654	11	2	11134	13024	artfr192g00420;artfr2531g00020;artfr630g00010;artfr166g00020;artfr42g00100;artfr487g00020;artfr2347g00020;artfr100g00070;artfr1054g00040;artfr1327g00040;artfr181g00040
GO:0042981	regulation of apoptotic process	BIOLOGICAL_PROCESS	0.00922477	0.0009404	9	0	11136	13026	artfr155g00070;artfr1879g00030;artfr1665g00020;artfr1806g00030;artfr4972g00010;artfr73g00030;artfr587g00020;artfr436g00020;artfr2343g00010
GO:0010948	negative regulation of cell cycle process	BIOLOGICAL_PROCESS	0.0395813	0.00550322	9	1	11136	13025	artfr294g00110;artfr2692g00010;artfr1718g00080;artfr1118g00050;artfr340g00050;artfr2575g00010;artfr3595g00020;artfr2126g00010;artfr779g00020
GO:2001251	negative regulation of chromosome organization	BIOLOGICAL_PROCESS	0.0395813	0.00550322	9	1	11136	13025	artfr294g00110;artfr2692g00010;artfr1718g00080;artfr449g00040;artfr1118g00050;artfr340g00050;artfr3595g00020;artfr2126g00010;artfr779g00020
GO:0009206	purine ribonucleoside triphosphate biosynthetic process	BIOLOGICAL_PROCESS	0.0395813	0.00550322	9	1	11136	13025	artfr2631g00010;artfr56g00110;artfr254g00060;artfr2050g00010;artfr2534g00010;artfr2313g00030;artfr1669g00060;artfr2556g00020;artfr401g00030
GO:0022412	cellular process involved in reproduction in multicellular organism	BIOLOGICAL_PROCESS	0.017616	0.00204031	8	0	11137	13026	artfr294g00110;artfr2692g00010;artfr1718g00080;artfr1784g00020;artfr65g00060;artfr3595g00020;artfr2126g00010;artfr779g00020
GO:0007276	gamete generation	BIOLOGICAL_PROCESS	0.017616	0.00204031	8	0	11137	13026	artfr294g00110;artfr2692g00010;artfr1718g00080;artfr1784g00020;artfr65g00060;artfr3595g00020;artfr2126g00010;artfr779g00020
GO:0140013	meiotic nuclear division	BIOLOGICAL_PROCESS	0.017616	0.00204031	8	0	11137	13026	artfr294g00110;artfr2692g00010;artfr1718g00080;artfr823g00020;artfr4198g00010;artfr3595g00020;artfr2126g00010;artfr779g00020
GO:0008272	sulfate transport	BIOLOGICAL_PROCESS	0.017616	0.00204031	8	0	11137	13026	artfr2297g00030;artfr2957g00020;artfr84g00040;artfr2355g00040;artfr825g00020;artfr3211g00020;artfr971g00050;artfr1392g00020
GO:0007099	centriole replication	BIOLOGICAL_PROCESS	0.0334135	0.00442647	7	0	11138	13026	artfr3725g00010;artfr3725g00020;artfr3086g00040;artfr2552g00030;artfr2575g00010;artfr3086g00030;artfr773g00030
GO:0043062	extracellular structure organization	BIOLOGICAL_PROCESS	0.0334135	0.00442647	7	0	11138	13026	artfr294g00110;artfr2692g00010;artfr1718g00080;artfr1574g00010;artfr3595g00020;artfr2126g00010;artfr779g00020
GO:1901292	nucleoside phosphate catabolic process	BIOLOGICAL_PROCESS	0.0334135	0.00442647	7	0	11138	13026	artfr06g00090;artfr643g00010;artfr2952g00020;artfr1152g00010;artfr2424g00010;artfr167g00030;artfr2866g00020
GO:0031204	posttranslational protein targeting to membrane, translocation	BIOLOGICAL_PROCESS	0.0334135	0.00442647	7	0	11138	13026	artfr530g00080;artfr631g00030;artfr6948g00030;artfr1371g00020;artfr8859g00020;artfr6948g00020;artfr8859g00010
GO:0012505	endomembrane system	CELLULAR_COMPONENT	0.000223535	1.39886e-05	120	76	11025	12950	artfr192g00020;artfr80g00040;artfr2482g00020;artfr1751g00020;artfr1249g00010;artfr1223g00020;artfr2714g00030;artfr194g00040;artfr315g00050;artfr1151g00050;artfr2156g00010;artfr1693g00030;artfr1406g00060;artfr119g00100;artfr191g00060;artfr1996g00010;artfr230g00010;artfr1652g00040;artfr6168g00010;artfr1220g00010;artfr239g00070;artfr2840g00010;artfr339g00010;artfr837g00010;artfr613g00020;artfr9899g0…
GO:0005576	extracellular region	CELLULAR_COMPONENT	2.35989e-08	9.05131e-10	73	22	11072	13004	artfr4364g00010;artfr640g00020;artfr438g00030;artfr78g00010;artfr177g00040;artfr343g00070;artfr1869g00010;artfr405g00030;artfr2462g00020;artfr2719g00040;artfr3511g00040;artfr2624g00050;artfr7442g00010;artfr3656g00010;artfr106g00020;artfr1699g00020;artfr914g00050;artfr2697g00010;artfr2053g00030;artfr2397g00010;artfr3511g00010;artfr5677g00010;artfr1506g00020;artfr2900g00030;artfr1891g00010;artfr142…
GO:0005887	integral component of plasma membrane	CELLULAR_COMPONENT	0.000108138	6.40698e-06	49	18	11096	13008	artfr3878g00030;artfr1094g00030;artfr10665g00010;artfr925g00060;artfr511g00010;artfr73g00030;artfr1980g00010;artfr1131g00090;artfr1188g00020;artfr6869g00010;artfr169g00110;artfr376g00080;artfr740g00010;artfr3447g00020;artfr1393g00010;artfr2466g00020;artfr24g00090;artfr2854g00020;artfr1384g00020;artfr22g00030;artfr1227g00040;artfr880g00030;artfr6242g00010;artfr169g00120;artfr370g00020;artfr3296g00…
GO:0005694	chromosome	CELLULAR_COMPONENT	0.00211616	0.000168203	60	32	11085	12994	artfr287g00020;artfr328g00170;artfr816g00010;artfr71g00050;artfr2984g00030;artfr931g00010;artfr1732g00070;artfr1151g00090;artfr534g00040;artfr1157g00050;artfr1361g00020;artfr112g00050;artfr15g00220;artfr380g00090;artfr1174g00040;artfr6039g00040;artfr1111g00040;artfr134g00350;artfr3739g00030;artfr128g00040;artfr1682g00020;artfr1805g00010;artfr1527g00010;artfr534g00030;artfr1630g00020;artfr652g0003…
GO:0015630	microtubule cytoskeleton	CELLULAR_COMPONENT	0.00456644	0.000401938	30	11	11115	13015	artfr3725g00010;artfr24g00100;artfr3494g00020;artfr460g00020;artfr3086g00040;artfr1709g00010;artfr874g00070;artfr1016g00030;artfr4132g00020;artfr74g00030;artfr5385g00020;artfr1417g00030;artfr487g00020;artfr1061g00050;artfr533g00050;artfr24g00110;artfr3725g00020;artfr149g00010;artfr278g00040;artfr1504g00020;artfr2552g00030;artfr3411g00010;artfr773g00030;artfr1454g00060;artfr74g00020;artfr3767g0001…
GO:0015629	actin cytoskeleton	CELLULAR_COMPONENT	0.0222147	0.00270747	35	18	11110	13008	artfr2926g00010;artfr460g00020;artfr262g00040;artfr172g00060;artfr2441g00010;artfr1016g00030;artfr1275g00040;artfr286g00010;artfr2569g00050;artfr355g00110;artfr1322g00030;artfr112g00030;artfr3320g00010;artfr7414g00010;artfr7414g00030;artfr1322g00010;artfr1273g00040;artfr4406g00020;artfr4691g00010;artfr2441g00020;artfr172g00050;artfr03g00120;artfr2398g00040;artfr911g00020;artfr877g00040;artfr5493g…
GO:0031410	cytoplasmic vesicle	CELLULAR_COMPONENT	0.0413192	0.00577614	28	14	11117	13012	artfr889g00010;artfr2282g00020;artfr1225g00060;artfr251g00050;artfr5784g00010;artfr2482g00020;artfr1249g00010;artfr124g00080;artfr435g00010;artfr194g00040;artfr2014g00020;artfr1406g00060;artfr4853g00010;artfr1109g00050;artfr251g00060;artfr6168g00010;artfr339g00030;artfr2349g00030;artfr339g00010;artfr529g00050;artfr2739g00010;artfr604g00030;artfr659g00020;artfr1450g00060;artfr2052g00030;artfr2444g…
GO:0000123	histone acetyltransferase complex	CELLULAR_COMPONENT	0.00606225	0.000561404	20	5	11125	13021	artfr4832g00010;artfr192g00420;artfr347g00080;artfr457g00030;artfr71g00050;artfr2531g00020;artfr42g00100;artfr1464g00050;artfr3163g00030;artfr1097g00080;artfr347g00090;artfr392g00070;artfr01g00050;artfr08g00100;artfr111g00080;artfr166g00020;artfr249g00080;artfr1054g00040;artfr1327g00040;artfr181g00040
GO:0098800	inner mitochondrial membrane protein complex	CELLULAR_COMPONENT	0.0045242	0.000396138	15	2	11130	13024	artfr2631g00010;artfr3806g00010;artfr576g00070;artfr2517g00020;artfr2050g00010;artfr6720g00010;artfr93g00320;artfr2556g00020;artfr136g00050;artfr392g00090;artfr919g00030;artfr254g00060;artfr3380g00040;artfr2395g00050;artfr2534g00010
GO:0005669	transcription factor TFIID complex	CELLULAR_COMPONENT	0.000600396	4.24201e-05	13	0	11132	13026	artfr9991g00020;artfr4021g00050;artfr2478g00010;artfr1202g00050;artfr1643g00060;artfr1161g00030;artfr4331g00020;artfr2416g00030;artfr08g00100;artfr111g00080;artfr2156g00030;artfr1090g00010;artfr7126g00030
GO:0005839	proteasome core complex	CELLULAR_COMPONENT	0.00394869	0.000339768	13	1	11132	13025	artfr2371g00070;artfr863g00030;artfr574g00080;artfr2347g00030;artfr6175g00020;artfr1875g00020;artfr93g00330;artfr193g00090;artfr974g00040;artfr176g00030;artfr85g00120;artfr191g00070;artfr3964g00010
GO:0016592	mediator complex	CELLULAR_COMPONENT	0.0375994	0.00502843	16	5	11129	13021	artfr3087g00010;artfr1733g00020;artfr1031g00050;artfr3061g00020;artfr2463g00010;artfr8182g00010;artfr1088g00020;artfr156g00040;artfr2977g00020;artfr3840g00030;artfr2039g00010;artfr772g00040;artfr4859g00010;artfr2434g00010;artfr330g00030;artfr2167g00010
GO:0015934	large ribosomal subunit	CELLULAR_COMPONENT	0.00483843	0.00043342	10	0	11135	13026	artfr524g00050;artfr3209g00010;artfr1959g00020;artfr1313g00040;artfr256g00010;artfr2819g00010;artfr73g00070;artfr263g00430;artfr814g00060;artfr3304g00040
GO:0045259	proton-transporting ATP synthase complex	CELLULAR_COMPONENT	0.0395813	0.00550322	9	1	11136	13025	artfr2631g00010;artfr254g00060;artfr2050g00010;artfr2534g00010;artfr2313g00030;artfr1669g00060;artfr93g00320;artfr2556g00020;artfr401g00030
GO:0005758	mitochondrial intermembrane space	CELLULAR_COMPONENT	0.017616	0.00204031	8	0	11137	13026	artfr550g00050;artfr3806g00010;artfr1371g00010;artfr1882g00030;artfr1987g00020;artfr98g00010;artfr478g00030;artfr44g00060
GO:0005741	mitochondrial outer membrane	CELLULAR_COMPONENT	0.017616	0.00204031	8	0	11137	13026	artfr1861g00010;artfr24g00130;artfr1682g00040;artfr404g00030;artfr1176g00010;artfr680g00050;artfr41g00010;artfr495g00010
GO:0005761	mitochondrial ribosome	CELLULAR_COMPONENT	0.017616	0.00204031	8	0	11137	13026	artfr3209g00010;artfr621g00050;artfr6515g00010;artfr3304g00040;artfr1493g00030;artfr2558g00010;artfr3753g00010;artfr522g00010
GO:0005681	spliceosomal complex	CELLULAR_COMPONENT	0.0334135	0.00442647	7	0	11138	13026	artfr800g00030;artfr806g00020;artfr139g00010;artfr2194g00020;artfr273g00040;artfr5297g00010;artfr1518g00070
GO:0005524	ATP binding	MOLECULAR_FUNCTION	5.43403e-20	1.01468e-21	407	221	10738	12805	artfr31g00090;artfr1275g00040;artfr2908g00030;artfr286g00010;artfr2970g00030;artfr1229g00010;artfr8515g00040;artfr901g00050;artfr369g00020;artfr5336g00010;artfr5915g00010;artfr292g00030;artfr1125g00010;artfr3906g00030;artfr1556g00010;artfr405g00060;artfr8515g00030;artfr17g00070;artfr2495g00010;artfr369g00030;artfr224g00630;artfr2322g00060;artfr670g00040;artfr1503g00020;artfr831g00050;artfr648g000…
GO:0008270	zinc ion binding	MOLECULAR_FUNCTION	7.45068e-15	1.74846e-16	137	43	11008	12983	artfr1165g00020;artfr595g00020;artfr4839g00010;artfr635g00040;artfr268g00030;artfr774g00010;artfr8408g00010;artfr2455g00020;artfr1280g00020;artfr5167g00020;artfr1953g00010;artfr200g00090;artfr136g00100;artfr1743g00050;artfr166g00060;artfr1327g00010;artfr3338g00010;artfr829g00050;artfr61g00010;artfr547g00040;artfr630g00010;artfr1829g00040;artfr1248g00030;artfr2980g00020;artfr713g00040;artfr1715g00…
GO:0003735	structural constituent of ribosome	MOLECULAR_FUNCTION	5.1733e-13	1.38571e-14	78	14	11067	13012	artfr408g00070;artfr3555g00010;artfr1722g00030;artfr2380g00020;artfr3077g00010;artfr436g00050;artfr2639g00020;artfr3784g00040;artfr6515g00010;artfr4747g00010;artfr3505g00010;artfr540g00120;artfr1914g00010;artfr996g00040;artfr995g00020;artfr1313g00040;artfr3945g00020;artfr5180g00010;artfr73g00070;artfr1160g00040;artfr1977g00020;artfr6339g00020;artfr1650g00030;artfr2702g00010;artfr2034g00030;artfr1…
GO:0005509	calcium ion binding	MOLECULAR_FUNCTION	1.57277e-05	8.21507e-07	106	57	11039	12969	artfr640g00020;artfr192g00020;artfr157g00040;artfr144g00040;artfr392g00060;artfr2842g00030;artfr514g00040;artfr210g00090;artfr823g00100;artfr1337g00010;artfr5773g00020;artfr1164g00050;artfr338g00060;artfr2243g00020;artfr2291g00020;artfr6029g00020;artfr1353g00050;artfr2168g00020;artfr3301g00030;artfr292g00030;artfr1145g00010;artfr4971g00010;artfr14g00070;artfr2842g00020;artfr7188g00010;artfr5653g0…
GO:0003700	DNA-binding transcription factor activity	MOLECULAR_FUNCTION	5.55375e-06	2.7047e-07	87	40	11058	12986	artfr380g00040;artfr1492g00010;artfr281g00030;artfr28g00090;artfr296g00090;artfr239g00080;artfr1430g00100;artfr387g00080;artfr1087g00020;artfr4410g00020;artfr3634g00020;artfr896g00010;artfr1645g00010;artfr3975g00020;artfr1024g00070;artfr200g00090;artfr1730g00010;artfr4154g00010;artfr6961g00010;artfr1327g00010;artfr7126g00030;artfr134g00720;artfr3899g00010;artfr547g00040;artfr3081g00010;artfr271g0…
GO:0005525	GTP binding	MOLECULAR_FUNCTION	3.11053e-05	1.69537e-06	85	42	11060	12984	artfr4220g00020;artfr1505g00020;artfr1324g00050;artfr404g00100;artfr3804g00020;artfr257g00020;artfr1484g00030;artfr714g00050;artfr2422g00020;artfr1259g00010;artfr2913g00020;artfr399g00020;artfr1053g00020;artfr829g00010;artfr4213g00020;artfr419g00080;artfr3057g00010;artfr3230g00010;artfr1054g00030;artfr1461g00040;artfr1179g00070;artfr721g00010;artfr849g00010;artfr453g00010;artfr71g00010;artfr78g00…
GO:0046982	protein heterodimerization activity	MOLECULAR_FUNCTION	3.07548e-07	1.32704e-08	58	16	11087	13010	artfr6039g00030;artfr328g00170;artfr2503g00010;artfr4293g00020;artfr3241g00020;artfr1388g00060;artfr1643g00060;artfr2878g00020;artfr2750g00020;artfr2416g00030;artfr111g00080;artfr1361g00020;artfr189g00060;artfr3804g00010;artfr112g00050;artfr35g00340;artfr3399g00020;artfr7126g00030;artfr328g00130;artfr6039g00040;artfr4293g00010;artfr1752g00020;artfr1642g00060;artfr128g00040;artfr4331g00020;artfr16…
GO:0004523	RNA-DNA hybrid ribonuclease activity	MOLECULAR_FUNCTION	2.91395e-12	8.08818e-14	43	1	11102	13025	artfr2278g00030;artfr2233g00010;artfr660g00020;artfr1557g00070;artfr754g00010;artfr5750g00020;artfr500g00020;artfr233g00050;artfr13g00010;artfr78g00050;artfr563g00030;artfr2659g00010;artfr284g00140;artfr1277g00070;artfr2416g00050;artfr2813g00040;artfr546g00010;artfr453g00030;artfr115g00030;artfr7280g00020;artfr1718g00050;artfr593g00090;artfr176g00080;artfr1289g00040;artfr173g00100;artfr475g00050;…
GO:0005506	iron ion binding	MOLECULAR_FUNCTION	2.19504e-05	1.16316e-06	51	17	11094	13009	artfr3706g00020;artfr1623g00020;artfr2386g00010;artfr531g00010;artfr258g00030;artfr3807g00010;artfr1878g00050;artfr1167g00050;artfr1074g00030;artfr879g00010;artfr6673g00010;artfr4089g00010;artfr2666g00020;artfr1529g00040;artfr1623g00010;artfr4285g00010;artfr684g00060;artfr1454g00060;artfr4082g00010;artfr1717g00030;artfr161g00130;artfr112g00060;artfr1545g00040;artfr01g00120;artfr3354g00010;artfr13…
GO:0050662	coenzyme binding	MOLECULAR_FUNCTION	0.00211616	0.000168201	71	41	11074	12985	artfr450g00060;artfr5611g00010;artfr422g00080;artfr4508g00010;artfr211g00020;artfr416g00010;artfr1187g00010;artfr1134g00010;artfr3035g00030;artfr2677g00010;artfr1551g00020;artfr3617g00020;artfr908g00020;artfr1807g00020;artfr260g00010;artfr6043g00010;artfr1941g00010;artfr1529g00040;artfr1911g00030;artfr81g00080;artfr119g00050;artfr2924g00020;artfr2502g00010;artfr109g00070;artfr3936g00020;artfr1290…
GO:0005216	ion channel activity	MOLECULAR_FUNCTION	0.00456644	0.000405599	73	45	11072	12981	artfr331g00090;artfr1534g00010;artfr1472g00010;artfr1780g00010;artfr1909g00030;artfr887g00030;artfr98g00050;artfr401g00030;artfr886g00010;artfr1131g00090;artfr3210g00050;artfr3433g00010;artfr1327g00050;artfr1804g00020;artfr1458g00010;artfr208g00060;artfr2973g00010;artfr1251g00020;artfr4667g00020;artfr2365g00010;artfr46g00020;artfr506g00020;artfr830g00050;artfr22g00030;artfr572g00010;artfr1718g000…
GO:0016758	transferase activity, transferring hexosyl groups	MOLECULAR_FUNCTION	0.00120935	9.00226e-05	54	26	11091	13000	artfr799g00030;artfr204g00020;artfr1651g00040;artfr7744g00010;artfr1776g00040;artfr7570g00010;artfr2867g00010;artfr110g00030;artfr1055g00040;artfr2564g00030;artfr2197g00020;artfr924g00050;artfr2333g00020;artfr460g00030;artfr1848g00010;artfr2233g00040;artfr83g00100;artfr9899g00010;artfr312g00010;artfr316g00050;artfr2233g00050;artfr5650g00020;artfr1185g00040;artfr119g00040;artfr531g00070;artfr2526g…
GO:0004930	G protein-coupled receptor activity	MOLECULAR_FUNCTION	0.000169723	1.04498e-05	45	16	11100	13010	artfr1559g00010;artfr1499g00010;artfr251g00030;artfr6250g00010;artfr3266g00020;artfr48g00110;artfr3277g00010;artfr38g00050;artfr53g00010;artfr1523g00020;artfr346g00030;artfr1577g00010;artfr3994g00010;artfr2980g00010;artfr73g00050;artfr482g00020;artfr598g00030;artfr2912g00010;artfr82g00060;artfr1144g00010;artfr1084g00030;artfr229g00050;artfr233g00020;artfr2154g00010;artfr636g00280;artfr3266g00010;…
GO:0016779	nucleotidyltransferase activity	MOLECULAR_FUNCTION	0.00989973	0.00102669	50	28	11095	12998	artfr333g00030;artfr4839g00010;artfr309g00020;artfr2972g00010;artfr28g00050;artfr4546g00040;artfr1239g00010;artfr3210g00010;artfr860g00060;artfr4259g00010;artfr12287g00010;artfr942g00110;artfr1883g00070;artfr4139g00030;artfr1174g00040;artfr1741g00050;artfr813g00050;artfr445g00010;artfr1527g00010;artfr976g00030;artfr11315g00010;artfr848g00050;artfr6378g00020;artfr1628g00020;artfr1170g00050;artfr75…
GO:0042302	structural constituent of cuticle	MOLECULAR_FUNCTION	0.000189112	1.1739e-05	32	8	11113	13018	artfr1652g00030;artfr1591g00020;artfr2585g00020;artfr2065g00030;artfr3707g00010;artfr4232g00020;artfr2973g00020;artfr306g00060;artfr902g00060;artfr4725g00010;artfr1669g00020;artfr270g00030;artfr9589g00020;artfr85g00200;artfr859g00030;artfr1681g00010;artfr188g00020;artfr3149g00020;artfr1202g00030;artfr822g00010;artfr1106g00040;artfr8644g00020;artfr2589g00020;artfr902g00070;artfr553g00020;artfr1322…
GO:0004812	aminoacyl-tRNA ligase activity	MOLECULAR_FUNCTION	0.0194698	0.00229905	50	30	11095	12996	artfr1121g00010;artfr438g00030;artfr4398g00020;artfr31g00090;artfr598g00010;artfr3487g00020;artfr83g00150;artfr4882g00020;artfr8515g00040;artfr1673g00030;artfr692g00040;artfr6886g00010;artfr1788g00030;artfr297g00010;artfr3416g00010;artfr3521g00030;artfr3906g00030;artfr4566g00010;artfr3487g00010;artfr8515g00030;artfr8260g00020;artfr4180g00010;artfr1724g00010;artfr1629g00010;artfr1168g00010;artfr19…
GO:0140097	catalytic activity, acting on DNA	MOLECULAR_FUNCTION	0.00733205	0.000706748	41	20	11104	13006	artfr328g00050;artfr309g00020;artfr3048g00060;artfr510g00040;artfr509g00080;artfr482g00090;artfr3946g00010;artfr4546g00040;artfr860g00060;artfr1735g00010;artfr310g00110;artfr1157g00050;artfr10813g00010;artfr1883g00070;artfr400g00070;artfr5529g00010;artfr328g00060;artfr1174g00040;artfr1741g00050;artfr1056g00020;artfr3048g00070;artfr5229g00010;artfr491g00020;artfr1036g00020;artfr170g00090;artfr1097…
GO:0036459	thiol-dependent ubiquitinyl hydrolase activity	MOLECULAR_FUNCTION	0.00192285	0.000149442	35	13	11110	13013	artfr7310g00020;artfr2522g00020;artfr38g00090;artfr428g00010;artfr717g00020;artfr3485g00010;artfr4797g00010;artfr313g00070;artfr1568g00020;artfr3048g00080;artfr128g00170;artfr1494g00030;artfr401g00010;artfr188g00070;artfr1339g00030;artfr293g00050;artfr1191g00010;artfr1466g00020;artfr1123g00020;artfr2027g00020;artfr4917g00020;artfr4169g00010;artfr2784g00020;artfr1435g00010;artfr328g00040;artfr349g…
GO:0042623	ATPase activity, coupled	MOLECULAR_FUNCTION	0.00937512	0.000962824	35	16	11110	13010	artfr328g00050;artfr3048g00060;artfr4372g00030;artfr288g00050;artfr509g00080;artfr1850g00010;artfr482g00090;artfr4117g00040;artfr3946g00010;artfr310g00110;artfr10813g00010;artfr3275g00010;artfr2068g00030;artfr400g00070;artfr5529g00010;artfr2673g00020;artfr575g00050;artfr328g00060;artfr1056g00020;artfr362g00010;artfr3048g00070;artfr6079g00020;artfr491g00020;artfr1132g00010;artfr170g00090;artfr1097…
GO:0008017	microtubule binding	MOLECULAR_FUNCTION	0.00937512	0.000962824	35	16	11110	13010	artfr3311g00060;artfr3625g00010;artfr4265g00020;artfr811g00010;artfr874g00070;artfr59g00060;artfr169g00080;artfr541g00070;artfr8440g00020;artfr3000g00020;artfr74g00030;artfr5564g00010;artfr648g00050;artfr1512g00030;artfr689g00010;artfr7249g00010;artfr7012g00010;artfr1310g00010;artfr1353g00070;artfr13g00040;artfr6071g00010;artfr1031g00040;artfr541g00080;artfr4042g00010;artfr2575g00010;artfr5318g00…
GO:0020037	heme binding	MOLECULAR_FUNCTION	0.0395813	0.00541107	45	28	11100	12998	artfr1316g00010;artfr982g00050;artfr3511g00020;artfr503g00010;artfr915g00020;artfr258g00030;artfr827g00020;artfr1731g00020;artfr2828g00030;artfr1820g00010;artfr3511g00040;artfr1454g00050;artfr1784g00020;artfr1167g00050;artfr8914g00010;artfr216g00040;artfr65g00060;artfr1074g00010;artfr2812g00030;artfr1074g00030;artfr363g00010;artfr879g00010;artfr4089g00010;artfr1674g00020;artfr3511g00010;artfr915g…
GO:0004674	protein serine/threonine kinase activity	MOLECULAR_FUNCTION	0.0334135	0.00434171	41	24	11104	13002	artfr3725g00010;artfr2794g00010;artfr3086g00040;artfr964g00010;artfr2486g00010;artfr1199g00030;artfr541g00010;artfr2908g00030;artfr802g00020;artfr1855g00010;artfr88g00030;artfr2343g00010;artfr4550g00010;artfr2209g00010;artfr2203g00010;artfr5393g00010;artfr1197g00030;artfr60g00120;artfr11153g00010;artfr507g00060;artfr5336g00010;artfr42g00030;artfr3725g00020;artfr4846g00010;artfr436g00020;artfr7020…
GO:0003777	microtubule motor activity	MOLECULAR_FUNCTION	0.0133812	0.00145632	34	16	11111	13010	artfr1908g00020;artfr53g00830;artfr3625g00010;artfr4265g00020;artfr811g00010;artfr59g00060;artfr541g00070;artfr8440g00020;artfr3000g00020;artfr3614g00020;artfr749g00010;artfr5564g00010;artfr648g00050;artfr1512g00030;artfr689g00010;artfr7249g00010;artfr7012g00010;artfr1310g00010;artfr1353g00070;artfr6071g00010;artfr417g00050;artfr278g00040;artfr541g00080;artfr153g00060;artfr5318g00020;artfr4027g00…
GO:0008061	chitin binding	MOLECULAR_FUNCTION	0.00922477	0.000939402	31	13	11114	13013	artfr2342g00020;artfr343g00070;artfr1869g00010;artfr2719g00040;artfr4647g00010;artfr30g00140;artfr208g00130;artfr5594g00010;artfr82g00040;artfr3696g00030;artfr2397g00010;artfr5677g00010;artfr1891g00010;artfr1423g00010;artfr471g00080;artfr30g00090;artfr2086g00020;artfr5346g00020;artfr896g00020;artfr2986g00010;artfr389g00010;artfr2300g00030;artfr3938g00010;artfr1292g00020;artfr116g00030;artfr3980g0…
GO:0016782	transferase activity, transferring sulfur-containing groups	MOLECULAR_FUNCTION	0.00685514	0.000646638	29	11	11116	13015	artfr1200g00060;artfr232g00060;artfr222g00060;artfr80g00040;artfr763g00020;artfr3233g00020;artfr3778g00010;artfr6367g00010;artfr3253g00020;artfr2714g00030;artfr2156g00010;artfr1260g00040;artfr3627g00020;artfr1278g00040;artfr2618g00060;artfr706g00050;artfr796g00070;artfr87g00130;artfr239g00070;artfr80g00030;artfr187g00090;artfr3180g00020;artfr3253g00010;artfr1573g00010;artfr411g00040;artfr763g0003…
GO:0005102	signaling receptor binding	MOLECULAR_FUNCTION	0.0133812	0.00145821	30	13	11115	13013	artfr9903g00010;artfr1616g00010;artfr405g00030;artfr38g00050;artfr1602g00030;artfr1350g00060;artfr1893g00010;artfr7442g00010;artfr283g00010;artfr1654g00040;artfr914g00050;artfr3191g00020;artfr3686g00010;artfr537g00030;artfr49g00010;artfr04g00010;artfr119g00090;artfr04g00110;artfr49g00050;artfr1506g00020;artfr1023g00020;artfr1602g00020;artfr335g00040;artfr5327g00010;artfr1675g00020;artfr558g00040;…
GO:0004222	metalloendopeptidase activity	MOLECULAR_FUNCTION	0.0410456	0.00571717	33	18	11112	13008	artfr1803g00020;artfr4479g00010;artfr674g00070;artfr438g00030;artfr1787g00010;artfr78g00010;artfr2403g00010;artfr34g00120;artfr2059g00020;artfr609g00020;artfr1279g00030;artfr306g00040;artfr84g00030;artfr2012g00020;artfr435g00050;artfr1270g00040;artfr1765g00030;artfr1445g00050;artfr5459g00030;artfr573g00070;artfr4032g00010;artfr3720g00020;artfr481g00020;artfr367g00070;artfr1339g00020;artfr2031g000…
GO:0060589	nucleoside-triphosphatase regulator activity	MOLECULAR_FUNCTION	0.0211133	0.00255725	26	11	11119	13015	artfr252g00020;artfr239g00060;artfr2098g00010;artfr644g00050;artfr276g00010;artfr555g00040;artfr1380g00030;artfr4192g00010;artfr6387g00010;artfr128g00110;artfr3899g00030;artfr4497g00010;artfr281g00060;artfr354g00020;artfr890g00020;artfr3716g00010;artfr5917g00010;artfr754g00040;artfr12865g00010;artfr60g00050;artfr148g00060;artfr245g00080;artfr264g00030;artfr3899g00020;artfr4606g00030;artfr2866g000…
GO:0016616	oxidoreductase activity, acting on the CH-OH group of donors, NAD or NADP as acceptor	MOLECULAR_FUNCTION	0.001475	0.000111658	19	3	11126	13023	artfr1941g00010;artfr3350g00020;artfr4136g00020;artfr1130g00040;artfr2537g00020;artfr81g00080;artfr7226g00020;artfr1612g00040;artfr5809g00020;artfr539g00030;artfr1478g00030;artfr1142g00070;artfr4882g00030;artfr1214g00040;artfr3184g00010;artfr170g00030;artfr796g00020;artfr12g00040;artfr964g00020
GO:0051536	iron-sulfur cluster binding	MOLECULAR_FUNCTION	0.000737773	5.32433e-05	18	2	11127	13024	artfr746g00030;artfr989g00030;artfr187g00090;artfr13g00080;artfr1876g00010;artfr1523g00010;artfr1310g00040;artfr1334g00020;artfr411g00040;artfr37g00100;artfr189g00080;artfr10g00030;artfr3304g00010;artfr2940g00020;artfr06g00210;artfr87g00090;artfr796g00070;artfr889g00040
GO:0008238	exopeptidase activity	MOLECULAR_FUNCTION	0.0385587	0.00516646	27	13	11118	13013	artfr1326g00010;artfr7975g00010;artfr8408g00010;artfr83g00130;artfr444g00040;artfr3623g00030;artfr858g00020;artfr1058g00020;artfr5802g00010;artfr1624g00020;artfr1009g00030;artfr3904g00010;artfr3904g00030;artfr470g00010;artfr640g00030;artfr3854g00010;artfr959g00020;artfr528g00020;artfr878g00050;artfr2030g00020;artfr6646g00010;artfr2015g00020;artfr237g00010;artfr299g00090;artfr1519g00010;artfr1170g…
GO:0008047	enzyme activator activity	MOLECULAR_FUNCTION	0.0342435	0.00456235	26	12	11119	13014	artfr239g00060;artfr855g00020;artfr2098g00010;artfr644g00050;artfr276g00010;artfr555g00040;artfr1380g00030;artfr4192g00010;artfr6387g00010;artfr128g00110;artfr3899g00030;artfr4497g00010;artfr281g00060;artfr354g00020;artfr370g00050;artfr3716g00010;artfr5917g00010;artfr2708g00020;artfr60g00050;artfr3668g00020;artfr148g00060;artfr245g00080;artfr264g00030;artfr1091g00020;artfr3899g00020;artfr2866g000…
GO:0009055	electron transfer activity	MOLECULAR_FUNCTION	0.00417935	0.000362779	19	4	11126	13022	artfr982g00050;artfr989g00030;artfr2517g00020;artfr5729g00010;artfr942g00040;artfr1349g00010;artfr743g00060;artfr94g00480;artfr1940g00020;artfr1736g00020;artfr1860g00010;artfr1310g00020;artfr2355g00030;artfr37g00100;artfr690g00050;artfr4370g00020;artfr2940g00020;artfr1551g00020;artfr562g00020
GO:0003743	translation initiation factor activity	MOLECULAR_FUNCTION	0.00955014	0.000985708	19	5	11126	13021	artfr576g00030;artfr4118g00010;artfr4405g00010;artfr1950g00050;artfr1716g00040;artfr1330g00030;artfr3050g00040;artfr217g00020;artfr5949g00010;artfr1645g00020;artfr3514g00020;artfr2659g00050;artfr350g00100;artfr2309g00020;artfr347g00100;artfr4824g00020;artfr1704g00030;artfr02g00090;artfr7761g00010
GO:0005088	Ras guanyl-nucleotide exchange factor activity	MOLECULAR_FUNCTION	0.0291412	0.00373548	21	8	11124	13018	artfr6952g00030;artfr4767g00020;artfr6952g00020;artfr2609g00010;artfr2850g00010;artfr153g00080;artfr446g00020;artfr455g00060;artfr856g00030;artfr08g00080;artfr1424g00010;artfr1380g00030;artfr1357g00040;artfr1403g00020;artfr146g00010;artfr2131g00010;artfr6880g00010;artfr4148g00010;artfr1336g00040;artfr131g00060;artfr1640g00030
GO:0004517	nitric-oxide synthase activity	MOLECULAR_FUNCTION	0.000297712	1.95472e-05	14	0	11131	13026	artfr2550g00050;artfr4008g00030;artfr2550g00040;artfr4008g00020;artfr2035g00030;artfr272g00060;artfr34g00040;artfr272g00050;artfr174g00090;artfr8773g00030;artfr8773g00020;artfr1163g00010;artfr1069g00030;artfr1069g00040
GO:0061630	ubiquitin protein ligase activity	MOLECULAR_FUNCTION	0.0195575	0.00232934	19	6	11126	13020	artfr239g00040;artfr5647g00020;artfr239g00050;artfr19g00040;artfr1464g00050;artfr1829g00040;artfr1246g00050;artfr2398g00020;artfr2745g00060;artfr2745g00050;artfr5151g00010;artfr4198g00010;artfr3480g00040;artfr37g00030;artfr6423g00010;artfr3011g00030;artfr6453g00010;artfr238g00010;artfr692g00020
GO:0015078	proton transmembrane transporter activity	MOLECULAR_FUNCTION	0.0233094	0.00295265	17	5	11128	13021	artfr2631g00010;artfr2711g00010;artfr759g00060;artfr2517g00020;artfr2050g00010;artfr2313g00030;artfr2556g00020;artfr401g00030;artfr1904g00050;artfr3031g00010;artfr130g00030;artfr254g00060;artfr10g01400;artfr2534g00010;artfr562g00020;artfr1669g00060;artfr1039g00040
GO:0030414	peptidase inhibitor activity	MOLECULAR_FUNCTION	0.0127381	0.00135642	15	3	11130	13023	artfr4364g00010;artfr825g00020;artfr7516g00010;artfr38g00040;artfr2462g00020;artfr8821g00020;artfr515g00040;artfr3481g00010;artfr3831g00010;artfr2624g00050;artfr1627g00010;artfr1848g00050;artfr2132g00030;artfr1699g00020;artfr2697g00010
GO:0016620	oxidoreductase activity, acting on the aldehyde or oxo group of donors, NAD or NADP as acceptor	MOLECULAR_FUNCTION	0.00778198	0.000763864	14	2	11131	13024	artfr97g00130;artfr1677g00010;artfr5925g00010;artfr2357g00010;artfr113g00030;artfr2878g00030;artfr5483g00010;artfr2118g00030;artfr140g00020;artfr140g00010;artfr778g00010;artfr3244g00020;artfr1595g00040;artfr196g00080
GO:0004298	threonine-type endopeptidase activity	MOLECULAR_FUNCTION	0.00394869	0.000339768	13	1	11132	13025	artfr2371g00070;artfr863g00030;artfr574g00080;artfr2347g00030;artfr6175g00020;artfr1875g00020;artfr93g00330;artfr193g00090;artfr974g00040;artfr176g00030;artfr85g00120;artfr191g00070;artfr3964g00010
GO:0003690	double-stranded DNA binding	MOLECULAR_FUNCTION	0.0133812	0.00146204	13	2	11132	13024	artfr1056g00020;artfr13477g00010;artfr1554g00020;artfr331g00060;artfr2795g00030;artfr1815g00010;artfr563g00020;artfr823g00020;artfr284g00050;artfr1836g00020;artfr15g00150;artfr122g00090;artfr929g00180
GO:0004198	calcium-dependent cysteine-type endopeptidase activity	MOLECULAR_FUNCTION	0.0223973	0.00277494	12	2	11133	13024	artfr3971g00060;artfr8525g00020;artfr182g00060;artfr184g00100;artfr526g00010;artfr1260g00020;artfr1433g00020;artfr11791g00010;artfr1039g00020;artfr2249g00060;artfr255g00060;artfr942g00060
GO:0003684	damaged DNA binding	MOLECULAR_FUNCTION	0.0223973	0.00277494	12	2	11133	13024	artfr1079g00010;artfr1735g00010;artfr1081g00020;artfr214g00070;artfr5722g00040;artfr2280g00010;artfr267g00010;artfr267g00030;artfr306g00030;artfr445g00010;artfr5529g00010;artfr461g00040
GO:0008276	protein methyltransferase activity	MOLECULAR_FUNCTION	0.0223973	0.00277494	12	2	11133	13024	artfr3926g00030;artfr3219g00030;artfr1206g00040;artfr127g00070;artfr647g00030;artfr548g00040;artfr41g00040;artfr281g00070;artfr1877g00030;artfr411g00050;artfr525g00060;artfr684g00050
GO:0005544	calcium-dependent phospholipid binding	MOLECULAR_FUNCTION	0.0128487	0.0013844	11	1	11134	13025	artfr2842g00040;artfr2842g00030;artfr2842g00020;artfr167g00070;artfr7603g00010;artfr5885g00030;artfr458g00040;artfr2617g00010;artfr26g00010;artfr2842g00050;artfr124g00080
GO:0016776	phosphotransferase activity, phosphate group as acceptor	MOLECULAR_FUNCTION	0.0223973	0.00277013	10	1	11135	13025	artfr248g00080;artfr56g00110;artfr120g00100;artfr2402g00020;artfr552g00020;artfr2173g00040;artfr2534g00010;artfr2313g00030;artfr401g00030;artfr1039g00040
GO:0019825	oxygen binding	MOLECULAR_FUNCTION	0.0395813	0.00550322	9	1	11136	13025	artfr3511g00010;artfr3511g00020;artfr915g00020;artfr915g00030;artfr827g00020;artfr363g00010;artfr3511g00030;artfr3511g00040;artfr121g00030
GO:0008138	protein tyrosine/serine/threonine phosphatase activity	MOLECULAR_FUNCTION	0.0395813	0.00550322	9	1	11136	13025	artfr4348g00010;artfr582g00030;artfr854g00050;artfr1345g00020;artfr870g00070;artfr900g00020;artfr1143g00020;artfr241g00070;artfr976g00030
GO:0008271	secondary active sulfate transmembrane transporter activity	MOLECULAR_FUNCTION	0.017616	0.00204031	8	0	11137	13026	artfr2297g00030;artfr2957g00020;artfr84g00040;artfr2355g00040;artfr825g00020;artfr3211g00020;artfr971g00050;artfr1392g00020
GO:0008171	O-methyltransferase activity	MOLECULAR_FUNCTION	0.0334135	0.00442647	7	0	11138	13026	artfr6511g00010;artfr3219g00030;artfr127g00070;artfr1730g00010;artfr1397g00020;artfr914g00030;artfr684g00050
