# Supplementary material for: The genome of the extremophile Artemia provides insight into strategies to cope with extreme environments
Source: BMC Genomics. 2021 Aug 31;22:635. doi: 10.1186/s12864-021-07937-z (PMC8406910; doi:10.1186/s12864-021-07937-z)
Supplement: Supplementary file 8 — Additional file 8 Expanded or contracted Artemia and H. dujardini orthogroups compared to other Arthropoda. Listed: Orthogroup ID, number of genes in this orthogroup in A. franciscana and in the other arthropod species, expanded or contracted status of the orthogroup in Artemia compared to the other arthropod species, comma-separated IPR description of Artemia genes in this orthogroup, H. dujardini genes in this orthogroup, Artemia genes in this orthogroup. [file 12864_2021_7937_MOESM8_ESM.xls]

## Sheet: Extremophiles VS other species
Orthogroup	A. franciscana	H. dujardini	D. pulex	L. arcticus	E. texana	H. azteca	L. vannamei	T. kingsejongensis	D. melanogaster	B. mori	T. urticae	A. franciscana IPR IDs	H. dujardini genes in this orthogroup	A franciscana genes in this orthogroup
OG0013941	1	1	0	0	0	0	0	0	0	0	0	IPR000811_(Glycosyl transferase, family 35)	BV898_05228	artfr2233g00040
OG0011697	1	2	0	0	0	0	0	0	0	0	0	IPR001199_(Cytochrome b5-like heme/steroid binding domain), IPR036400_(Cytochrome b5-like heme/steroid binding domain superfamily)	BV898_07736, BV898_07737	artfr125g00040
OG0014009	1	1	0	0	0	0	0	0	0	0	0	IPR001611_(Leucine-rich repeat), IPR032675_(Leucine-rich repeat domain superfamily)	BV898_08201	artfr09g00200
OG0010395	1	3	0	0	0	0	0	0	0	0	0	IPR005018_(DOMON domain)	BV898_00739, BV898_17105, BV898_17106	artfr3348g00010
OG0000218	49	1	0	0	0	0	0	0	0	0	0	IPR006086_(XPG-I domain), IPR029060_(PIN-like domain superfamily), IPR036465_(von Willebrand factor A-like domain superfamily), IPR006165_(Ku70), IPR007220_(Origin recognition complex, subunit 2), IPR016024_(Armadillo-type fold), IPR011989_(Armadillo-like helical), IPR003439_(ABC transporter-like), IPR027417_(P-loop containing nucleoside triphosphate hydrolase)	BV898_20130	artfr102g00110, artfr1079g00010, artfr109g00030, artfr1149g00030, artfr1202g00010, artfr1226g00020, artfr1283g00070, artfr1293g00030, artfr131g00050, artfr1360g00020, artfr1376g00020, artfr1411g00010, artfr1438g00040, artfr1447g00030, artfr1777g00050, artfr1780g00030, artfr1897g00040, artfr1947g00020, artfr2196g00010, artfr2228g00010, artfr2252g00030, artfr2562g00060, artfr2695g00020, artfr26g003…
OG0008260	1	6	0	0	0	0	0	0	0	0	0	IPR006593_(Cytochrome b561/ferric reductase transmembrane)	BV898_17694, BV898_18945, BV898_18946, BV898_18949, BV898_18950, BV898_19470	artfr3531g00010
OG0011659	1	2	0	0	0	0	0	0	0	0	0	IPR008979_(Galactose-binding-like domain superfamily)	BV898_05237, BV898_18476	artfr2661g00040
OG0014024	1	1	0	0	0	0	0	0	0	0	0	IPR015403_(Sec7, C-terminal), IPR016024_(Armadillo-type fold)	BV898_09066	artfr3750g00020
OG0009549	2	3	0	0	0	0	0	0	0	0	0	IPR015679_(Phospholipase D family), IPR001736_(Phospholipase D/Transphosphatidylase), IPR025202_(Phospholipase D-like domain), IPR015679_(Phospholipase D family)	BV898_04827, BV898_19271, BV898_19272	artfr1224g00040, artfr4962g00010
OG0013986	1	1	0	0	0	0	0	0	0	0	0	IPR024083_(Fumarase/histidase, N-terminal)	BV898_07128	artfr395g00030
OG0013951	1	1	0	0	0	0	0	0	0	0	0	IPR037718_(Mitochondrial processing peptidase subunit beta), IPR011249_(Metalloenzyme, LuxS/M16 peptidase-like)	BV898_05703	artfr9259g00010
OG0000982	21	2	0	0	0	0	0	0	0	0	0	-	BV898_06419, BV898_19395	artfr1129g00040, artfr1348g00050, artfr1373g00020, artfr1373g00030, artfr1879g00050, artfr2103g00010, artfr2401g00030, artfr2744g00020, artfr2944g00030, artfr3042g00050, artfr366g00050, artfr388g00060, artfr3912g00010, artfr4440g00050, artfr4726g00020, artfr564g00010, artfr581g00010, artfr581g00020, artfr621g00020, artfr663g00060, artfr891g00050
OG0011752	1	2	0	0	0	0	0	0	0	0	0	-	BV898_13000, BV898_13001	artfr217g00040
OG0014195	1	1	0	0	0	0	0	0	0	0	0	-	BV898_18032	artfr350g00120
OG0008236	1	6	0	0	0	0	0	0	0	0	0	-	BV898_04746, BV898_10198, BV898_10860, BV898_14459, BV898_18130, BV898_19765	artfr143g00150
