# Supplementary material for: The genome of the extremophile Artemia provides insight into strategies to cope with extreme environments
Source: BMC Genomics. 2021 Aug 31;22:635. doi: 10.1186/s12864-021-07937-z (PMC8406910; doi:10.1186/s12864-021-07937-z)
Supplement: Supplementary file 9 — Additional file 9. STAR mapping statistics for differential expression analysis in Artemia. Listed: sample name, total number of reads for this sample, percentage of uniquely mapped reads, absolute number of uniquely mapped reads, percentage of multi mapped reads, absolute number of multi mapped reads. [file 12864_2021_7937_MOESM9_ESM.xls]

## Sheet: Blad1
Sample	Total reads	% Uniquely mapped	Absolute Uniquely mapped	% Multi mapped	Absolute multi mapped
pe_HSR000187	13951499	59.52	8303282	14.78	2062522
pe_HSR000190	9209543	45.77	4214956	45.64	4202995
pe_HSR000191	14109697	47.66	6723996	41.88	5908447
pe_HSR000192	10310690	48.14	4963798	41.47	4275858
pe_HSR000193	14850261	46.81	6951291	43.83	6508131
pe_HSR000194	10307554	46.68	4811596	43.53	4487262
pe_HSR000195	14411642	46.08	6640216	43.96	6335577
pe_HSR000196	14130494	46.96	6635695	43.7	6174634
pe_HSR000197	15565053	44.54	6933385	46.93	7304754
pe_HSR000198	10673416	56.63	6044558	19.83	2117050
pe_HSR000199	17676823	58.47	10336424	16.86	2980459
pe_HSR000202	12625743	57.85	7304076	22.74	2871620
pe_HSR000203	13784390	58.33	8040963	22.73	3132802
pe_HSR000204	17772637	58.38	10375276	22.02	3913107
pe_HSR000205	11569909	58.37	6753190	22.63	2618524
pe_HSR000206	16310197	57.35	9353735	23.72	3868219
pe_HSR000207	18114381	57.9	10488142	23.16	4195637
pe_HSR000208	16838781	57.62	9702925	23.27	3918933
pe_HSR000209	8682573	55.47	4816617	27.18	2360151
pe_HSR000210	9942093	58.56	5821621	17.69	1758726
pe_HSR000211	22693907	58.43	13259060	16.88	3830120
pe_HSR000214	24284465	42.74	10378903	48.32	11734734
pe_HSR000215	11876269	40.86	4853220	50.46	5992546
pe_HSR000216	10962753	40.9	4483297	52.13	5714681
pe_HSR000217	21334073	42.7	9110495	47.66	10168446
pe_HSR000218	23887457	38.46	9187643	55.97	13370949
pe_HSR000219	10398857	43.35	4507710	47.37	4926280
pe_HSR000220	24535544	37.37	9168709	55.65	13655225
pe_HSR000221	9939799	37.86	3763286	56.45	5610778
pe_HSR000222	13346702	59.1	7887890	16.75	2235955
