# Supplementary material for: The genome of the extremophile Artemia provides insight into strategies to cope with extreme environments
Source: BMC Genomics. 2021 Aug 31;22:635. doi: 10.1186/s12864-021-07937-z (PMC8406910; doi:10.1186/s12864-021-07937-z)
Supplement: Supplementary file 11 — Additional file 11 Differentially expressed genes under high salinity (p < 0.05). Listed: functional annotation of the differentially expressed gene, gene ID in the genome annotation and on the ORCAE platform, p value, average log fold change of gene expression under high salinity, gene regulation of the differentially expressed gene (up or down), InterPro description of the gene family to which the gene belongs. [file 12864_2021_7937_MOESM11_ESM.xls]

## Sheet: Results_STAR_larvae_FuncAnnot
Functional annotation	Gene ID ORCAE	Mean counts "low salinity"	SD on mean	Mean counts "high salinity"	SD on mean	LogFC	Regulation	Adjusted Pvalue	Interpro description
-	artfr2184g00020	3.08333	5.16031	10.5833	15.7622	2.02256	↑	1.01904e-07	-
-	artfr5314g00020	6.33333	3.114	27.0833	23.7236	1.99496	↑	1.14096e-18	.
LEA6	artfr5078g00010	2.66667	2.74138	8.58333	7.05122	1.9136	↑	1.04163e-05	.
-	artfr860g00020	3.41667	3.75278	8.58333	5.1779	1.82001	↑	1.94238e-05	-
catalase-like isoform X2 catalase, partial	artfr4102g00020	8.5	4.98179	29.5	28.0762	1.62494	↑	6.93741e-06	-
major facilitator superfamily domain-containing protein 12-like	artfr3493g00020	4.66667	4.6188	13.75	13.0462	1.58825	↑	7.82378e-05	MFS transporter superfamily
-	artfr1898g00030	3.66667	4.00757	10.0833	8.16265	1.5759	↑	2.35107e-05	.
-	artfr190g00010	12.3333	9.20803	38	27.3961	1.57373	↑	8.73816e-14	-
major facilitator superfamily domain-containing protein 12-like	artfr401g00070	7.75	10.3408	19.6667	16.0019	1.56712	↑	1.79025e-07	consensus disorder prediction
-	artfr1252g00030	3.33333	1.82574	10.6667	10.6116	1.50127	↑	0.00339587	.
-	artfr316g00010	26.1667	22.6388	74.3333	81.6437	1.46739	↑	5.45192e-07	-
-	artfr1421g00050	4.33333	2.64002	11.3333	6.75995	1.43967	↑	6.07459e-07	-
-	artfr6157g00010	225.583	87.5707	738.333	828.809	1.39581	↑	0.000145168	.
-	artfr13006g00010	24.25	12.7502	63.1667	38.3449	1.39554	↑	1.05441e-20	.
-	artfr1464g00050	18.25	16.7447	7.83333	9.31112	-1.38648	↓	5.61634e-12	-
-	artfr328g00040	59.0833	48.1068	22.6667	21.7562	-1.38481	↓	6.16144e-22	Papain-like cysteine peptidase superfamily
-	artfr1006g00010	40.9167	32.489	107.75	125.119	1.37937	↑	0.000644286	.
-	artfr7558g00020	35.0833	26.7665	92.3333	72.5238	1.3672	↑	9.6471e-06	.
-	artfr4234g00020	579.75	336.788	239.917	194.657	-1.36266	↓	2.73765e-30	.
-	artfr2586g00020	7.5	6.82908	21.9167	22.5689	1.35389	↑	0.0212778	.
glutamate--cysteine ligase catalytic subunit isoform X3	artfr498g00040	32.5	31.0352	80.1667	83.8015	1.34604	↑	8.45064e-05	-
-	artfr186g00010	101	90.9905	250.167	212.178	1.34273	↑	1.86041e-06	-
-	artfr327g00090	9.83333	4.93288	24.1667	12.1493	1.34053	↑	2.31509e-10	-
-	artfr1252g00020	35.5833	19.5097	100.5	100.879	1.33853	↑	1.1694e-05	.
-	artfr693g00010	40.5	42.8135	15.0833	16.0253	-1.33613	↓	2.08613e-12	-
-	artfr3048g00080	13.0833	9.24867	5	4.17786	-1.31854	↓	2.75763e-07	Ubiquitin carboxyl-terminal hydrolase
-	artfr20g00780	24.0833	19.9429	58.75	44.4913	1.30538	↑	1.12191e-10	-
-	artfr6890g00020	6.33333	3.02515	15.3333	6.08027	1.28964	↑	2.90622e-07	-
-	artfr3570g00010	151.667	54.5283	452.25	471.545	1.28058	↑	0.0011311	.
-	artfr1965g00010	30.9167	28.0047	79.5833	85.3735	1.26919	↑	4.096e-05	-
trehalose-phosphate synthase 1 partial	artfr8416g00010	3.08333	2.10878	7.33333	6.38654	1.25838	↑	0.0060857	HAD-superfamily hydrolase, subfamily IIB
-	artfr715g00060	23.0833	22.9127	63.5	84.166	1.24639	↑	0.0195132	.
-	artfr2184g00040	8.16667	11.8998	18.5	25.6356	1.24619	↑	2.34095e-07	-
-	artfr1547g00030	14.1667	6.13238	36.75	23.3632	1.24218	↑	5.95781e-07	-
-	artfr6829g00010	48.9167	33.0109	124.917	110.156	1.24018	↑	1.28572e-05	-
-	artfr1350g00030	26.1667	20.8712	64	46.9855	1.23682	↑	1.45493e-07	-
atp-dependent dna helicase pif1-like	artfr328g00050	12.9167	9.39495	5.41667	5.03548	-1.23575	↓	0.000580159	DNA helicase Pif1-like
MFS-type transporter SLC18B1-like	artfr363g00050	9.08333	3.84846	24.3333	22.4837	1.23223	↑	2.25324e-05	MFS transporter superfamily
-	artfr2184g00010	8.25	11.4664	19.75	27.6804	1.21019	↑	3.98656e-05	.
-	artfr2772g00030	74.1667	42.9245	180	123.155	1.2072	↑	6.39768e-08	-
-	artfr2901g00010	86.5	84.1033	40.0833	47.412	-1.19762	↓	2.04021e-19	-
-	artfr2598g00040	9.25	7.91001	23.0833	19.3224	1.19472	↑	0.000258059	.
-	artfr561g00040	41.9167	26.6883	105.417	96.7221	1.19294	↑	8.51294e-07	-
-	artfr388g00010	7.83333	6.88653	16.75	11.8561	1.17885	↑	0.000194551	-
chorion peroxidase-like	artfr1784g00020	13.5833	8.68079	34.6667	33.9715	1.17381	↑	0.00193744	Haem peroxidase
-	artfr1898g00020	23.6667	19.9924	48.6667	36.4101	1.14504	↑	7.09426e-06	.
-	artfr12650g00010	13.4167	10.8079	30.9167	32.3376	1.1436	↑	0.00192273	.
mitochondrial group 1 LEA protein precursor, partial	artfr1161g00070	105.917	95.8649	264.167	284.807	1.14202	↑	0.00369459	.	most probably one CDS with artfr1161g00070 and artfr1161g00090
-	artfr561g00030	17.0833	10.0766	43.4167	37.9149	1.14188	↑	1.37739e-05	-
-	artfr551g00030	66.6667	34.0196	35.6667	31.3349	-1.13633	↓	6.74321e-08	-
-	artfr3317g00010	7.5	8.36117	14.75	8.58249	1.13379	↑	0.000713454	.
-	artfr20g00860	16.75	10.9969	38.25	31.253	1.13126	↑	2.60478e-06	-
-	artfr94g00800	16.3333	5.61384	39	33.1608	1.12315	↑	5.31154e-05	.
-	artfr1987g00050	43.8333	14.4338	20.6667	10.4736	-1.11896	↓	1.81388e-10	-
-	artfr4358g00010	53.1667	22.4493	142.167	139.193	1.11819	↑	0.00156646	.
-	artfr4514g00010	166	145.814	414.917	439.39	1.11776	↑	0.00149014	.
-	artfr5265g00010	23.1667	14.6525	48.9167	25.9666	1.11621	↑	2.19535e-08	-
cysteine proteinase precursor	artfr4423g00020	94.9167	75.9491	225.5	211.607	1.11535	↑	0.000283286	Papain-like cysteine peptidase superfamily
-	artfr02g00150	201.833	76.6893	482.583	403.137	1.11529	↑	4.27917e-06	.
-	artfr3782g00010	6.91667	3.70401	14.3333	6.21338	1.11164	↑	1.72033e-05	.
-	artfr101g00020	9.5	6.03776	24.25	19.8179	1.10469	↑	0.0116735	.
-	artfr3420g00020	216.167	191.45	499.833	437.282	1.1035	↑	0.000278095	.
organic cation transporter protein-like	artfr1761g00010	1351	1199.8	3282.42	3162.93	1.10315	↑	0.00209584	Acyl-CoA N-acyltransferase
mitochondrial group 1 LEA protein precursor, partial	artfr1161g00080	73.4167	81.7818	149.25	121.779	1.09994	↑	0.0020362	Late embryogenesis abundant protein, LEA_5 subgroup, most probably one CDS with artfr1161g00070 and artfr1161g00090
-	artfr2048g00010	16.5833	13.297	35.75	28.8763	1.09722	↑	1.24892e-05	-
-	artfr4414g00040	31	16.1358	15.25	11.2422	-1.09704	↓	2.68256e-11	-
-	artfr4490g00010	26.1667	16.1967	11.6667	6.48541	-1.09474	↓	2.09777e-10	-
-	artfr152g00020	12.0833	6.69407	5.75	4.22385	-1.09474	↓	0.000531644	.
-	artfr20g00840	13.5833	10.6895	29.4167	24.4446	1.09191	↑	0.000826374	Late embryogenesis abundant protein, SMP subgroup
-	artfr624g00040	122.333	113.837	264.75	213.211	1.08821	↑	0.00334449	.
patatin-like phospholipase domain-containing protein 2-like	artfr6563g00010	6.58333	4.39955	13.1667	8.08853	1.08491	↑	0.00177187	.
-	artfr5494g00030	21.25	12.7929	9.58333	4.07784	-1.08189	↓	0.000370276	.
-	artfr3016g00010	43.0833	34.0146	91.4167	72.0574	1.0798	↑	3.84744e-08	-
-	artfr26g00410	5	5.78399	11.25	11.2986	1.07611	↑	0.0129435	-
Cyclin-Y	artfr1273g00010	117.917	96.864	250.167	166.257	1.07464	↑	0.000112284	Protein snakeskin
catalase homolog A, partial	artfr537g00010	22.0833	16.0083	46.9167	33.8592	1.06915	↑	1.2386e-05	Catalase superfamily
-	artfr59g00080	75.6667	57.6862	168.083	108.872	1.06829	↑	0.000301422	.
-	artfr594g00050	179	124.973	381.333	273.404	1.06764	↑	2.11671e-05	-
LEA6	artfr92g00010	43.25	41.2181	89.5	64.5439	1.0675	↑	3.85306e-05	.
normal mucosa of esophagus-specific gene 1	artfr92g00020	62.75	52.7466	131.583	83.71	1.06251	↑	0.00132635	NADH-ubiquinone reductase complex 1 MLRQ subunit		make one CDS with artfr92g00010 upon revision of the annotation
kruppel homolog 1, partial	artfr1351g00060	38.3333	33.8213	78.0833	70.0318	1.05401	↑	4.27768e-09	Zinc finger C2H2 type domain profile
ATP-dependent DNA helicase pfh1-like, partial; LOW QUALITY PROTEIN	artfr328g00060	8.75	8.4759	4.08333	3.36988	-1.05114	↓	0.00362764	P-loop containing nucleoside triphosphate hydrolase
-	artfr1373g00030	18.5	15.5007	9	9.14529	-1.0509	↓	4.25607e-08	EF-hand calcium-binding domain
-	artfr428g00070	24.6667	16.0982	55.8333	46.191	1.05017	↑	0.00612056	.
dolichyl pyrophosphate Man9GlcNAc2 alpha-1,3-glucosyltransferase-like	artfr175g00080	46.25	26.9819	93.5833	52.2432	1.04921	↑	6.57857e-06	Lipovitellin-phosvitin complex, superhelical domain
-	artfr5154g00030	78.3333	49.146	173.333	125.061	1.03952	↑	9.45612e-06	-
Senescence-specific cysteine protease SAG39 CG5367, partial	artfr8387g00020	62.8333	55.1985	135.083	102.953	1.0392	↑	0.01033	Papain-like cysteine peptidase superfamily
tyrosine-protein phosphatase 10D-like	artfr3172g00030	18.4167	19.9429	31.5833	27.5531	1.02459	↑	0.0187085	Fibronectin type III superfamily
-	artfr1722g00010	5.5	2.11058	11.3333	5.24549	1.02363	↑	7.4711e-05	.
-	artfr2550g00010	21.9167	8.38243	10.6667	4.35542	-1.02351	↓	1.13153e-06	-
sushi, von Willebrand factor type A, EGF and pentraxin domain-containing protein 1	artfr2661g00010	8.91667	8.58602	17.75	15.8006	1.02341	↑	0.00588717	Sushi/SCR/CCP superfamily
late-embryogenesis abundant group 3 protein	artfr2772g00020	63.6667	44.5224	131.25	85.3657	1.02198	↑	0.000916893	.
titin homolog	artfr4304g00010	107.333	67.326	249.917	229.538	1.02038	↑	0.00483922	.
D site-binding protein giant; LOW QUALITY PROTEIN	artfr7558g00010	12.75	9.03654	26.3333	15.6805	1.02032	↑	0.00122259	Basic-leucine zipper domain
Stress induced protein	artfr13117g00010	358.333	317.357	751.583	591.323	1.01807	↑	0.000321322	Late embryogenesis abundant protein, LEA_5 subgroup
rhythmically expressed gene 5 protein; LOW QUALITY PROTEIN	artfr1821g00010	123.333	69.7467	272.917	208.401	1.01642	↑	1.18337e-18	.
-	artfr2480g00040	13.6667	6.9718	31.25	29.2734	1.01604	↑	0.0118895	.
-	artfr4514g00030	192.833	133.743	430.333	372.509	1.01045	↑	0.00134874	.
-	artfr3093g00050	16.1667	6.71272	8.5	5.51856	-1.01025	↓	1.88755e-05	.
serine/threonine-protein phosphatase 6 regulatory ankyrin repeat subunit A-like	artfr3370g00010	10.4167	6.59832	5.16667	3.95045	-1.00897	↓	0.000911719	Ankyrin repeat-containing domain superfamily
-	artfr179g00030	118.5	87.5863	247.5	160.906	1.0067	↑	0.000255422	.
-	artfr3048g00060	16.1667	15.7471	7	4.78634	-1.00369	↓	0.00223031	P-loop containing nucleoside triphosphate hydrolase
-	artfr2770g00040	17.9167	11.7741	43.1667	46.7271	1.00117	↑	6.31628e-05	Ankyrin repeat-containing domain superfamily
-	artfr1032g00030	6.16667	4.324	11.8333	7.23418	1.00003	↑	0.000602216	.
-	artfr942g00010	17.5	18.6035	9	10.6173	-0.999724	↓	0.00215562	.
Acidic mammalian chitinase chitotriosidase-1-like	artfr900g00030	51	30.7157	97.5833	60.303	0.999693	↑	4.93825e-05	Glycoside hydrolase superfamily
-	artfr4366g00020	69.5833	56.3874	136.917	85.5054	0.999402	↑	9.01688e-08	-
-	artfr859g00030	63	26.9275	35.75	24.061	-0.997922	↓	1.56663e-07	Insect cuticle protein
-	artfr179g00020	68.5833	53.9654	146.417	100.398	0.995882	↑	0.0113858	.
-	artfr1696g00040	5.75	6.5661	10.1667	9.68441	0.993611	↑	0.00487596	.
-	artfr5122g00030	10	6.19384	5.33333	4.63844	-0.993255	↓	0.00557165	.
-	artfr624g00050	171.917	145.807	350.333	251.32	0.991758	↑	0.00386476	.
-	artfr3329g00010	8.16667	3.90415	16.75	11.694	0.986813	↑	0.00957726	Homeobox-like domain superfamily
guanine nucleotide exchange factor DBS	artfr645g00010	9.58333	7.75134	17.75	11.2341	0.986762	↑	0.00537928	CRAL-TRIO lipid binding domain superfamily
-	artfr823g00070	43.4167	18.8123	21.9167	13.1042	-0.97935	↓	1.21899e-09	BESS motif
glutamate--cysteine ligase-like	artfr2302g00030	16.0833	13.8463	33.25	29.323	0.978423	↑	0.00165234	Glutamate-cysteine ligase catalytic subunit
trehalase-like	artfr4366g00010	240.833	131.772	498.333	376.047	0.97733	↑	0.00101752	Six-hairpin glycosidase superfamily
Cuticular protein	artfr2973g00020	260.417	118.608	148	106.837	-0.971812	↓	6.21288e-14	-
-	artfr182g00080	7.75	5.3108	14.9167	9.07001	0.970291	↑	3.41755e-05	.
-	artfr350g00060	29.8333	23.6714	60.0833	46.7828	0.96995	↑	0.000432357	.
-	artfr2772g00010	52.8333	42.0753	107.417	60.1112	0.969831	↑	0.0030085	.
-	artfr589g00030	75.75	57.0871	152.667	130.661	0.967442	↑	0.00413241	.
-	artfr528g00030	15.75	16.4766	26.25	17.777	0.965568	↑	0.00363169	.
small heat shock protein ArHsp22	artfr4056g00030	39.9167	25.9911	86.8333	70.5277	0.963134	↑	0.00878409	HSP20-like chaperone
-	artfr3015g00020	146.5	148.237	303.167	252.331	0.963071	↑	0.0364731	.
zinc finger FYVE domain-containing protein 21; LOW QUALITY PROTEIN	artfr944g00040	18.4167	10.1575	37.75	26.9313	0.960954	↑	0.000453439	Zinc finger, FYVE/PHD-type
-	artfr2343g00030	15.0833	7.07696	7.41667	3.08835	-0.955936	↓	0.000464897	.
-	artfr1235g00020	9.08333	5.93079	16.5833	6.05217	0.954312	↑	0.00262801	.
LEA6	artfr1852g00020	42.3333	34.5368	89.1667	82.3814	0.953053	↑	0.00868322	.
-	artfr94g00810	51.3333	25.2922	113.417	105.082	0.951645	↑	0.00274909	.
-	artfr7633g00010	12.5833	8.0392	5.83333	2.329	-0.944174	↓	0.0122623	.
-	artfr370g00040	29	10.9129	58.0833	34.7496	0.942448	↑	4.05672e-06	-
mitochondrial uncoupling protein 2; LOW QUALITY PROTEIN	artfr2140g00010	397.167	345.405	833.167	765.91	0.942189	↑	0.00533319	Mitochondrial carrier domain superfamily
E3 ubiquitin-protein ligase RNF14-like	artfr1114g00030	21.5833	14.5818	41.0833	33.757	0.939154	↑	0.0378731	Ubiquitin-conjugating enzyme/RWD-like
-	artfr1038g00020	5.83333	6.54819	10.25	9.29443	0.937967	↑	0.00282111	.
-	artfr794g00020	11.1667	11.0687	6.08333	6.50117	-0.936768	↓	0.0113762	.
CUB and sushi domain-containing protein 3	artfr2661g00020	50.0833	41.9772	95.6667	76.1032	0.935275	↑	0.000255254	Sushi/SCR/CCP superfamily
twitchin	artfr1082g00020	6.33333	5.63001	11.75	11.2017	0.933533	↑	0.00763463	Fibronectin type III superfamily
-	artfr4766g00010	45	41.7329	80.1667	71.757	0.933044	↑	2.85677e-05	Lipid transport protein, beta-sheet shell
-	artfr4924g00020	37.8333	14.4966	19.1667	8.02081	-0.931719	↓	2.8025e-08	-
epithelial splicing regulatory protein 1-like	artfr4563g00010	13.5833	14.5256	24.6667	24.4776	0.928561	↑	7.36735e-05	Ribonuclease H superfamily
-	artfr985g00030	44	37.346	24.5833	26.983	-0.923241	↓	2.6014e-06	DNA helicase, ATP-dependent, RecQ type
-	artfr107g00690	20.8333	15.5729	39.1667	30.1114	0.92296	↑	5.74481e-06	LDL receptor-like superfamily
-	artfr3781g00010	844.25	1087.63	1395.33	1867.4	0.920761	↑	2.92049e-12	-
DNA (cytosine-5)-methyltransferase 3A-like	artfr2411g00020	16.3333	15.1317	9.41667	10.8917	-0.917926	↓	0.000319841	S-adenosyl-L-methionine-dependent methyltransferase
-	artfr4431g00020	32.9167	37.0294	53.0833	48.4964	0.916024	↑	2.88533e-05	5-aminolevulinate synthase presequence
-	artfr9362g00020	12.75	12.0388	7.41667	9.07001	-0.913876	↓	0.00118745	Leucine-rich repeat domain superfamily
protein hunchback isoform X3	artfr634g00020	75.1667	37.7379	138.333	82.598	0.910858	↑	0.0107536	Zinc finger C2H2 superfamily
-	artfr7812g00010	21.1667	7.94107	11.4167	5.08935	-0.91041	↓	6.03914e-06	.
-	artfr277g00060	34.8333	30.1205	68.4167	52.7834	0.903858	↑	0.028659	.
-	artfr2822g00010	19.1667	15.9307	31.75	16.8368	0.902772	↑	0.0122735	.
short transient receptor potential channel 4-associated protein; LOW QUALITY PROTEIN	artfr428g00060	121.167	63.525	233.333	166.206	0.900599	↑	0.0124739	Short transient receptor potential channel 4-associated protein
-	artfr3254g00020	19.6667	10.9406	11.25	10.6012	-0.896335	↓	4.15129e-05	.
protein O-GlcNAcase	artfr665g00060	108.833	56.4991	203.917	142.713	0.893288	↑	0.00169251	Acyl-CoA N-acyltransferase
ATP-binding cassette sub-family A member 3-like	artfr3328g00020	37.9167	30.4256	69.25	50.9208	0.893126	↑	0.00420131	ATP-binding cassette sub-family A member 3
Clustered mitochondria protein	artfr12794g00010	51.5833	59.8991	71.6667	66.1257	0.890809	↑	0.0143278	CLU domain
ecdysone inducible 75A, partial	artfr330g00010	20.5	13.5546	35	15.6612	0.88435	↑	0.000702499	Zinc finger, nuclear hormone receptor-type
-	artfr107g00680	86.0833	62.3866	146.75	91.1394	0.881566	↑	0.00040257	Domain of unknown function DUF4758
-	artfr1021g00020	72.5833	31.2511	135.833	70.9146	0.881388	↑	7.22163e-14	-
-	artfr107g00610	16.6667	15.4115	28.1667	21.3449	0.880999	↑	0.00312876	Domain of unknown function DUF4758
small heat shock protein ArHsp22	artfr4056g00020	29.6667	21.8563	57.0833	37.6864	0.877287	↑	0.00942745	Alpha crystallin/Hsp20 domain
-	artfr2673g00030	22.0833	22.5971	33.75	24.4731	0.876461	↑	0.0370621	.
-	artfr2554g00010	417.083	216.992	775.917	435.455	0.874545	↑	5.49312e-10	-
-	artfr3751g00030	25.5	10.7914	14.75	11.7018	-0.862589	↓	0.000303774	.
6-phosphofructo-2-kinase/fructose-2,6-bisphosphatase 1	artfr5944g00010	37.6667	43.2505	61.4167	60.6562	0.861434	↑	0.000143156	P-loop containing nucleoside triphosphate hydrolase
Extracellular globin-E1	artfr3511g00020	431.167	537.333	942.167	1351.13	0.859731	↑	2.96144e-08	-		making one CDS with artfr3511g00010 and arft3511g00030
embryonic protein DC-8-like	artfr179g00010	199.333	123.217	380.333	253.015	0.859424	↑	0.000540622	.
heat shock protein 70kDa, partial	artfr3726g00040	664.25	289.257	1190.58	452.324	0.855882	↑	4.26737e-06	Heat shock protein 70kD, C-terminal domain superfamily
6-phosphofructo-2-kinase/fructose-2,6-bisphosphatase 1	artfr5007g00010	125.417	129.998	213.917	198.91	0.853946	↑	4.13104e-06	-
phosphoenolpyruvate carboxykinase (GTP)	artfr1347g00030	71.5833	53.2139	141.75	118.808	0.85322	↑	0.0481466	Phosphoenolpyruvate carboxykinase, N-terminal
-	artfr121g00080	22.1667	10.9115	12.25	6.46845	-0.853069	↓	0.00109089	.
Succinate dehydrogenase cytochrome b560 subunit, mitochondrial; putative	artfr908g00010	55.5	39.9807	103.917	63.2002	0.84733	↑	0.0179971	Succinate dehydrogenase, cytochrome b556 subunit
glutathione-specific gamma-glutamylcyclotransferase 2; putative	artfr1630g00010	77.5	32.3911	152	106.993	0.842	↑	0.0103061	Gamma-glutamyl cyclotransferase-like superfamily
-	artfr5744g00010	12.4167	6.34548	22.1667	10.1876	0.839917	↑	9.11368e-06	.
mitochondrial group 1 LEA protein precursor, partial	artfr1161g00090	141.333	120.085	269.083	218.203	0.837656	↑	0.0101714	Late embryogenesis abundant protein, LEA_5 subgroup, most probably one CDS with artfr1161g00070 and artfr1161g00080
coiled-coil domain-containing protein 124-like	artfr5154g00020	62.25	45.4855	118.083	74.4159	0.835406	↑	0.00347899	Coiled-coil domain-containing protein 124
-	artfr1223g00010	176.25	203.033	289.667	330.728	0.834443	↑	3.95675e-08	-
-	artfr4204g00020	50.3333	16.773	28.5	9.71877	-0.832829	↓	1.17343e-08	-
-	artfr605g00020	798	685.6	1531.08	1181.48	0.832467	↑	0.0330355	HSP20-like chaperone
ATP-binding cassette sub-family A member 3-like	artfr3328g00010	79.4167	55.0891	139.417	98.0292	0.831414	↑	0.000918354	ATP-binding cassette sub-family A member 3
tyrosine-protein kinase Dnt-like	artfr123g00080	11	7.89707	19.5	16.0426	0.830695	↑	0.00277993	Serine-threonine/tyrosine-protein kinase, catalytic domain
-	artfr1158g00010	15.5833	10.9914	8.66667	5.08712	-0.830118	↓	0.00261539	.
neurogenic locus notch homolog protein 3	artfr2697g00010	24.1667	28.7334	38.5833	41.962	0.827198	↑	0.0113962	Thyroglobulin type-1 superfamily
-	artfr1154g00040	22.4167	15.4594	39.5833	20.633	0.824449	↑	0.00416125	Zinc finger, PARP-type
catalase-like isoform X2 catalase, partial	artfr388g00020	26.25	15.5688	46.8333	27.5807	0.822556	↑	0.00104073	Catalase superfamily
-	artfr3623g00010	16.8333	12.8122	9.33333	7.81994	-0.821171	↓	0.00529376	Death-like domain superfamily
dnaJ homolog subfamily B member 5-like; LOW QUALITY PROTEIN	artfr5327g00020	32.6667	20.5397	56.3333	32.9554	0.820242	↑	6.41497e-05	Chaperone J-domain superfamily
-	artfr43g00070	13.0833	7.68065	25.25	19.0984	0.819258	↑	0.0123608	.
mannose-1-phosphate guanyltransferase beta-like	artfr2198g00020	30.75	22.7641	51.5833	32.7344	0.818769	↑	0.00289378	Nucleotide-diphospho-sugar transferases
sterol desaturase, partial	artfr2186g00040	49.5833	37.4711	80.8333	53.4685	0.817943	↑	0.000140396	.
-	artfr3152g00010	86	65.7267	157.667	102.254	0.816896	↑	0.00211764	.
-	artfr859g00040	204.75	100.457	128.333	94.8111	-0.81501	↓	2.49842e-08	Insect cuticle protein
ankyrin repeat protein	artfr2202g00020	32.25	31.6088	21	24.7092	-0.813345	↓	0.00264456	Ankyrin repeat-containing domain superfamily
rho GTPase-activating protein gacU	artfr203g00030	24	19.5169	41.25	34.2295	0.808238	↑	1.14343e-06	Ankyrin repeat-containing domain superfamily
myosin heavy chain, muscle	artfr1322g00010	345.75	358.791	630.25	717.072	0.806778	↑	1.2826e-10	Myosin head (motor domain)
nidogen-1	artfr3332g00010	45.25	46.2879	76.25	76.603	0.806488	↑	2.74713e-05	Green fluorescent protein
dmX-like protein 2	artfr2858g00050	26.75	13.8178	15.6667	12.2425	-0.804628	↓	4.21718e-05	RAVE complex protein Rav1 C-terminal
heat shock protein 213	artfr298g00020	311	239.912	573.75	402.034	0.802461	↑	0.00251251	HSP20-like chaperone
nuclear hormone receptor HR3-like; probable	artfr992g00010	61.1667	64.1672	89.6667	71.4999	0.802231	↑	0.000285708	Alpha/Beta hydrolase fold
-	artfr1351g00020	283.25	129.632	482.083	216.803	0.798792	↑	9.2319e-09	-
-	artfr5693g00010	82.75	30.1937	144.833	89.235	0.798304	↑	0.00166805	.
-	artfr1768g00020	25.1667	23.3893	39.5	31.1054	0.798063	↑	0.00130813	.
ryanodine receptor	artfr5698g00010	28	30.3225	43.1667	40.2488	0.797751	↑	0.000714074	Ryanodine receptor Ryr
-	artfr152g00030	32	16.2257	18.8333	11.5824	-0.793562	↓	2.33221e-07	-
-	artfr859g00020	245.333	110.306	151.667	93.6865	-0.791378	↓	1.10559e-10	Insect cuticle protein
basement membrane-specific heparan sulfate proteoglycan core protein-like	artfr968g00010	8.25	6.51048	13.6667	11.1219	0.79123	↑	0.0013563	LDL receptor-like superfamily
-	artfr4574g00010	55.6667	42.9552	101.417	92.7033	0.789824	↑	8.44453e-07	-
-	artfr5015g00010	33.3333	15.8133	56.5833	21.3731	0.788882	↑	1.61821e-06	-
myosin heavy chain, muscle	artfr5493g00020	97.0833	115.497	192.833	267.593	0.788528	↑	0.000681572	P-loop containing nucleoside triphosphate hydrolase
filamin-A	artfr983g00020	21.5833	25.1268	36.1667	43.0049	0.787205	↑	0.000766422	Immunoglobulin E-set
tight junction protein ZO-2	artfr3871g00020	32.75	15.9837	19.9167	15.6928	-0.786925	↓	6.3983e-05	PDZ superfamily
paramyosin, long form-like, partial	artfr1275g00030	202.333	219.681	346	398.959	0.785955	↑	2.15755e-11	-
zygotic DNA replication licensing factor mcm3-like	artfr7768g00010	35.8333	31.1443	60.3333	50.5809	0.784278	↑	0.000487595	Nucleic acid-binding, OB-fold
-	artfr709g00020	26.5	18.4317	43.5	28.6816	0.782733	↑	3.33868e-06	-
ecdysone-induced protein-like protein 63E, partial	artfr1483g00020	46.3333	39.3315	71.9167	53.3828	0.779292	↑	0.0140025	Protein kinase-like domain superfamily
-	artfr10g00120	36.0833	27.8974	65.5833	48.4608	0.773828	↑	0.0249597	.
major facilitator superfamily transporter	artfr370g00020	44.8333	23.8893	76.9167	44.2276	0.771771	↑	0.00678112	Thyroglobulin type-1 superfamily
mediator of RNA polymerase II transcription subunit 15	artfr2167g00010	27.9167	21.6604	45	31.4556	0.770914	↑	0.0084167	Coactivator CBP, KIX domain superfamily
nucleolar protein 10-like	artfr7614g00010	15.9167	16.0537	24.4167	17.573	0.768229	↑	0.00120343	Quinoprotein alcohol dehydrogenase-like superfamily
ankyrin repeat and BTB/POZ domain-containing protein 2	artfr410g00040	36.0833	40.1915	53.4167	50.9678	0.765618	↑	0.000520866	Histone-fold
tissue factor pathway inhibitor 2-like	artfr3831g00010	17.5	22.1872	29.1667	38.1619	0.764307	↑	0.000352032	Pancreatic trypsin inhibitor Kunitz domain superfamily
-	artfr1021g00010	32.9167	15.4829	54.5833	19.3741	0.762804	↑	1.76548e-06	-
Soma ferritin, partial	artfr41g00060	80.0833	42.9703	148.583	100.761	0.760684	↑	0.000253807	Ferritin-like superfamily
-	artfr460g00010	15.9167	16.973	26.4167	28.5226	0.758455	↑	0.00431412	.
sodium dependent phosphate transporter isoform	artfr766g00070	349.333	237.125	219.417	198.007	-0.754506	↓	2.06662e-07	Region of a membrane-bound protein predicted to be outside the membrane
B-cell lymphoma/leukemia 11B	artfr326g00010	21.0833	19.6906	32.4167	22.8611	0.754499	↑	0.00169595	Zinc finger C2H2 superfamily
myb-like protein I nuclear factor interleukin-3-regulated protein isoform X3	artfr401g00040	100.083	107.509	176.583	211.122	0.753598	↑	1.09088e-09	Basic region leucine zipper
myosin heavy chain, muscle	artfr2441g00010	682.833	747.248	1234	1525.78	0.752991	↑	2.77163e-09	-
-	artfr937g00040	310.917	224.228	551.5	330.272	0.752957	↑	0.00544518	.
cystinosin-like	artfr1249g00020	20.9167	18.1231	31.9167	20.3847	0.75125	↑	0.00392517	Lysosomal cystine transporter
D-xylose-proton symporter-like 2	artfr1622g00050	47.25	27.2601	75.0833	32.6147	0.750207	↑	2.3174e-05	MFS transporter superfamily
-	artfr3925g00010	54.3333	46.9203	80.5833	53.2224	0.750144	↑	0.000451643	NACHT nucleoside triphosphatase
bifunctional coenzyme A synthase	artfr2970g00030	34.6667	16.8541	20.4167	8.49019	-0.748625	↓	1.01017e-05	Dephospho-CoA kinase
-	artfr479g00030	87.5833	43.1603	54.4167	40.5876	-0.748458	↓	0.00280062	Basic-leucine zipper domain
E3 ubiquitin-protein ligase FANCL	artfr90g00010	27	17.8326	16.9167	13.4263	-0.747379	↓	6.68932e-05	FANCL C-terminal domain
partial RNA-directed DNA polymerase from mobile element jockey-like	artfr2278g00030	20.8333	7.99811	12.0833	4.64089	-0.743451	↓	0.000733929	Ribonuclease H-like superfamily
solute carrier family 2 facilitated glucose transporter member 8	artfr1777g00030	27.0833	27.3611	18.3333	24.7215	-0.742348	↓	0.0239456	MFS transporter superfamily
DNAJA2/NETO2 fusion protein 2	artfr3229g00010	61	56.2106	87.0833	62.4696	0.739938	↑	0.0184163	Chaperone J-domain superfamily
Nuclease domain-containing protein	artfr5613g00010	112.667	117.988	158	135.907	0.73794	↑	0.000138793	SNase-like, OB-fold superfamily
antifreeze protein	artfr07g00160	35.9167	34.2357	49.75	36.5641	0.731196	↑	0.0169062	Chaperone J-domain superfamily
Armadillo repeat containing protein	artfr170g00020	133.833	144.153	188.417	171.596	0.730567	↑	0.00332297	Armadillo-type fold
insulin-like growth factor-binding protein complex	artfr3938g00020	36	30.6416	51.8333	34.5486	0.730428	↑	0.0252802	Leucine-rich repeat, typical subtype
G patch domain and ankyrin repeat-containing protein 1-like	artfr134g00020	30.0833	13.4803	17.9167	8.0392	-0.729548	↓	2.76281e-05	Ankyrin repeat-containing domain superfamily
-	artfr449g00040	260.333	196.67	408.667	282.751	0.728709	↑	0.005456	Nucleic acid-binding, OB-fold
-	artfr17g00030	13.0833	4.44069	7.75	3.16587	-0.727607	↓	0.00611384	.
-	artfr903g00010	65.6667	48.8622	46.9167	51.3747	-0.726941	↓	0.00163046	Purine nucleoside phosphorylase
NF-kappa-B-repressing factor-like	artfr1244g00030	95.0833	49.174	160.417	106.634	0.726677	↑	0.0043615	XRN2-binding (XTBD) domain
-	artfr295g00030	24	13.9153	40	20.4094	0.724494	↑	0.000485469	.
-	artfr3742g00040	32.1667	28.7555	51.3333	43.6834	0.722245	↑	2.7009e-06	-
phosphoenolpyruvate carboxykinase (GTP)	artfr2940g00010	121.5	109.994	172.75	124.139	0.722125	↑	0.00222004	Phosphoenolpyruvate carboxykinase, N-terminal
cytochrome P450 315a1, mitochondrial-like	artfr654g00010	97.5833	59.4665	161.667	111.972	0.721988	↑	0.00976692	Cytochrome P450 superfamily
-	artfr5631g00020	31.5	17.1066	19.0833	10.9167	-0.721263	↓	4.99112e-06	.
-	artfr5082g00020	14.0833	6.72118	23.5833	13.0625	0.717514	↑	0.00494306	.
E3 ubiquitin-protein ligase RNF144A-A; probable	artfr268g00040	60.1667	49.5541	87.1667	48.5664	0.717386	↑	0.00270967	E3 ubiquitin ligase RBR family
phosphatidylinositol 4-phosphate 3-kinase C2 domain-containing subunit beta	artfr3473g00010	22.9167	25.685	35	34.9415	0.717331	↑	0.000341178	Ubiquitin-like domain superfamily
activating transcription factor 3	artfr476g00040	23	24.7166	40.4167	49.0945	0.716336	↑	0.00236292	Basic-leucine zipper domain
-	artfr3796g00010	48.8333	25.398	30.5	19.9568	-0.716125	↓	6.70383e-07	-
-	artfr610g00290	24.3333	17.111	15.0833	14.4817	-0.715132	↓	0.00289755	Ribonuclease H-like superfamily
-	artfr4145g00020	19.6667	12.0856	12.6667	9.67032	-0.715031	↓	0.00419766	.
eIF4G-related protein NAT1A	artfr1312g00030	158.167	119.4	234.167	137.898	0.712381	↑	0.00176511	Armadillo-type fold
vitellogenin-A1	artfr7620g00010	10.8333	6.26438	17.25	12.159	0.708094	↑	0.00755469	Lipid transport protein, beta-sheet shell
suppressor of cytokine signaling 6	artfr2832g00020	62.9167	60.0704	90.8333	71.8747	0.708094	↑	8.00735e-05	SH2 domain superfamily
6-phosphofructo-2-kinase/fructose-2,6-bisphosphatase 2	artfr2008g00010	156.75	153.241	246	225.368	0.705913	↑	9.577e-06	Histidine phosphatase superfamily
-	artfr375g00010	33	25.9755	20.5833	20.165	-0.704349	↓	6.48559e-05	MADF domain
-	artfr755g00040	38.9167	36.1473	25.4167	28.4268	-0.70408	↓	9.67586e-05	Nucleic acid-binding, OB-fold
-	artfr589g00020	27.8333	22.4371	43	20.578	0.701832	↑	0.0124768	.
-	artfr597g00010	30.25	20.6579	20.25	19.772	-0.699698	↓	0.000116588	.
Spz1	artfr3892g00010	233.25	98.3973	156.167	94.0704	-0.697135	↓	0.000334293	Cystine-knot cytokine
heat shock protein 90-2	artfr1557g00010	48.3333	46.4236	63.8333	50.2645	0.695655	↑	0.0332031	Histidine kinase/HSP90-like ATPase superfamily
centrosomal protein, partial	artfr2819g00020	58.8333	50.306	40	40.4093	-0.686082	↓	3.99658e-06	Cep120 protein
Cuticular-like protein [Daphnia magna,]	artfr1106g00040	213.25	101.312	149.667	105.553	-0.683701	↓	0.000453356	Insect cuticle protein
Acidic mammalian chitinase endochitinase endochitinase-like	artfr6130g00010	60	77.161	97.25	125.582	0.683439	↑	0.00620061	Glycoside hydrolase superfamily
-	artfr368g00010	601.5	227.786	376.417	182.352	-0.682779	↓	2.77632e-09	-
-	artfr1024g00070	192.917	142.408	118.25	92.9713	-0.682657	↓	5.39218e-09	-
ATP-dependent RNA helicase DDX17; probable	artfr732g00020	147.833	163.605	201.25	194.743	0.682526	↑	0.00171268	.
fatty acid desaturase 2 cytochrome b5	artfr125g00040	22.1667	12.5758	34.6667	16.3336	0.681929	↑	0.00390283	Cytochrome b5-like heme/steroid binding domain superfamily
5'-3' exoribonuclease 2 homolog	artfr2157g00030	130.5	132.122	190.917	183.659	0.681809	↑	0.000209379	Zinc finger, CCHC-type
-	artfr3361g00010	32.6667	33.8267	50.1667	49.2024	0.679681	↑	0.00373477	.
-	artfr4161g00010	81.5833	94.1222	111.917	115.358	0.673656	↑	0.0173956	.
-	artfr593g00060	240.667	79.0366	375.25	153.518	0.673398	↑	1.5442e-07	-
ER degradation-enhancing alpha-mannosidase-like protein 3	artfr529g00030	77.5	62.9365	112.333	77.5973	0.672629	↑	0.0314586	Seven-hairpin glycosidases
protein Skeletor	artfr1411g00030	65.75	84.5729	108.25	142.429	0.670514	↑	0.000663661	DM13 domain
Bone morphogenetic protein 7 partial	artfr3191g00020	53.4167	31.9188	34.75	28.6773	-0.669739	↓	0.000425459	Cystine-knot cytokine
cuticular protein 5 precursor	artfr4232g00020	124.417	56.797	80	39.6668	-0.667826	↓	2.7607e-06	Insect cuticle protein
-	artfr5499g00020	34.1667	18.4531	52.0833	23.2983	0.666976	↑	0.000179387	.
-	artfr1320g00020	77.8333	88.8644	139.167	184.381	0.666731	↑	0.000145119	.
-	artfr2343g00010	167.333	153.423	281.083	302.612	0.665512	↑	1.17926e-10	-
anoctamin-1	artfr4112g00020	105.417	45.2156	66.4167	33.827	-0.66225	↓	6.81365e-06	Anoctamin
TBC1 domain family member 31	artfr2911g00010	39.5833	22.9998	25.1667	18.225	-0.661513	↓	0.000268449	Rab-GTPase-TBC domain superfamily
-	artfr667g00030	43.25	44.2886	64.4167	60.2381	0.659307	↑	0.000114653	.
-	artfr883g00050	176.333	139.194	254.833	175.234	0.659021	↑	0.000594499	CBM21 (carbohydrate binding type-21) domain
-	artfr4536g00010	235	94.2762	357.833	147.972	0.658789	↑	4.76634e-06	.
laminin subunit alpha; LOW QUALITY PROTEIN	artfr533g00080	22.6667	20.4332	36.1667	35.56	0.657522	↑	0.0106471	Laminin IV
-	artfr1223g00020	955.833	1023.37	1449.5	1571.15	0.657368	↑	6.78461e-07	-
-	artfr1905g00030	53.5833	27.619	34.75	26.3409	-0.649183	↓	1.40623e-05	.
MCM4, partial	artfr3340g00010	155.917	150.142	214.75	177.275	0.648996	↑	0.000464158	Nucleic acid-binding, OB-fold
-	artfr663g00010	33.5833	20.255	21.9167	16.2226	-0.647805	↓	0.00357548	.
dynein heavy chain, cytoplasmic-like	artfr4027g00010	27.6667	34.3547	38.9167	43.175	0.645789	↑	0.0276994	Dynein heavy chain, domain-1
-	artfr370g00080	34.9167	20.7604	23	17.1358	-0.644841	↓	0.00604804	.
-	artfr1609g00010	29.25	21.1837	18.6667	14.7484	-0.644573	↓	0.00762544	Papain-like cysteine peptidase superfamily
DNA replication licensing factor MCM6	artfr825g00060	185.167	177.204	261.083	221.691	0.644168	↑	4.58058e-05	Nucleic acid-binding, OB-fold
acetylgalactosaminyl-O-glycosyl-glycoprotein beta-1,3-N-acetylglucosaminyltransferase-like	artfr2225g00020	72.9167	74.7608	49.25	57.5502	-0.642707	↓	0.00355097	Glycosyl transferase, family 31
-	artfr4860g00020	62.4167	48.9721	39.0833	28.7606	-0.640532	↓	1.00966e-05	.
-	artfr860g00090	30.4167	15.1745	19.6667	12.2128	-0.639302	↓	0.00153991	.
-	artfr1986g00020	17.9167	13.7805	27.25	22.1159	0.638401	↑	0.000143601	.
clathrin heavy chain 2	artfr251g00060	36.0833	43.1519	49.6667	53.4676	0.637329	↑	0.00484108	Clathrin heavy chain, N-terminal
phospholipid-transporting ATPase	artfr6232g00020	29.1667	11.9151	19.6667	15.5641	-0.637068	↓	0.00550933	P-type ATPase, C-terminal
phosphorylase b kinase regulatory subunit alpha; probable	artfr3259g00010	44.3333	33.9099	67.3333	49.6723	0.636456	↑	0.0177155	Six-hairpin glycosidase superfamily
-	artfr07g00060	48.8333	36.8876	32.3333	30.6485	-0.636406	↓	0.000337083	.
-	artfr3523g00040	96	36.678	59.8333	18.2499	-0.636086	↓	3.16389e-08	-
cuticle protein	artfr1202g00030	329.917	158.346	225.417	144.133	-0.635817	↓	1.2521e-07	Insect cuticle protein
-	artfr274g00070	902.917	554.314	1419.75	1021.92	0.635042	↑	7.76077e-08	-
Spz1	artfr3892g00030	348.667	166.673	243.917	164.838	-0.633785	↓	6.64997e-06	Cystine-knot cytokine
Elongation of very long chain fatty acids protein 7	artfr422g00040	53.1667	19.9492	84.8333	46.3834	0.633474	↑	0.000174009	ELO family
5-aminolevulinate synthase, erythroid-specific	artfr4431g00010	80	82.3374	113.917	107.907	0.632808	↑	3.06424e-05	Tetrapyrrole biosynthesis, 5-aminolevulinic acid synthase
-	artfr2589g00030	102.083	69.6243	70.5833	57.9913	-0.631713	↓	0.00044655	.
-	artfr1148g00280	115.5	82.5849	73.8333	55.2413	-0.62543	↓	1.94472e-07	-
ryncolin-1-like FIBCD1 protein, partial	artfr5887g00010	46.25	22.644	67.3333	24.1071	0.625141	↑	0.0149737	Fibrinogen-like, C-terminal
Protein lingerer	artfr1914g00040	260.083	296.313	336.667	342.399	0.621246	↑	0.000226163	UBA-like superfamily
SWI5-dependent HO expression protein 3-like	artfr1945g00030	17.5	18.5644	26.75	29.3385	0.62068	↑	0.00576592	.
nucleolar protein 9; putative	artfr2036g00020	33.5	37.3667	46.4167	45.8663	0.619895	↑	0.00445606	Armadillo-type fold
-	artfr1312g00040	132.667	102.283	185.333	115.512	0.619154	↑	0.0294504	.
xyloside xylosyltransferase 1 partial	artfr401g00090	58.6667	29.3794	39.25	28.4417	-0.618189	↓	8.55224e-05	Nucleotide-diphospho-sugar transferases
phosphorylase b kinase regulatory subunit alpha; probable	artfr2666g00020	96.75	62.1657	135	69.1652	0.616375	↑	0.00429732	Fatty acid hydroxylase
protein O-GlcNAcase Acetyltransferase	artfr665g00040	50.5	26.1517	75.8333	42.9161	0.615711	↑	0.017515	Acyl-CoA N-acyltransferase
-	artfr01g00060	40.25	20.6975	59.6667	29.0777	0.61378	↑	4.90667e-06	.
-	artfr886g00020	1088	1028.65	1662.42	1628.77	0.613573	↑	0.000112406	.
2-oxoglutarate dehydrogenase, mitochondrial	artfr4987g00010	324.417	321.08	440.083	379.406	0.613182	↑	0.000349013	Thiamin diphosphate-binding fold
tudor staphylococcal nuclease	artfr1206g00010	147.917	145.927	198.833	168.611	0.613036	↑	0.000255401	Staphylococcal nuclease (SNase-like), OB-fold
neprilysin-11-like	artfr674g00070	65.8333	69.1229	93.0833	90.3795	0.612811	↑	0.000624692	Peptidase M13, N-terminal domain
prolyl 4-hydroxylase subunit alpha-1, partial	artfr81g00050	113.333	115.977	152	136.806	0.610875	↑	0.00106149	Tetratricopeptide-like helical domain superfamily
DNA replication licensing factor Mcm5-like	artfr2136g00020	140.583	151.745	191.583	196.934	0.610496	↑	0.000625976	Nucleic acid-binding, OB-fold
Zinc/iron regulated transporter-related protein	artfr4466g00020	127.75	82.2857	82.3333	62.6742	-0.6085	↓	0.0108795	Zinc/iron permease
Protein transport protein SEC31	artfr1501g00030	37.8333	42.2693	53.6667	56.1076	0.60772	↑	0.000997229	WD40-repeat-containing domain superfamily
apolipophorins-like, partial	artfr666g00030	156.417	141.618	223.167	193.841	0.605827	↑	0.000616978	Lipid transport protein, beta-sheet shell
craniofacial development protein 2-like	artfr4933g00080	32.1667	13.1483	20.9167	9.07001	-0.603838	↓	0.00180373	Endonuclease/exonuclease/phosphatase superfamily
-	artfr184g00040	57.75	40.3375	42.8333	42.0883	-0.603189	↓	0.0014187	.
fibrillin-2-like	artfr814g00050	40	33.3548	61	53.8972	0.602752	↑	0.00213409	.
arginine and glutamate-rich protein 1-B	artfr957g00060	18.5	20.9132	27.5	32.0553	0.601332	↑	0.0153236	Arginine and glutamate-rich protein 1
-	artfr2375g00010	53.8333	21.4554	80.75	41.1894	0.599557	↑	0.000167164	Periplasmic binding protein-like I
protein phosphatase 1 regulatory subunit 3E-like	artfr968g00030	215.917	169.388	297.167	194.418	0.599428	↑	0.000203426	CBM21 (carbohydrate binding type-21) domain
zinc finger protein OZF-like zinc finger protein 2	artfr4127g00020	43.75	37.3537	28.1667	22.4897	-0.599402	↓	8.99259e-05	Zinc finger C2H2 superfamily
-	artfr1309g00030	16.5	16.5612	11.25	11.7251	-0.598866	↓	0.0268304	.
-	artfr3103g00040	50.1667	29.5076	33.5833	26.4625	-0.598801	↓	0.00103313	.
ecdysone receptor-like ecdysone receptor	artfr200g00090	72.6667	46.2313	109.333	71.5825	0.598745	↑	0.0223895	Nuclear hormone receptor-like domain superfamily
-	artfr2065g00020	1458.83	688.65	1004.25	612.222	-0.597275	↓	3.03917e-07	-
-	artfr554g00030	4802.92	2085.45	3278.17	1782.35	-0.594464	↓	3.99476e-07	-
DNA replication licensing factor MCM3	artfr5674g00010	135	119.741	176.917	123.254	0.593005	↑	0.00537046	P-loop containing nucleoside triphosphate hydrolase
-	artfr2343g00020	235.25	140.799	371.917	286.151	0.592674	↑	3.46218e-10	-
-	artfr636g00630	111	122.395	135.583	119.221	0.592423	↑	0.00796206	.
-	artfr695g00010	161.75	112.459	232	140.306	0.592098	↑	0.0319859	BRCT domain superfamily
DNA damage-inducible transcript 4-like protein	artfr69g00060	322.833	186.414	487.75	343.209	0.591435	↑	9.77171e-07	RTP801 C-terminal region
Facilitated trehalose transporter Tret1-1-like	artfr6181g00010	204.083	147.971	149.417	148.036	-0.590931	↓	4.1289e-06	MFS transporter superfamily
-	artfr2448g00010	41.75	28.2364	27.1667	19.0303	-0.590128	↓	0.000114708	Heat shock protein 70kD, C-terminal domain superfamily
-	artfr3870g00030	60.8333	20.3149	41.5	19.4773	-0.590102	↓	0.000669752	.
-	artfr721g00030	15	14.6598	21.8333	21.8708	0.588676	↑	0.01735	.
-	artfr1201g00020	36.6667	19.4485	23.6667	13.0477	-0.588669	↓	0.000332403	.
pre-mRNA-processing factor 40 homolog A	artfr1858g00030	40.3333	44.1924	55.5833	55.7698	0.587225	↑	0.0131876	WW domain superfamily
pyruvate dehydrogenase (acetyl-transferring) kinase, mitochondrial	artfr1028g00030	56.1667	54.8648	74	58.7398	0.587092	↑	0.0124257	Alpha-ketoacid/pyruvate dehydrogenase kinase, N-terminal domain superfamily
-	artfr418g00030	34.5833	30.0529	52.6667	52.283	0.587018	↑	0.000296652	SEA domain superfamily
U4/U6 small nuclear ribonucleoprotein Prp3	artfr2828g00030	86.9167	106.162	118	141.981	0.585979	↑	0.00914212	Haem peroxidase
-	artfr8824g00010	51.5833	46.3494	69.1667	50.3295	0.585475	↑	0.00785689	.
transcription initiation factor TFIID subunit 4-like	artfr399g00110	47.25	46.7569	62	49.3466	0.585299	↑	0.0181435	.
-	artfr2589g00020	79.9167	28.289	58.9167	35.3719	-0.583534	↓	0.0168286	Insect cuticle protein
cuticular protein 5 precursor	artfr1591g00020	319	140.338	224.417	125.576	-0.583493	↓	9.14337e-05	Insect cuticle protein
low-density lipoprotein receptor-related protein 2-like, partial	artfr968g00060	58.6667	67.2571	80.75	88.8514	0.582691	↑	0.0130756	LDL receptor-like superfamily
DnaJ like protein subfamily B member 2	artfr4435g00010	36.25	38.1626	44.9167	33.1236	0.582685	↑	0.0470663	Chaperone J-domain superfamily
-	artfr2651g00010	22.5833	9.75573	15.6667	10.4214	-0.582439	↓	0.0406093	.
deoxycytidylate deaminase	artfr195g00040	21.5	12.6239	31.3333	17.2697	0.581903	↑	0.00765802	Cytidine deaminase-like
DNA repair protein complementing XP-G cells	artfr3707g00010	273.583	175.292	194.583	158.039	-0.581288	↓	0.000331619	Insect cuticle protein
gamma-glutamylcyclotransferase	artfr1034g00050	17.9167	6.77507	27.25	13.599	0.5807	↑	0.00266669	Gamma-glutamyl cyclotransferase-like superfamily
vacuolar protein-sorting-associated protein 36	artfr889g00030	52	46.5169	71.8333	53.7838	0.579758	↑	0.00549322	Vacuolar protein sorting protein 36, GLUE domain
importin-5-like	artfr170g00010	381.417	402.748	497.083	468.103	0.576911	↑	0.000171856	Armadillo-type fold
RNA polymerase II largest subunit	artfr2972g00010	233.667	240.934	299	268.953	0.576734	↑	0.00565623	RNA polymerase Rpb1, domain 4
AMME syndrome candidate 1 protein-like; putative	artfr2145g00020	34.8333	35.9592	46.75	42.6745	0.576674	↑	0.0259067	AMMECR1
cuticle protein	artfr822g00030	136.083	43.5252	94.5833	42.1134	-0.575387	↓	8.5256e-06	Insect cuticle protein
-	artfr167g00010	2593.33	3097.26	3708.92	4693.04	0.574352	↑	1.7237e-06	Lipid transport protein, beta-sheet shell
cuticular protein	artfr2585g00020	507.417	203.182	366.167	214.988	-0.571758	↓	0.00180025	Insect cuticle protein
-	artfr4574g00020	64.4167	30.1103	91.75	36.8316	0.571702	↑	0.00197376	.
-	artfr2856g00030	33.8333	23.6522	23.6667	21.5378	-0.570401	↓	0.00324865	.
ubiquitin-conjugating enzyme E2 E1-like	artfr813g00040	103.5	113.427	123.25	102.204	0.568184	↑	0.0251358	Ubiquitin-conjugating enzyme/RWD-like
-	artfr1835g00030	58	60.8052	37.4167	39.1651	-0.567617	↓	0.000909162	.
TRPL translocation defect protein 14-like	artfr697g00010	38.5833	33.0384	53.9167	41.2872	0.567474	↑	0.014381	NadR/Ttd14, AAA domain
-	artfr1200g00060	63.8333	52.0504	43.8333	41.0163	-0.566893	↓	0.000317223	Ubiquitin-activating enzyme
-	artfr694g00050	118.75	40.486	176.167	72.4404	0.56673	↑	0.0063386	.
solute carrier family 25 member 46-A-like, partial	artfr1176g00010	33.3333	23.7958	46.6667	25.6952	0.565834	↑	0.00482159	Solute carrier family 25 member 46
serine/threonine kinase receptor associated protein	artfr688g00070	71.8333	64.9081	94.25	75.1787	0.565625	↑	0.0128804	WD40-repeat-containing domain superfamily
collagen and calcium-binding EGF domain-containing protein 1	artfr06g00130	26.0833	13.0486	37.25	15.0522	0.561545	↑	0.00230097	.
-	artfr1997g00010	1105.75	1226.1	1449.33	1513.41	0.561077	↑	3.85581e-06	-
mitogen-activated protein kinase kinase kinase 13-A	artfr148g00030	57.6667	58.0209	78	67.1606	0.559677	↑	0.00267018	Protein kinase-like domain superfamily
Laminin subunit alpha-like	artfr2910g00010	49.9167	49.5479	76.1667	85.7192	0.555988	↑	0.00105003	Concanavalin A-like lectin/glucanase domain superfamily
fibrinogen alpha-2 chain-like	artfr5153g00010	34.4167	34.4791	52.75	59.1302	0.55547	↑	0.00457089	.
staufen double-stranded RNA-binding protein	artfr4966g00020	149.75	158.585	194.667	188.429	0.553664	↑	0.00429421	Double-stranded RNA-binding domain
Intracellular protein transport protein USO1	artfr2173g00010	111.833	106.315	145.083	118.043	0.553395	↑	0.0154379	.
la-related protein 6A	artfr815g00020	1145.75	467.533	1667.67	788.832	0.552247	↑	0.00991067	RNA-binding domain superfamily
laminin A chain	artfr2910g00020	48.25	46.0832	71.3333	74.7898	0.551734	↑	0.00223873	Concanavalin A-like lectin/glucanase domain superfamily
zinc finger protein 84-like	artfr4555g00010	35.6667	18.8165	23.5833	13.8397	-0.551354	↓	0.0087904	Zinc finger C2H2 superfamily
-	artfr138g00010	56	25.3126	82.75	42.7979	0.548406	↑	0.00043962	Terpenoid cyclases/protein prenyltransferase alpha-alpha toroid
fructose-1,6-bisphosphatase fructose-1,6-bisphosphatase 1-like, partial	artfr12038g00010	45.25	41.3304	61.6667	48.528	0.547851	↑	0.0136572	Fructose-1-6-bisphosphatase class I, N-terminal
-	artfr3762g00010	157.917	103.013	108.083	80.1912	-0.546584	↓	1.98546e-07	-
Methyltransferase type 11	artfr3976g00020	60.0833	43.0147	44	41.0676	-0.546022	↓	0.00203119	S-adenosyl-L-methionine-dependent methyltransferase
cytoglobin-1	artfr3511g00010	598.333	721.05	1018.33	1413.83	0.544299	↑	0.00126937	Globin-like superfamily		making one CDS with artfr3511g00020 and arft3511g00020
fructose-1,6-bisphosphatase	artfr1867g00010	51.75	45.3574	71.9167	56.5629	0.543452	↑	0.0045623	Fructose-1-6-bisphosphatase class I, N-terminal
tetra-peptide repeat homeobox protein 1-like	artfr8644g00020	388.5	192.039	283.667	185.055	-0.543149	↓	0.000575364	Insect cuticle protein
F-box only protein 42-like	artfr1520g00020	56.75	39.9866	80.0833	53.0274	0.542873	↑	0.00177306	F-box-like domain superfamily
-	artfr857g00060	48.8333	29.2973	35.25	29.8119	-0.539874	↓	0.00120994	.
Carbohydrate sulfotransferase 11 partial	artfr232g00060	109	74.0958	77.4167	66.2344	-0.539847	↓	1.00228e-05	P-loop containing nucleoside triphosphate hydrolase
translocation-associated membrane protein 1-like	artfr5042g00010	167.667	141.935	221.583	164.528	0.538787	↑	0.00354688	TRAM/LAG1/CLN8 homology domain
1-phosphatidylinositol 4,5-bisphosphate phosphodiesterase classes I and II	artfr5101g00030	92.25	56.6859	62.6667	42.9912	-0.538637	↓	0.00258455	EF-hand domain pair
sister chromatid cohesion protein PDS5 homolog B	artfr424g00020	101.833	111.209	127.5	121.868	0.538241	↑	0.0135053	Armadillo-type fold
-	artfr2009g00030	59.25	25.2231	85.75	41.9678	0.538089	↑	0.00688276	.
-	artfr939g00030	477.917	424.706	647.5	544.431	0.537872	↑	8.19629e-06	-
chromodomain-helicase-DNA-binding protein Mi-2 homolog	artfr1278g00020	140	158.275	170.167	172.573	0.537573	↑	0.00144414	P-loop containing nucleoside triphosphate hydrolase
acidic mammalian chitinase	artfr1579g00010	296.75	102.496	437.25	203.542	0.537063	↑	5.89988e-06	Chitin binding domain superfamily
-	artfr2394g00020	757.667	238.942	1096.92	505.332	0.536801	↑	0.00023333	.
-	artfr4164g00010	44	30.4422	29.5	21.1381	-0.531245	↓	0.00100183	.
globin	artfr3511g00030	575.917	653.344	912.083	1151.16	0.528026	↑	0.00545416	Globin-like superfamily		making one CDS with artfr3511g00010 and arft3511g00020
long-chain-fatty-acid--CoA ligase 5	artfr04g00050	176.25	198.25	223.833	233.492	0.527772	↑	0.0389286	AMP-binding, conserved site
rho GTPase-activating protein 29	artfr363g00100	73.6667	72.4811	111.333	126.408	0.526812	↑	0.00394916	Rho GTPase activation protein
diphthamide biosynthesis protein 2 dph2	artfr2717g00030	52.1667	43.4696	35.8333	30.6293	-0.52526	↓	0.000633623	Diphthamide synthesis DPH1/DPH2
DDB1- and CUL4-associated factor 6-like	artfr819g00010	113.583	62.1837	154.833	75.5258	0.524402	↑	0.0182804	WD40-repeat-containing domain superfamily
Peroxisomal catalase 1	artfr1968g00030	96.8333	105.996	118.667	112.43	0.524086	↑	0.00583876	Catalase superfamily
-	artfr107g00510	158.583	79.6863	226.167	125.455	0.521649	↑	7.18454e-05	SEA domain superfamily
7,8-dihydro-8-oxoguanine triphosphatase, partial	artfr108g00070	78.75	63.2529	115.833	102.816	0.52145	↑	0.00876901	Dynein heavy chain domain
-	artfr2008g00020	312.167	129.99	451.667	227.857	0.519072	↑	0.000146535	.
zinc finger RNA-binding protein-like, partial	artfr4302g00010	203.583	227.252	241.333	229.385	0.51886	↑	0.00258049	Zinc finger C2H2 superfamily
Krueppel-like factor 13, LOW QUALITY PROTEIN:	artfr102g00030	230.583	165.666	356.25	323.228	0.518716	↑	3.67598e-06	-
cuticle protein; putative	artfr553g00020	800.75	383.929	583.583	378.353	-0.518402	↓	5.3939e-05	Insect cuticle protein
-	artfr4524g00010	45.3333	42.0332	31.75	32.0458	-0.518106	↓	0.0055902	F-box-like domain superfamily
UGA suppressor tRNA-associated protein, putative	artfr4373g00050	38.9167	23.693	26.8333	16.7486	-0.517932	↓	0.00257371	O-phosphoseryl-tRNA(Sec) selenium transferase
-	artfr442g00050	225.583	240.509	298.333	301.351	0.516802	↑	0.00033563	Protein kinase-like domain superfamily
gamma-glutamylcyclotransferase; LOW QUALITY PROTEIN	artfr194g00060	182.917	86.0639	255.917	111.483	0.516436	↑	3.33384e-05	Gamma-glutamyl cyclotransferase-like superfamily
-	artfr730g00020	94.25	65.7213	66.8333	53.3238	-0.515997	↓	0.000180977	Winged helix DNA-binding domain superfamily
protein FAM57A-like	artfr2167g00020	30.3333	26.0605	40.1667	27.3988	0.515635	↑	0.0212484	TRAM/LAG1/CLN8 homology domain
rho GTPase-activating protein 18	artfr3103g00010	17.5833	17.977	24.6667	25.8328	0.515539	↑	0.0322168	Rho GTPase activation protein
microtubule-associated proteins 1A/1B	artfr2529g00030	157.417	94.6836	209.667	96.7389	0.514951	↑	4.50699e-05	Ubiquitin-like domain superfamily
PAB-dependent poly(A)-specific ribonuclease subunit PAN3	artfr52g00330	261.417	205.691	349.417	239.235	0.514637	↑	0.0167549	Zinc finger, CCCH-type superfamily
sodium dependent phosphate transporter	artfr766g00060	44.9167	50.9107	32	40.0545	-0.513982	↓	0.0149549	Sodium-dependent phosphate transport protein
thioredoxin domain-containing protein 5-like	artfr1529g00020	194.167	164.419	258.667	203.534	0.513418	↑	0.000942478	Disulphide isomerase
-	artfr1688g00010	55.3333	51.7517	76.6667	72.5589	0.512896	↑	0.0014075	Thioredoxin-like superfamily
chitin synthase I	artfr3218g00010	471.083	210.929	662	297.438	0.512849	↑	6.5738e-05	Nucleotide-diphospho-sugar transferases
regulator of nonsense transcripts 1	artfr2670g00010	180.75	184.656	241	241.004	0.506826	↑	0.000170404	P-loop containing nucleoside triphosphate hydrolase
DNA topoisomerase 2-alpha DNA topoisomerase 2	artfr2452g00010	834.833	861.926	1002.92	913.105	0.506221	↑	0.000911097	DNA topoisomerase, type IIA-like domain superfamily
protein Mpv17, partial	artfr7022g00020	255.083	203.119	356.75	284.43	0.50544	↑	2.0735e-05	Mpv17 / PMP22 family
-	artfr5059g00010	68.4167	81.694	93.5833	114.587	0.505295	↑	0.00606364	.
protein phosphatase CG10417; probable	artfr6261g00010	262.833	242.561	319.833	230.94	0.504966	↑	0.00218984	PPM-type phosphatase domain superfamily
coatomer subunit beta	artfr3319g00010	377.917	137.955	262.167	94.3281	-0.504447	↓	9.78887e-05	Coatomer beta subunit, appendage platform domain
-	artfr417g00020	241.25	95.6215	327.333	104.576	0.504057	↑	2.18275e-05	-
-	artfr7367g00010	525.583	196.012	718.833	182.577	0.502421	↑	0.000652633	.
very long-chain specific acyl-CoA dehydrogenase, mitochondrial; LOW QUALITY PROTEIN	artfr4397g00010	393.417	405.905	485.75	448.509	0.501642	↑	0.00047167	Acyl-CoA dehydrogenase/oxidase, N-terminal and middle domain superfamily
-	artfr11093g00010	49.4167	34.4976	33.6667	22.2806	-0.501331	↓	0.00294226	.
dolichyl pyrophosphate Man9GlcNAc2 alpha-1,3-glucosyltransferase-like	artfr175g00070	64.75	35.0198	45.0833	27.6256	-0.500608	↓	0.000173618	Glycosyl transferase, ALG6/ALG8
sushi, von Willebrand factor type A; LOW QUALITY PROTEIN	artfr445g00020	565.833	645.694	789.667	895.241	0.498536	↑	0.00478749	Sushi/SCR/CCP superfamily
E3 ubiquitin-protein ligase NRDP1	artfr3828g00010	47.0833	34.595	33.1667	24.1127	-0.498512	↓	0.000490663	TRAF-like
-	artfr01g00050	112.417	82.3711	161	137.149	0.497586	↑	1.62973e-06	-
-	artfr6645g00010	30.5	23.6316	21.0833	16.973	-0.495843	↓	0.0144744	.
cleavage and polyadenylation specificity factor subunit CG7185	artfr3298g00020	119.25	119.574	171.583	180.784	0.494304	↑	0.0113355	Cleavage and polyadenylation specificity factor subunit CG7185-like
-	artfr50g00030	110.917	99.1459	150	128.769	0.494046	↑	0.0019163	Zinc finger C2H2 superfamily
-	artfr5167g00010	161.167	178.807	187.417	173.239	0.493738	↑	0.0380908	.
myb-like protein X spz4	artfr447g00020	195	79.6218	279.833	147.306	0.492827	↑	5.34045e-05	Cystine-knot cytokine
Dol-P-GlcGlc(2)Man(9)GlcNAc(2)-PP-Dol alpha-1,2-glucosyltransferase; putative	artfr1055g00040	61.5833	37.3301	43.4167	31.7446	-0.492121	↓	0.00320248	Alpha-2-glucosyltransferase Alg10
-	artfr771g00100	35.3333	23.5153	24.9167	16.4176	-0.491124	↓	0.00230756	MADF domain
cuticular protein 5 precursor	artfr1888g00040	351.583	142.591	267.583	158.079	-0.490927	↓	0.000473657	Insect cuticle protein
mRNA-capping enzyme	artfr24g00020	53.8333	24.7821	38.3333	18.739	-0.488841	↓	0.00898937	Nucleic acid-binding, OB-fold
katanin p60 ATPase-containing subunit A1-like	artfr4630g00020	74.25	63.7682	96.5833	73.5792	0.488841	↑	0.0402316	.
eukaryotic translation initiation factor 5B	artfr2596g00010	108.333	32.4018	77.8333	34.4722	-0.488697	↓	0.00294446	Translation protein, beta-barrel domain superfamily
gamma-glutamylcyclotransferase	artfr8515g00010	74	30.2354	98.8333	24.6976	0.48825	↑	0.00151509	Gamma-glutamylcyclotransferase
-	artfr1293g00040	191.5	182.55	251.417	226.651	0.487122	↑	0.00924277	.
bifunctional glutamate/proline--tRNA ligase	artfr4303g00020	54.8333	22.2377	38.5	17.4799	-0.486952	↓	0.00690742	S15/NS1, RNA-binding
histone-lysine N-methyltransferase CG1716-like; probable	artfr910g00020	82.4167	83.8358	106.167	99.4584	0.486312	↑	0.0178952	SET domain
-	artfr462g00030	411.833	262.24	573.25	407.235	0.48621	↑	1.64468e-07	-
DNA excision repair protein ERCC-8	artfr639g00020	30.25	16.7284	21.9167	13.8003	-0.485492	↓	0.0406867	WD40-repeat-containing domain superfamily
Beta-actin protein 2 muscle-specific	artfr2041g00030	596.25	616.975	831.917	908.232	0.485014	↑	0.00012892	Actin/actin-like conserved site
DDB1- and CUL4-associated factor 8 partial	artfr519g00010	82.5833	54.9487	110	62.4849	0.484161	↑	0.0099329	WD40-repeat-containing domain superfamily
non-specific lipid-transfer protein-like; LOW QUALITY PROTEIN	artfr1266g00030	116	120.488	145.583	135.8	0.484042	↑	0.00646623	Thiolase-like
Ankyrin repeat domain-containing protein 40 partial	artfr400g00040	69.25	41.983	49	31.9744	-0.483432	↓	0.000581174	Ankyrin repeat-containing domain superfamily
chymotrypsin-like serine protease	artfr4899g00010	5226.25	4245.88	3856	3760.81	-0.482293	↓	0.000831359	Peptidase S1, PA clan
-	artfr7963g00010	64.3333	56.8544	45.5833	43.175	-0.480931	↓	0.00469208	.
dedicator of cytokinesis protein 1-like, partial	artfr262g00070	149.167	116.685	215.75	201.281	0.480435	↑	0.00324081	Leucine-rich repeat, typical subtype
endocuticle structural glycoprotein SgAbd-4-like	artfr450g00010	4760.67	2182.57	3496.75	1976	-0.480375	↓	0.000517204	Insect cuticle protein
iron-responsive element-binding protein 1	artfr1523g00010	124.833	149.046	153.667	173.402	0.480123	↑	0.0197294	Aconitase, iron-sulfur domain
prosaposin	artfr2105g00010	216.5	202.76	277.667	236.075	0.47898	↑	0.00546951	Saposin-like
-	artfr2035g00040	129	115.764	94.5833	95.461	-0.478624	↓	0.00047693	.
-	artfr7160g00010	330.667	185.169	254.167	187.158	-0.478168	↓	0.0047169	.
splicing factor 3B subunit 3	artfr54g00080	224.083	240.736	289.25	302.951	0.475247	↑	0.000805015	WD40/YVTN repeat-like-containing domain superfamily
Peptidase	artfr638g00020	341.417	246.599	439.667	264.954	0.474396	↑	0.0221096	Pre-ATP-grasp domain superfamily
SEC14 domain and spectrin repeat-containing protein 1 partial	artfr2675g00050	130.333	59.6083	184.333	115.599	0.474103	↑	0.000216393	Spectrin/alpha-actinin
nuclear pore complex protein	artfr599g00050	301.5	193.001	410.167	267.131	0.47341	↑	0.00231618	SEA domain superfamily
-	artfr559g00050	67.3333	55.1351	45.75	37.0555	-0.472085	↓	0.0163152	.
-	artfr6763g00010	160.5	80.5408	235.417	167.462	0.470934	↑	0.00188889	-
-	artfr2879g00050	50.25	25.7581	35.8333	23.2333	-0.470056	↓	0.0225663	SMN complex, gem-associated protein 7
-	artfr3352g00050	54.75	35.617	40.5	34.4845	-0.469146	↓	0.00362633	.
structural cuticle protein, partial	artfr450g00020	420.5	211.96	318.25	222.497	-0.468337	↓	0.00359775	Insect cuticle protein
-	artfr3103g00050	183.417	94.7873	136.917	97.597	-0.466434	↓	5.36754e-05	.
-	artfr5952g00020	95.75	49.1086	131.917	74.6464	0.466335	↑	0.000785842	Domain of unknown function DUF4789
-	artfr382g00010	208.917	86.3707	149.667	66.4439	-0.466328	↓	0.000178512	.
conserved Plasmodium protein, unknown function	artfr1571g00010	146.583	114.722	106.083	88.0149	-0.465324	↓	0.00150964	THAP-type zinc finger
-	artfr6374g00020	2191.67	812.093	1550	518.452	-0.465262	↓	0.0114709	.
-	artfr6776g00010	55.75	18.5821	73.6667	17.479	0.464759	↑	0.00160697	.
histidine ammonia-lyase	artfr667g00040	74	63.8976	95.4167	74.8629	0.462644	↑	0.00503105	L-Aspartase-like
dolichyl-phosphate beta-glucosyltransferase	artfr2654g00030	96.6667	62.5581	125.667	66.8109	0.462043	↑	0.0321022	Nucleotide-diphospho-sugar transferases
Cuticular protein cuticle protein 198-like	artfr902g00060	236.083	80.1697	171.833	60.5307	-0.461332	↓	0.000795068	Insect cuticle protein
guanine nucleotide exchange factor VAV2	artfr929g00010	27.9167	21.9564	37.4167	29.8982	0.460742	↑	0.0382295	CH domain superfamily
-	artfr417g00060	50.5	56.8595	68.3333	78.5069	0.460113	↑	0.0142174	P-loop containing nucleoside triphosphate hydrolase
zinc finger and SCAN domain-containing protein 10-like	artfr247g00080	59.1667	19.4274	42.9167	15.5181	-0.460079	↓	0.0298694	Zinc finger C2H2 superfamily
phosphatidylinositol 3-kinase catalytic subunit type 3-like, partial	artfr551g00080	109.417	110.893	136.333	121.977	0.459732	↑	0.0296258	Armadillo-type fold
yippee interacting protein	artfr176g00050	185.5	177.774	226.917	187.468	0.458941	↑	0.000823047	Thiolase-like
fructose 1,6-bisphosphate aldolase	artfr839g00020	4330.42	3593.29	5802.5	4929.55	0.456137	↑	2.98544e-05	Fructose-bisphosphate aldolase, class-I
-	artfr3004g00010	82.4167	66.8913	63.75	64.9169	-0.452949	↓	0.00298463	F-box-like domain superfamily
F-box/WD repeat-containing protein 11 beta-TrCP	artfr1531g00060	164.5	143.503	205.167	155.971	0.450786	↑	0.0340878	F-box-like domain superfamily
cyclin-L1	artfr1567g00030	394.333	156.77	281.5	108.382	-0.450075	↓	0.000150041	Cyclin-like superfamily
importin-4	artfr1188g00040	453.417	495.455	556.083	571.321	0.447156	↑	0.0191914	Armadillo-type fold
cuticular protein 5 precursor	artfr1669g00020	876.25	398.399	671.667	391.351	-0.446805	↓	0.00359776	Insect cuticle protein
-	artfr1052g00070	69.3333	39.0927	89.8333	42.1983	0.446184	↑	0.0167264	.
-	artfr1967g00010	151.917	101.805	196.25	111.945	0.446181	↑	0.00245418	Cytochrome c/c1 haem-lyase
-	artfr4537g00010	60.3333	42.5491	42.8333	28.4727	-0.445292	↓	0.0446271	Ribonuclease Z/Hydroxyacylglutathione hydrolase-like
prefoldin subunit	artfr1449g00030	379.833	234.357	286.833	217.692	-0.444117	↓	2.10046e-05	Prefoldin alpha subunit, archaea-type
leucine rich repeat neuronal 3 partial	artfr2585g00030	53.1667	32.1441	39.5	28.7038	-0.443165	↓	0.00741775	Fibronectin type III superfamily
apyrase	artfr2952g00020	686.333	526.503	537.833	522.329	-0.441137	↓	0.0246956	5'-Nucleotidase, C-terminal domain superfamily
-	artfr1610g00010	70.0833	48.6312	95.75	72.3239	0.4405	↑	0.001901	.
proton-coupled folate transporter	artfr355g00060	75.0833	38.1706	55.9167	34.0466	-0.439646	↓	0.00705699	MFS transporter superfamily
-	artfr614g00030	89.4167	58.0869	118.5	81.3271	0.438691	↑	0.000269556	.
cyclin-D-binding Myb-like transcription factor 1	artfr4727g00040	86.9167	55.5738	63.3333	41.677	-0.437594	↓	0.00107689	Homeobox-like domain superfamily
Ribosome biogenesis protein BMS1-like protein	artfr4036g00010	149.833	117.651	191.917	143.444	0.437462	↑	0.0390528	AARP2CN
histone H3	artfr4857g00010	138.083	105.813	174.083	116.942	0.436698	↑	0.0289397	Histone-fold
cuticle protein 8-like, partial	artfr902g00070	519.417	197.01	394.333	182.68	-0.436476	↓	0.00494684	Insect cuticle protein
tyrosine aminotransferase-like	artfr166g00040	97	95.9375	127.083	127.088	0.43395	↑	0.000686874	Pyridoxal phosphate-dependent transferase
-	artfr5098g00020	149.917	115.718	108.083	84.2361	-0.433045	↓	0.000155887	.
-	artfr777g00030	437.417	403.293	568.167	517.347	0.431334	↑	0.000268346	S-adenosylmethionine decarboxylase, core
-	artfr27g00070	61.75	33.7777	45.4167	28.3211	-0.430706	↓	0.00306728	.
transitional endoplasmic reticulum ATPase; LOW QUALITY PROTEIN	artfr1275g00040	307.417	313.793	405.833	435.989	0.428707	↑	0.00330121	P-loop containing nucleoside triphosphate hydrolase
-	artfr328g00030	146.167	76.2708	108.833	65.9543	-0.428463	↓	0.00424704	.
trimeric intracellular cation channel type B-A	artfr685g00020	167.583	138.691	214.417	170.644	0.427431	↑	0.0357317	TRIC channel
protein arginine N-methyltransferase 9	artfr3576g00020	54.6667	30.5297	40.3333	26.0326	-0.426924	↓	0.00563674	S-adenosyl-L-methionine-dependent methyltransferase
Fasciclin-1 precursor	artfr851g00040	415.167	236.555	520.917	232.553	0.426546	↑	0.00018604	FAS1 domain superfamily
-	artfr375g00080	67.4167	37.5026	49.75	31.4386	-0.425903	↓	0.000835586	.
sucrase-isomaltase, intestinal-like	artfr956g00070	255.333	203.42	197	190.001	-0.425282	↓	0.00228171	P-type trefoil domain
F-box/LRR-repeat protein 3	artfr4104g00010	83.4167	65.6415	62.25	54.3124	-0.424898	↓	0.000953978	Leucine-rich repeat domain superfamily
lactosylceramide 4-alpha-galactosyltransferase-like	artfr1543g00030	316.75	158.154	241.583	159.5	-0.424749	↓	0.00746212	Nucleotide-diphospho-sugar transferases
cuticle protein annexin A13-like; putative	artfr2617g00010	304.25	274.026	371.333	302.298	0.424732	↑	0.000347218	Annexin repeat
Lingerer protein	artfr1914g00030	342.75	353.871	416.25	410.448	0.424514	↑	0.00454182	Protein of unknown function DUF3697, ubiquitin-associated protein 2
multiple PDZ domain protein-like	artfr115g00060	62.9167	42.7263	82.8333	59.8085	0.424183	↑	0.00406095	PDZ superfamily
secreted HSP70-like protein Hsc70Cb heat shock protein, partial hypoxia up-regulated protein	artfr5095g00010	274.167	272.936	337.583	316.378	0.422628	↑	0.0276625	Heat shock protein 70, conserved site
trehalase-like	artfr2777g00010	398.25	180.448	514.25	216.16	0.421851	↑	0.0188406	Six-hairpin glycosidase superfamily
nicotinamide riboside kinase 1-like protein	artfr15g00090	162.333	91.0717	120.833	77.9018	-0.421648	↓	4.9289e-06	P-loop containing nucleoside triphosphate hydrolase
-	artfr2398g00020	155.667	111.966	123	113.894	-0.421604	↓	0.000502664	TRAF-like
General transcription factor IIF subunit	artfr1225g00020	67.5	66.2125	87.3333	83.8758	0.421283	↑	0.0257912	Transcription Factor IIF, Rap30/Rap74, interaction
Transient receptor potential cation channel protein painless	artfr5910g00010	94.9167	28.1375	69.6667	24.3659	-0.421071	↓	0.00403202	Transient receptor potential cation channel subfamily A member 1
-	artfr1201g00010	56.25	26.5608	40.75	22.3286	-0.420702	↓	0.00956004	.
protein phosphatase Slingshot homolog 2-like	artfr900g00020	167.833	106.902	226.25	168.589	0.420408	↑	8.63812e-05	Protein-tyrosine phosphatase-like
-	artfr145g00080	382.667	343.752	480.917	425.743	0.419554	↑	0.000119804	.
sphingomyelin phosphodiesterase; LOW QUALITY PROTEIN	artfr646g00050	80.8333	50.3404	63.3333	49.9315	-0.419293	↓	0.0210672	.
Caprin-1	artfr2933g00010	533.917	545.102	671.833	665.73	0.417006	↑	0.00127746	Caprin
ER degradation-enhancing alpha-mannosidase-like protein 3	artfr14g00020	260.583	141.661	341.667	191.744	0.416816	↑	0.00660131	Seven-hairpin glycosidases
serine/threonine-protein kinase DCLK1-like, partial	artfr853g00010	93	72.8922	70.6667	62.1221	-0.416059	↓	0.000769862	Doublecortin domain superfamily
tudor staphylococcus/micrococcal nuclease	artfr1206g00020	436.333	398.655	537.75	464.583	0.415751	↑	0.0038463	Staphylococcal nuclease (SNase-like), OB-fold
-	artfr1215g00060	125.417	90.0762	94.75	76.9759	-0.414066	↓	0.00239421	.
RNA polymerase-associated protein CTR9-like	artfr3870g00020	392.917	331.985	480.083	364.777	0.413817	↑	0.0295685	Tetratricopeptide-like helical domain superfamily
glutamine synthetase-like	artfr336g00040	164.333	140.93	195.917	137.272	0.412005	↑	0.0370269	Glutamine synthetase, N-terminal domain superfamily
-	artfr497g00090	178.417	85.5904	229.167	101.631	0.408361	↑	0.000304229	Leucine-rich repeat
tolloid-like protein 1	artfr2031g00010	88.75	99.8017	113.75	129.4	0.408197	↑	0.00930132	Peptidase, metallopeptidase
Fbxl7 putative F-box/LRR-repeat protein 7	artfr589g00080	165.833	107.406	131	109.997	-0.408041	↓	0.00375389	F-box-like domain superfamily
tubulin beta-4A chain-like	artfr1306g00240	1387.42	1435.76	1743.92	1795.58	0.407129	↑	7.66886e-05	Tubulin/FtsZ, GTPase domain superfamily
-	artfr6374g00010	2897.83	1592.68	2215.08	1483.32	-0.405746	↓	0.00145798	.
pro-resilin-like	artfr1819g00020	107.417	38.8528	80.6667	31.5057	-0.404995	↓	0.00671462	.
aldose reductase	artfr1940g00040	319.5	308.472	379.5	334.771	0.40326	↑	0.00321953	NADP-dependent oxidoreductase domain superfamily
-	artfr779g00040	85.6667	90.9199	113.25	128.025	0.402926	↑	0.0229279	.
mucin-3A	artfr2378g00010	204.917	162.831	277.583	244.708	0.402611	↑	0.00034743	Protein-tyrosine phosphatase-like
5'-3' exoribonuclease 2 homolog	artfr5313g00020	333.167	291.095	406.083	325.43	0.401137	↑	0.0328726	Zinc finger, CCHC-type
chromatin assembly factor 1 subunit FAS2	artfr1935g00040	109.5	75.0339	82.5	60.797	-0.4008	↓	0.000371334	WD40-repeat-containing domain superfamily
-	artfr197g00040	153.417	117.491	192.5	140.021	0.399795	↑	0.0188347	.
unknown endoplasmin glycoprotein 94	artfr802g00040	354.583	330.547	423.667	360.966	0.399172	↑	0.00214892	Histidine kinase/HSP90-like ATPase superfamily
cullin-3-like	artfr93g00310	105.083	69.5616	81.25	61.0084	-0.39819	↓	0.00912498	P-loop containing nucleoside triphosphate hydrolase
cuticular protein 5 precursor	artfr4393g00010	421	171.491	327.75	174.699	-0.397873	↓	0.00589221	.
-	artfr2303g00020	326.25	144.662	418.417	168.735	0.397189	↑	0.00192289	.
actin-related protein 8-like	artfr141g00100	92.3333	63.2647	72.8333	62.5951	-0.396652	↓	0.00754666	Actin family
calcium/calmodulin-dependent protein kinase type II delta chain	artfr235g00040	360.417	293.928	441.917	323.014	0.396061	↑	0.0350593	Protein kinase-like domain superfamily
ATP-binding cassette sub-family F member 2 partial	artfr3741g00020	126.917	133.935	154.833	154.05	0.395889	↑	0.00927744	P-loop containing nucleoside triphosphate hydrolase
Exonuclease 3'-5' domain-containing protein 1	artfr258g00350	62.3333	41.3617	79.25	50.844	0.395526	↑	0.00679003	.
DNA methyltransferase 1-associated protein 1	artfr2531g00020	82.4167	43.9224	63.3333	41.5699	-0.394798	↓	0.0115604	DNA methyltransferase 1-associated 1
DNA topoisomerase I, mitochondrial	artfr1553g00010	473.75	463.17	550.5	478.699	0.393826	↑	0.0217271	DNA topoisomerase I, DNA binding, eukaryotic-type, N-terminal domain superfamily
protein Lilipod-like	artfr1384g00030	125.083	71.902	97.6667	67.4474	-0.393638	↓	0.00703292	Lipocalin-interacting membrane receptor
achaete-scute complex protein T3-like; LOW QUALITY PROTEIN	artfr837g00020	87.8333	58.064	65.3333	46.5644	-0.393381	↓	0.0224553	Helix-loop-helix DNA-binding domain superfamily
ESF1 homolog; LOW QUALITY PROTEIN	artfr2035g00020	211.25	128.602	160.167	110.044	-0.393134	↓	0.0117108	.
protein transport protein Sec31A	artfr2436g00040	158.5	101.824	203.333	138.713	0.392943	↑	0.000506468	WD40-repeat-containing domain superfamily
-	artfr5628g00020	45.5833	21.8443	35.25	18.9119	-0.392503	↓	0.00981664	.
T-complex protein 1 subunit alpha	artfr803g00020	547.167	545.196	668.167	654.878	0.391766	↑	0.0135124	TCP-1-like chaperonin intermediate domain superfamily
U3 small nucleolar ribonucleoprotein protein IMP3	artfr97g00070	91.5	64.0759	115.083	76.6402	0.391177	↑	0.0122778	Ribosomal protein S4/S9, N-terminal
-	artfr25g00010	167.333	88.5277	222.75	149.941	0.391028	↑	0.00104059	Leucine-rich repeat domain superfamily
neurogenic locus notch homolog protein 4-like	artfr6781g00010	253.417	173.953	344.917	273.063	0.390506	↑	0.00676553	Thyroglobulin type-1 superfamily
-	artfr5123g00010	262.667	263.049	316.833	297.46	0.390272	↑	0.00427155	Armadillo-type fold
zinc phosphodiesterase ELAC protein 2	artfr57g00090	154.333	98.0467	116.833	80.4373	-0.388059	↓	0.00155565	Ribonuclease Z/Hydroxyacylglutathione hydrolase-like
neprilysin-11-like	artfr481g00020	254.333	195.712	326.5	252.182	0.387691	↑	0.00132471	Peptidase M13, C-terminal domain
ATP-binding cassette sub-family F member 3-like	artfr831g00050	255.75	140.758	315.5	146.572	0.386812	↑	0.0177617	P-loop containing nucleoside triphosphate hydrolase
S-adenosylmethionine decarboxylase	artfr777g00040	287.333	243.713	357.083	298.135	0.386638	↑	0.00764469	S-adenosylmethionine decarboxylase, core
disheveled associated activator of morphogenesis	artfr360g00140	42.25	28.6297	54.75	43.6809	0.385897	↑	0.038406	Formin, FH2 domain
39S ribosomal protein L46, mitochondrial	artfr3587g00020	101.583	88.7934	124.25	100.927	0.385881	↑	0.0246734	Ribosomal protein L46
translation elongation factor 2	artfr7157g00010	2326.83	2630.58	2634	2774.84	0.384684	↑	0.00604516	Small GTP-binding protein domain
aminoacyl tRNA synthase complex-interacting multifunctional protein 2	artfr339g00060	284.75	126.45	219.917	124.338	-0.383719	↓	0.00118844	.
1-phosphatidylinositol 4,5-bisphosphate phosphodiesterase classes I and II-like	artfr732g00070	104	59.7145	81.6667	60.4278	-0.381897	↓	0.00403508	PLC-like phosphodiesterase, TIM beta/alpha-barrel domain superfamily
DEAD box ATP-dependent RNA helicase	artfr726g00030	3608.25	2178.92	4585.58	2736.65	0.381692	↑	0.0151506	P-loop containing nucleoside triphosphate hydrolase
dnaJ homolog subfamily A member 4	artfr1099g00010	1421.83	860.351	1788.25	1047.01	0.381409	↑	0.000962621	Heat shock protein DnaJ, cysteine-rich domain superfamily
-	artfr1794g00050	1701.67	554.286	1288.5	358.331	-0.381395	↓	0.0149236	.
fasciclin domain protein predicted protein	artfr1251g00030	630	498.583	464.667	385.958	-0.380618	↓	0.00283463	FAS1 domain superfamily
Titin, partial	artfr275g00060	215.333	197.359	270.417	245.282	0.380072	↑	0.00242872	SH3-like domain superfamily
DENN domain-containing protein 4C, partial	artfr3359g00010	119.75	76.5852	90.1667	62.2763	-0.378948	↓	0.00436471	.
myosin-2 heavy chain	artfr673g00040	313.917	188.507	402	255.842	0.377935	↑	2.761e-05	.
translation elongation factor 2	artfr1053g00020	1622	1800.01	1842.42	1909.06	0.376848	↑	0.00729361	Small GTP-binding protein domain
serhl serine hydrolase-like protein	artfr2310g00010	332.667	257.169	261	225.272	-0.374301	↓	0.000968548	Alpha/Beta hydrolase fold
tyrosine--tRNA ligase	artfr2468g00030	107.917	53.6986	84.0833	51.0943	-0.373932	↓	0.0212038	Aminoacyl-tRNA synthetase, class Ic
-	artfr1376g00020	111.917	45.6079	139.417	51.4578	0.373745	↑	0.00392065	.
63 kDa sperm flagellar membrane protein Sushi	artfr1838g00010	337	225.365	472.167	397.505	0.373203	↑	0.035359	SEA domain superfamily
protein split ends	artfr601g00080	88.3333	21.6095	67.4167	20.0792	-0.372834	↓	0.011064	.
-	artfr3176g00010	537.917	485.167	653.833	563.93	0.372635	↑	0.00211273	S-adenosyl-L-methionine-dependent methyltransferase
CUB and sushi domain-containing protein 1; LOW QUALITY PROTEIN	artfr2366g00020	475.833	312.764	367.75	291.592	-0.372593	↓	0.0157267	Spermadhesin, CUB domain superfamily
-	artfr87g00090	280.833	212.874	353.167	263.122	0.37128	↑	0.0373411	Flavoprotein-like superfamily
adenosine kinase	artfr1811g00010	376.75	352.115	440.5	374.494	0.370217	↑	0.00881477	Ribokinase-like
Eukaryotic translation initiation factor	artfr4824g00020	249.583	276.302	289.583	299.796	0.369731	↑	0.00472336	Eukaryotic translation initiation factor 3 subunit C, N-terminal domain
-	artfr2672g00020	232.833	259.706	293.417	329.762	0.369244	↑	0.0026389	.
-	artfr3667g00070	244.25	201.047	298.333	236.538	0.369095	↑	0.002682	RNA-binding domain superfamily
transcription elongation factor B polypeptide 3-like; LOW QUALITY PROTEIN	artfr2762g00030	152.417	117.879	120	108.218	-0.368012	↓	0.0129792	TFIIS/LEDGF domain superfamily
-	artfr1044g00030	103.917	93.769	132.333	122.356	0.367681	↑	0.018835	MFS transporter superfamily
Splicing factor U2AF 50 kDa subunit, putative	artfr3667g00080	264.833	254.493	340.667	344.943	0.366109	↑	0.00202064	.
DNA-directed RNA polymerase II subunit RPB2	artfr1170g00010	305.167	278.681	368.25	317.156	0.365548	↑	0.0202325	RNA polymerase Rpb2, domain 5
-	artfr683g00060	193.25	121.448	237.5	135.875	0.364072	↑	0.0148879	Ubiquitin-conjugating enzyme/RWD-like
-	artfr593g00050	688.417	243.716	529.833	187.176	-0.363687	↓	0.0137052	.
-	artfr2386g00010	126.083	58.1056	158.417	73.6755	0.362559	↑	0.0322407	RmlC-like cupin domain superfamily
Major facilitator superfamily domain-containing protein 6-A	artfr677g00030	154	118.831	190.167	142.706	0.361555	↑	0.00934959	MFS transporter superfamily
Actin 6A-like protein	artfr3564g00050	107.5	106.669	135.833	142.271	0.360914	↑	0.0120306	Actin family
aldehyde dehydrogenase (NAD+)	artfr1677g00010	247	245.858	194.25	208.798	-0.35992	↓	0.0221528	Aldehyde/histidinol dehydrogenase
clathrin heavy chain-like	artfr813g00030	313.583	284.896	386.417	352.4	0.359722	↑	0.00102098	Armadillo-type fold
tetratricopeptide repeat protein 28	artfr1195g00020	93.5	95.3019	112.25	110.736	0.358127	↑	0.0227604	Tetratricopeptide-like helical domain superfamily
-	artfr515g00020	262.167	145.026	216.167	153.494	-0.357392	↓	0.00839959	Ribosomal protein S8 superfamily
protein extra bases-like	artfr1936g00020	989.667	869.4	1165	920.722	0.355069	↑	0.0159574	MIF4G-like domain superfamily
fatty acyl-CoA reductase 1	artfr196g00080	441.333	297.105	550.667	392.528	0.354707	↑	0.0014862	NAD(P)-binding domain superfamily
mitochondrial carrier homolog 2	artfr977g00010	99.0833	63.7416	75.25	52.3296	-0.354518	↓	0.013846	Mitochondrial carrier domain superfamily
-	artfr2720g00010	355.833	242.737	463.833	356.305	0.354354	↑	0.00109151	NAD(P)-binding domain superfamily
caudal type homeo box 1	artfr115g00040	116.583	84.6613	94.5833	83.5861	-0.352972	↓	0.0270836	Homeobox-like domain superfamily
zinc finger protein OZF-like zinc finger protein 709	artfr1011g00010	167.5	118.111	216.583	169.894	0.352678	↑	0.00337264	Zinc finger C2H2 superfamily
discoidin domain-containing receptor 2-like	artfr1386g00010	79.75	44.6362	101.583	67.1382	0.352423	↑	0.0163217	Protein kinase-like domain superfamily
-	artfr1572g00010	302.667	316.912	364.833	391.184	0.349038	↑	0.00336143	NAD(P)-binding domain superfamily
Chain A, The Crystal Structure Of Eif4aiii-Barentsz Complex At 30 A Resolution	artfr2728g00020	355.917	318.616	419.25	345.955	0.345653	↑	0.00600147	P-loop containing nucleoside triphosphate hydrolase
zinc finger protein 62 homolog	artfr1164g00010	108.833	89.4893	84.4167	71.5637	-0.341645	↓	0.0230223	Zinc finger C2H2 superfamily
nascent polypeptide-associated complex subunit alpha, muscle-specific	artfr197g00070	105.75	71.3737	85.0833	70.0408	-0.341599	↓	0.0424162	.
leucine--tRNA ligase, mitochondrial, partial; probable; LOW QUALITY PROTEIN	artfr11846g00010	284.833	154.047	229.417	154.963	-0.340437	↓	0.00141137	Aminoacyl-tRNA synthetase, class Ia
guanine nucleotide exchange protein smcr8b-like	artfr147g00040	93.4167	74.8641	75.0833	71.4798	-0.339521	↓	0.0214742	Folliculin/SMCR8, tripartite DENN domain
zygotic DNA replication licensing factor mcm6-B-like	artfr825g00040	290.417	221.035	362.25	289.085	0.339253	↑	0.0142038	P-loop containing nucleoside triphosphate hydrolase
ER membrane protein complex subunit 2	artfr2953g00010	259.667	207.599	204.083	175.372	-0.339022	↓	0.0139686	Tetratricopeptide-like helical domain superfamily
4-coumarate--CoA ligase	artfr794g00030	163.083	124.252	127.25	105.651	-0.338235	↓	0.0225494	AMP-binding enzyme, C-terminal domain
Beta-catenin 1-like protein nuclear protein NAP	artfr1518g00040	167.083	114.847	129.5	90.7078	-0.337849	↓	0.0120978	Armadillo-type fold
Down syndrome cell adhesion molecule-like protein Dscam2	artfr110g00040	184.917	162.582	231.333	213.904	0.337506	↑	0.00518436	Fibronectin type III superfamily
histone-lysine N-methyltransferase SETDB1-B-like	artfr281g00070	275.083	212.08	333	252.863	0.335858	↑	0.0203095	DNA-binding domain superfamily
protein RER1-like unknown	artfr37g00090	218	111.294	172.667	102.29	-0.330997	↓	0.00582201	Retrieval of early ER protein Rer1
ceramide synthase 5	artfr1526g00010	328	224.115	260.833	208.409	-0.330979	↓	0.00554844	TRAM/LAG1/CLN8 homology domain
CUB and sushi domain-containing protein 2; LOW QUALITY PROTEIN	artfr1421g00020	1334.67	1076.94	1036.08	918.136	-0.328157	↓	0.0197185	Spermadhesin, CUB domain superfamily
-	artfr2672g00010	196.25	182.724	248.917	248.511	0.325616	↑	0.00841492	Protein FAM13
-	artfr33g00120	115.75	35.1468	91	24.918	-0.31614	↓	0.00715856	.
Protein disulfide-isomerase, partial	artfr7152g00010	1081.75	853.702	1278.92	994.231	0.313011	↑	0.00844773	Disulphide isomerase
arginyl-tRNA synthetase tRNA synthetase, partial	artfr2676g00020	233.833	235.203	279.917	279.554	0.312252	↑	0.0456611	Arginyl tRNA synthetase N-terminal domain superfamily
-	artfr1842g00030	312.75	259.73	374	312.23	0.309951	↑	0.00543372	.
-	artfr3367g00050	167.917	114.175	135.75	105.463	-0.308945	↓	0.0099583	tRNAHis guanylyltransferase Thg1
Dere\GG24297-PA-like protein	artfr300g00040	714.917	649.683	799.5	659.078	0.305178	↑	0.0430241	P-loop containing nucleoside triphosphate hydrolase
-	artfr23g00080	155.5	105.919	193.167	149.424	0.304538	↑	0.023681	.
inorganic phosphate cotransporter; putative	artfr2546g00030	171.417	68.1942	208.667	93.6913	0.30443	↑	0.00497009	MFS transporter superfamily
nucleotide excision repair protein	artfr2280g00010	176.167	106.229	142.917	96.2699	-0.303647	↓	0.0255787	Papain-like cysteine peptidase superfamily
U1 small nuclear ribonucleoprotein 70 kDa-like, partial	artfr978g00040	195.333	172.729	233.167	210.544	0.301952	↑	0.00623488	RNA-binding domain superfamily
sucrase-isomaltase, intestinal-like	artfr511g00030	656.333	639.388	559.833	629.246	-0.301484	↓	0.0299775	Galactose mutarotase-like domain superfamily
zinc finger protein 622-like	artfr7295g00020	384.5	249.435	449.333	265.808	0.297149	↑	0.0219998	Zinc finger C2H2 superfamily
ribonuclease 3	artfr248g00040	141.333	89.566	113.5	75.376	-0.295018	↓	0.0233622	Ribonuclease III, endonuclease domain superfamily
-	artfr3361g00040	957.417	563.991	1181.5	811.366	0.285757	↑	0.0167023	RUN domain
mitochondrial basic amino acids transporter-like	artfr926g00080	169.333	125.471	201	152.589	0.284411	↑	0.0285542	Mitochondrial carrier domain superfamily
glutamine synthetase-like	artfr336g00030	855.75	602.192	1001.58	688.937	0.281235	↑	0.0277942	Glutamine synthetase/guanido kinase, catalytic domain
-	artfr50g00860	897.667	775.765	1098.42	1043.25	0.277898	↑	0.0214628	.
MICAL-like protein 1	artfr02g00120	342.417	250.696	403.833	313.461	0.259504	↑	0.0266281	.
