# Supplementary material for: The genome of the extremophile Artemia provides insight into strategies to cope with extreme environments
Source: BMC Genomics. 2021 Aug 31;22:635. doi: 10.1186/s12864-021-07937-z (PMC8406910; doi:10.1186/s12864-021-07937-z)
Supplement: Supplementary file 12 — Additional file 12 Differentially expressed genes under anoxia (p < 0.05). Listed: functional annotation of the differentially expressed gene, gene ID in the genome annotation and on the ORCAE platform, p value, log fold change of gene expression under anoxia, gene regulation of the differentially expressed gene (up or down), InterPro description of the gene family to which the gene belongs. [file 12864_2021_7937_MOESM12_ESM.xls]

## Sheet: Results_STAR_cysts_FuncAnnot
Functional annotation	Gene ID ORCAE	Mean counts "hydrated"	SD on mean	Mean counts "anoxia"	SD on mean	LogFC	Regulation	Adjusted Pvalue	Interpro description
-	artfr1904g00030	124.667	114.823	7.33333	3.51188	-3.29216	↓	0.000874879	-
TBC1 domain family member 23	artfr1563g00010	31.6667	13.8684	2.66667	1.1547	-2.8551	↓	1.42393e-07	Carbon-nitrogen hydrolase superfamily
putative DBH-like monooxygenase protein 2	artfr690g00020	34	18.2483	3	1.73205	-2.77822	↓	6.91559e-07	-
protein peritrophin-1-like	artfr1292g00020	44.6667	17.0392	4.33333	1.52753	-2.67238	↓	1.61921e-08	Chitin binding domain superfamily
-	artfr10g00130	121.667	30.9892	14.6667	7.63763	-2.37374	↓	6.8735e-07	-
-	artfr369g00060	13	6.245	40.3333	30.1054	2.09081	↑	0.00277036	-
-	artfr4860g00010	97	27.2213	263.667	142.047	2.05172	↑	6.70078e-17	-
-	artfr1484g00010	7.66667	5.50757	20.3333	8.3865	2.04326	↑	1.39099e-05	Leucine-rich repeat domain superfamily
-	artfr2134g00080	9.66667	0.57735	25	13.4536	1.96928	↑	1.43539e-05	-
-	artfr2034g00010	38.3333	13.0512	98.6667	65.7292	1.94531	↑	3.18197e-07	-
N-lysine methyltransferase SETD8-like	artfr2964g00030	9	2	22.3333	6.65833	1.94022	↑	4.16598e-06	SET domain
lysozyme 1-like	artfr2663g00020	36	10.583	90	64.9538	1.89783	↑	8.71951e-07	Invertebrate-type lysozyme
pentafunctional AROM polypeptide-like, partial	artfr2034g00020	112.333	38.0832	276.667	184.82	1.8845	↑	1.09503e-07	P-loop containing nucleoside triphosphate hydrolase
-	artfr1904g00020	111.667	77.0541	18.3333	7.63763	-1.87176	↓	0.000222224	-
splicing factor pTSR1, putative	artfr427g00100	56	7.54983	136.667	100.779	1.8313	↑	3.16394e-06	Luc7-related
-	artfr1314g00010	12.3333	9.29157	26	5.2915	1.80984	↑	0.000497555	MFS transporter superfamily
ABC protein, subfamily ABCH	artfr1672g00030	17.6667	3.78594	40.6667	20.4042	1.79592	↑	3.37846e-06	-
protein bark beetle	artfr3907g00020	10.3333	2.08167	22	8.544	1.72164	↑	8.69996e-05	SRCR-like domain superfamily
-	artfr4663g00020	22.3333	6.50641	46.6667	11.9304	1.71122	↑	4.13617e-09	-
-	artfr87g00070	59.6667	17.1561	11.6667	2.88675	-1.67158	↓	2.60497e-06	-
-	artfr677g00020	101.667	71.2835	198	96.1405	1.66842	↑	0.0239705	F-box-like domain superfamily
cytochrome P450 CYP18A1	artfr503g00010	84.3333	20.7926	159.667	31.7228	1.64005	↑	1.1588e-07	Cytochrome P450 superfamily
-	artfr3007g00010	11.6667	4.93288	23	9.64365	1.61528	↑	0.000207711	Leucine-rich repeat domain superfamily
transcription initiation factor TFIID subunit 4	artfr1202g00050	73.6667	36.8556	15	8.18535	-1.6	↓	0.00348823	Histone-fold
integumentary mucin A.1-like	artfr2964g00010	42.6667	16.0416	82.6667	36.9369	1.59144	↑	1.12662e-08	-
-	artfr2134g00100	65.6667	5.85947	136.333	101.869	1.58958	↑	0.000717785	-
cuticle protein	artfr188g00020	110.333	12.6623	210.667	39.0043	1.58955	↑	7.50214e-14	Insect cuticle protein
Aminopeptidase YwaD	artfr1482g00010	35.3333	3.51188	69	27.6225	1.58707	↑	2.20973e-08	Peptidase M28
-	artfr382g00010	53.6667	24.5017	105.333	76.7876	1.57588	↑	0.000405695	-
-	artfr2134g00020	74	3.4641	154.667	119.081	1.56551	↑	0.00775914	-
serine proteinase stubble	artfr316g00060	134	22.3383	257.333	73.4938	1.55868	↑	1.277e-14	Peptidase S1, PA clan
-	artfr1329g00010	145.333	29.0918	290.333	204.998	1.55558	↑	5.78499e-05	-
-	artfr1952g00010	20.3333	1.1547	37	12.1244	1.53414	↑	0.000522326	Endonuclease/exonuclease/phosphatase superfamily
-	artfr5712g00010	22.6667	10.504	45.3333	25.1462	1.53362	↑	0.00357584	-
-	artfr755g00040	15.3333	5.85947	28	8.7178	1.52885	↑	0.000241668	Nucleic acid-binding, OB-fold
-	artfr1329g00040	57.3333	17.5594	107.333	59.1805	1.52318	↑	5.59169e-07	-
-	artfr2592g00020	13.6667	3.51188	25.6667	15.885	1.51899	↑	0.000837024	-
adenosine monophosphate-protein transferase Fic	artfr61g00120	19.3333	5.50757	35	7.54983	1.50642	↑	3.16394e-06	Zinc finger C2H2-type
heme-binding protein 2-like	artfr1404g00010	36.6667	20.108	8	4.3589	-1.48638	↓	0.0054164	Regulatory factor, effector binding domain superfamily
Beadex/dlmo protein	artfr10544g00020	35.3333	7.37111	7.66667	6.1101	-1.48253	↓	0.01194	-
Cdk1/cks1	artfr1487g00020	30.3333	9.0185	56	33.8083	1.47678	↑	0.000110182	Cyclin-dependent kinase, regulatory subunit superfamily
clathrin coat assembly protein	artfr2018g00030	18	3.60555	32.3333	10.4083	1.47543	↑	4.19261e-05	AP-2 complex subunit mu, C-terminal superfamily
-	artfr3256g00040	109	26.0576	24.6667	3.21455	-1.46325	↓	6.33747e-07	-
ecdysone-induced protein 78C, partial	artfr07g00010	22.3333	1.1547	39	8.88819	1.45129	↑	4.47792e-05	Nuclear hormone receptor-like domain superfamily
actin, alpha cardiac muscle 1-like	artfr4570g00030	95	36.5103	165.333	66.7633	1.44948	↑	4.65491e-10	Actin family
-	artfr2134g00090	86.3333	6.80686	162	112.147	1.44867	↑	0.000998496	-
pet191 homolog	artfr4852g00010	35	9.53939	61.3333	29.3995	1.43815	↑	5.41923e-06	Cytochrome c oxidase assembly protein PET191
Granulin, partial granulins-like granulins	artfr3243g00020	59.6667	38.4231	13.6667	4.04145	-1.40419	↓	0.00531155	Granulin
neuroendocrine convertase 2	artfr1067g00010	200.333	30.9892	47.3333	9.45163	-1.40328	↓	8.76078e-08	Peptidase S8/S53 domain superfamily
RB1-inducible coiled-coil protein 1-like	artfr3209g00020	18	3	30.6667	7.76745	1.3929	↑	0.00103002	-
-	artfr1452g00390	26	21.6564	40	5.19615	1.39115	↑	0.0460047	Ankyrin repeat
-	artfr5988g00010	16.3333	10.0167	27.6667	17.7858	1.39101	↑	0.00775914	Protein of unknown function DM4/12
-	artfr4990g00010	63	8.7178	108.667	52.3673	1.39017	↑	1.1267e-07	-
facilitated trehalose transporter Tret1-like	artfr39g00070	26.6667	11.0151	44.6667	19.1398	1.38745	↑	3.4429e-05	MFS transporter superfamily
-	artfr1334g00010	31	7.54983	52.3333	26.0256	1.37683	↑	6.80536e-05	Glycosyltransferase family 92
-	artfr370g00080	12.6667	4.16333	21	7	1.36768	↑	0.00210976	-
headcase protein-like	artfr3032g00040	24	5.56776	40	8.544	1.36363	↑	0.000212573	Headcase, middle domain
nucleic-acid-binding protein from mobile element jockey	artfr146g00030	13.3333	4.04145	22	4.3589	1.36362	↑	0.00167158	Endonuclease/exonuclease/phosphatase superfamily
Dicer-2	artfr13g00130	13.3333	9.81495	21.6667	9.60902	1.35802	↑	0.013767	-
acidic leucine-rich nuclear phosphoprotein 32 family member B-like	artfr189g00010	33.3333	5.1316	56	30.2655	1.35536	↑	0.000110182	Leucine-rich repeat domain superfamily
-	artfr3555g00020	20	10.8167	32.3333	13.0512	1.34538	↑	0.000623569	-
-	artfr3826g00020	12.3333	1.52753	20	5.2915	1.33656	↑	0.00328007	Zinc finger, FYVE/PHD-type
hAT family dimerization domain-containing protein	artfr2826g00030	15	6.9282	25.6667	18.4752	1.3295	↑	0.0245641	Ribonuclease H-like superfamily
rho GTPase-activating protein 11A-like	artfr1225g00080	19	3.60555	31.3333	19.0875	1.32231	↑	0.00309954	-
putative WS beta-transducin repeats protein	artfr4440g00040	29.3333	8.5049	49.3333	39.5517	1.32137	↑	0.006205	-
protein atonal homolog 8-like	artfr2009g00010	14.6667	4.93288	23.3333	6.65833	1.31337	↑	0.00155081	Helix-loop-helix DNA-binding domain superfamily
-	artfr1329g00050	203	46.8615	337.667	231.828	1.29954	↑	0.0014063	-
anoctamin-1	artfr4112g00020	50.3333	17.5594	79	33.0606	1.29179	↑	3.09372e-06	Anoctamin
fatty acyl-CoA reductase 1	artfr196g00080	61	15.7162	97.3333	47.8574	1.28091	↑	1.84016e-05	NAD(P)-binding domain superfamily
-	artfr2384g00040	16.6667	9.29157	25.6667	10.6927	1.27422	↑	0.00328065	Condensin II complex subunit H2, N-terminal
Adenine phosphoribosyltransferase	artfr794g00010	54.6667	14.8436	87.6667	60.2107	1.27163	↑	0.00306349	Phosphoribosyltransferase-like
-	artfr946g00050	741.667	147.602	206.333	100.326	-1.26645	↓	0.00354748	-
-	artfr2964g00020	120	19.6723	193	115.191	1.26511	↑	7.37704e-06	-
predicted protein sodium/potassium/calcium exchanger 3	artfr623g00030	17.3333	7.23418	26.6667	12.2202	1.26279	↑	0.00387339	Sodium/calcium exchanger membrane region
-	artfr11g00180	34.3333	6.1101	9	1.73205	-1.26048	↓	0.00553433	-
histone-lysine N-methyltransferase, H3 lysine-79 specific-like	artfr525g00060	23.6667	1.1547	37	14.4222	1.2597	↑	0.00150904	S-adenosyl-L-methionine-dependent methyltransferase
clathrin coat assembly protein	artfr161g00030	16.3333	4.72582	25.3333	5.50757	1.25519	↑	0.00813022	AP-2 complex subunit mu, C-terminal superfamily
hdc headcase protein-like	artfr3032g00030	141	23.388	213.333	31.1341	1.25175	↑	3.34127e-11	Headcase protein
hemicentin-1	artfr21g00030	16.6667	5.1316	26	15.8745	1.24903	↑	0.00772141	Immunoglobulin-like domain superfamily
protein unc-80 homolog	artfr3363g00010	25	2.64575	6.66667	1.1547	-1.24886	↓	0.0186121	-
-	artfr1799g00170	14	10.3923	20.6667	4.16333	1.24695	↑	0.015463	-
regulator of nonsense transcripts 1-like class E	artfr4463g00010	20.6667	2.08167	32	15.3948	1.22884	↑	0.00348823	Insect cuticle protein
-	artfr1664g00030	11.3333	4.72582	17	6.08276	1.2275	↑	0.0134597	-
-	artfr1059g00050	18.3333	3.05505	27.6667	13.0128	1.22302	↑	0.00431384	PMP-22/EMP/MP20/Claudin superfamily
cytidine deaminase; putative	artfr7741g00010	39	15.1327	60.3333	44.7474	1.2228	↑	0.00754535	Cytidine deaminase-like
C-terminal-binding protein	artfr416g00010	82.6667	20.5508	126	63.6632	1.22156	↑	6.96121e-06	NAD(P)-binding domain superfamily
-	artfr2152g00010	35.3333	12.4231	52	13.8924	1.22019	↑	0.000222224	Lambda repressor-like, DNA-binding domain superfamily
-	artfr53g00020	21	5.56776	31.3333	9.71253	1.21793	↑	0.00120959	Cullin homology domain superfamily
-	artfr2858g00020	20	4.58258	29.6667	7.63763	1.21648	↑	0.00079944	-
-	artfr1329g00030	42.6667	12.0139	65.6667	49.7427	1.1998	↑	0.00691531	-
membrane-bound alkaline phosphatase-like	artfr1844g00020	50.3333	18.8237	75	42	1.19352	↑	0.00036845	Alkaline-phosphatase-like, core domain superfamily
transcription initiation factor TFIID subunit 7-like, partial	artfr1161g00030	94.3333	23.029	137	39.1535	1.18812	↑	1.61921e-08	TAFII55 protein, conserved region
bifunctional heparan sulfate N-deacetylase/N-sulfotransferase	artfr1903g00010	34	9.16515	49.6667	15.0111	1.18666	↑	0.000110182	Heparan sulphate-N-deacetylase
glutamate receptor-interacting protein 1-like	artfr171g00060	56.6667	8.0829	16	4.58258	-1.18601	↓	0.00436326	PDZ superfamily
protein Skeletor	artfr1411g00030	28	7	41	16.4621	1.18265	↑	0.000494789	DM13 domain
conserved Plasmodium protein, unknown function	artfr1571g00010	111.333	38.2797	160	53.1131	1.17835	↑	1.76803e-08	THAP-type zinc finger
ras-responsive element-binding protein 1	artfr185g00030	29.6667	7.02377	44	26.8887	1.17392	↑	0.00259622	Zinc finger C2H2 superfamily
innexin inx2-like	artfr3264g00010	93	29.4618	133.333	41.8848	1.17145	↑	2.87256e-08	Innexin
-	artfr454g00010	58.6667	19.7315	82.3333	15.0444	1.16854	↑	8.56745e-05	Domain of unknown function DUF4208
guanine nucleotide-binding protein G(o) subunit alpha-like	artfr849g00020	23.6667	4.04145	36	28.6182	1.16819	↑	0.0232916	P-loop containing nucleoside triphosphate hydrolase
probable cation-transporting ATPase 13A2	artfr1373g00040	49	8.544	14	6.9282	-1.16658	↓	0.006205	HAD-like superfamily
Beta actin1 protein	artfr130g00110	2429.67	600.605	3384	253.888	1.16642	↑	7.37704e-06	Actin family
YY1-associated factor 2; LOW QUALITY PROTEIN	artfr3609g00020	12.3333	3.05505	17.6667	2.88675	1.16597	↑	0.0143785	Zinc finger, RanBP2-type superfamily
calexcitin-1-like	artfr65g00080	20	7.2111	29.3333	19.6299	1.16422	↑	0.0145066	EF-hand domain pair
-	artfr4205g00040	46	6	13.6667	8.62168	-1.16185	↓	0.0176483	-
-	artfr163g00100	46	11.5326	13	3.60555	-1.15419	↓	0.0036326	-
aminoacyl tRNA synthase complex-interacting multifunctional protein 2	artfr339g00060	80.6667	12.2202	119	65.0461	1.15372	↑	4.5388e-05	-
-	artfr2817g00010	359	57.6888	518	148.738	1.14945	↑	1.88732e-09	Peptidase S1, PA clan
protein Wnt-1	artfr9903g00010	20.3333	6.02771	29.6667	21.362	1.14584	↑	0.0219952	Wnt
-	artfr3985g00030	72.6667	19.3993	20.3333	6.35085	-1.13553	↓	0.00558233	-
protein patched-like, partial	artfr6773g00010	15	3.60555	21	5	1.13197	↑	0.00896496	Sterol-sensing domain
formin-J-like	artfr2946g00010	36.6667	3.51188	51.6667	7.50555	1.13129	↑	0.000717785	-
cubilin	artfr784g00070	15.3333	12.0968	20.6667	2.08167	1.13111	↑	0.0300173	-
asparginase Peptidase T2	artfr4885g00010	20	4.3589	28	7	1.12978	↑	0.00252543	Nucleophile aminohydrolases, N-terminal
chromatin assembly factor 1 subunit FAS2	artfr1935g00040	42.6667	16.563	60.3333	33.7244	1.12951	↑	0.00165095	WD40-repeat-containing domain superfamily
solute carrier family 2 facilitated glucose transporter member 1-like	artfr1775g00010	20	1	29	17.7764	1.12881	↑	0.0143785	Sugar/inositol transporter
crossover junction endonuclease EME1, partial	artfr10265g00010	42	11.7898	12	1.73205	-1.12797	↓	0.00731665	Mms4/EME1/EME2
-	artfr1218g00040	34	17.6918	9.66667	4.04145	-1.12692	↓	0.0273299	Brain protein I3
plexin-B-like, partial	artfr580g00010	18.3333	9.29157	26	17.3494	1.12606	↑	0.0257119	PSI domain
otopetrin-2-like	artfr800g00010	19	4.58258	27.3333	15.695	1.12586	↑	0.0156381	Otopetrin
-	artfr806g00010	111.333	25.697	154.333	38.2797	1.12504	↑	1.61921e-08	NAD(P)-binding domain superfamily
-	artfr7683g00010	1455	332.113	432.667	210.771	-1.1234	↓	0.00494491	-
-	artfr646g00030	28	8.66025	8	3	-1.12162	↓	0.0339206	Saposin-like
-	artfr1684g00030	41	10.5357	12	2.64575	-1.11945	↓	0.0162118	-
zinc finger protein swm	artfr1302g00040	17.6667	5.50757	24.3333	7.23418	1.11418	↑	0.00882234	-
ER membrane protein complex subunit 2	artfr2953g00010	99	24.6374	138.333	59.079	1.1123	↑	1.93534e-06	Tetratricopeptide-like helical domain superfamily
-	artfr624g00020	36.3333	3.78594	10.6667	2.88675	-1.11075	↓	0.024099	-
-	artfr1329g00020	54	15.5242	74.6667	28.2194	1.11031	↑	2.89192e-05	-
-	artfr865g00020	20	6	27.6667	11.5902	1.1075	↑	0.00480531	-
-	artfr5465g00010	13.6667	1.52753	19	5.56776	1.10724	↑	0.0209988	-
histone-lysine N-methyltransferase, H3 lysine-79 specific-like	artfr11935g00010	17.3333	1.52753	24.3333	10.5987	1.10618	↑	0.0163493	S-adenosyl-L-methionine-dependent methyltransferase
Actin-87e	artfr1529g00030	211	40.5093	295.667	122.173	1.10424	↑	1.61921e-08	Actin family
basement membrane-specific heparan sulfate proteoglycan core protein-like	artfr4007g00010	172.667	58.0115	50.3333	19.3477	-1.10384	↓	0.000115497	Concanavalin A-like lectin/glucanase domain superfamily
ankyrin-3-like	artfr285g00080	19.6667	3.78594	28	16.3707	1.10299	↑	0.0200963	Ankyrin repeat-containing domain superfamily
-	artfr36g00010	21.6667	8.5049	30	17.3494	1.09868	↑	0.0130462	-
amphoterin-induced protein 1-like	artfr988g00030	91.3333	15.695	123.333	19.5533	1.0893	↑	4.40033e-07	Immunoglobulin-like domain superfamily
-	artfr556g00020	68.6667	12.6623	95.3333	43.3628	1.08929	↑	3.83885e-05	Zinc finger, CCHC-type
-	artfr1182g00020	23.6667	6.80686	32.3333	11.9304	1.08748	↑	0.00348823	-
ABC transporter G family member	artfr1672g00020	214.667	38.6307	304.333	171.733	1.08739	↑	3.38498e-05	P-loop containing nucleoside triphosphate hydrolase
inositol polyphosphate 5-phosphatase E	artfr2137g00020	34.6667	1.1547	48	16.7033	1.08735	↑	0.00185814	Endonuclease/exonuclease/phosphatase superfamily
-	artfr1277g00030	40.6667	9.50438	12	5.2915	-1.08536	↓	0.015547	-
-	artfr10490g00020	29.3333	8.02081	8.66667	4.04145	-1.07989	↓	0.0337447	-
probable proline dehydrogenase 2	artfr3595g00020	201	123.527	255.333	61.4519	1.07855	↑	0.0165129	Protein kinase-like domain superfamily
1-phosphatidylinositol 4,5-bisphosphate phosphodiesterase classes I and II	artfr5101g00030	61	20.664	82.6667	36.0185	1.07798	↑	0.000124631	EF-hand domain pair
-	artfr988g00020	37.6667	8.3865	50	6.245	1.06649	↑	0.000303754	-
-	artfr3595g00010	419	225.947	529.333	110.609	1.06563	↑	0.00754535	-
longitudinals lacking protein,	artfr1226g00010	100.333	7.50555	139.667	61.0437	1.06377	↑	8.56745e-05	SKP1/BTB/POZ domain superfamily
-	artfr5234g00020	70.3333	10.0664	21.3333	2.88675	-1.06353	↓	0.00118001	-
probable ATP-dependent RNA helicase DDX27, partial	artfr40g00130	30.3333	4.93288	41	16.5227	1.06274	↑	0.00240314	-
-	artfr107g00500	18.3333	8.5049	24.3333	8.3865	1.06151	↑	0.0125483	-
barrier-to-autointegration factor-like	artfr1618g00030	21.6667	7.0946	29.3333	17.0392	1.06098	↑	0.01578	Barrier-to-autointegration factor, BAF superfamily
heat shock protein Hsp-12.2	artfr1502g00010	73	25.9808	101.333	71.6543	1.05948	↑	0.0173216	HSP20-like chaperone
-	artfr3961g00030	20.3333	1.52753	27.3333	10.4083	1.057	↑	0.00749285	-
neurotrophin 1-like	artfr77g00100	43	23.516	58	42.4382	1.05495	↑	0.0432193	Cystine-knot cytokine
Delta-sarcoglycan, partial	artfr446g00060	35.3333	11.1505	10.6667	0.57735	-1.05487	↓	0.0186758	Sarcoglycan complex subunit protein
-	artfr784g00080	2356.33	960.496	3053.67	1001.6	1.05117	↑	0.000444599	-
AP-1 complex subunit beta-1-like	artfr1261g00010	35.3333	5.03322	47.6667	20.5994	1.05057	↑	0.00231751	AP complex subunit beta
transcriptional coactivator yorkie-like	artfr121g00050	20.6667	7.02377	26.6667	5.03322	1.04988	↑	0.0280337	WW domain superfamily
-	artfr2175g00030	57.3333	16.1658	17.6667	8.02081	-1.04639	↓	0.00569954	-
leucine--tRNA ligase, mitochondrial, partial, probable	artfr8515g00040	59.6667	15.3731	79.6667	35.473	1.0436	↑	0.000388428	Leucine-tRNA ligase
-	artfr33g00160	16	3	21.6667	10.6927	1.04127	↑	0.033327	-
serine/threonine-protein kinase pim-1-like	artfr2343g00010	118.667	42.8525	152.333	25.8134	1.04094	↑	1.02034e-06	Protein kinase-like domain superfamily
-	artfr2547g00050	38.3333	11.3725	11.6667	1.52753	-1.03813	↓	0.0179674	-
-	artfr1888g00010	23.6667	4.72582	31	6.08276	1.0369	↑	0.00394809	-
-	artfr3694g00030	28.6667	3.05505	38	10.1489	1.03491	↑	0.00488338	-
serrate RNA effector molecule homolog	artfr08g00040	64.6667	8.62168	87.3333	41.5251	1.03322	↑	0.000507696	Protein of unknown function DUF3546
zinc metalloproteinase-disintegrin-like EoMP06, partial	artfr2285g00010	24	12.1244	31	8.7178	1.03316	↑	0.00754535	Peptidase M12B, propeptide
-	artfr130g00100	51	17.4356	66	15.1327	1.03139	↑	0.000115497	Actin, conserved site
-	artfr1437g00020	40.6667	10.9697	12.6667	4.04145	-1.02931	↓	0.0172427	-
nuclear transcription factor Y subunit alpha-like	artfr3081g00010	293	80.7279	373.667	46.2853	1.02722	↑	1.61921e-08	Nuclear transcription factor Y subunit A
-	artfr132g00100	30.3333	10.504	39	6.55744	1.0251	↑	0.00175079	High mobility group box domain superfamily
serine protease AGAP002422-PA	artfr1219g00010	216.333	69.0386	281	103.697	1.02365	↑	1.32385e-07	Peptidase S1, PA clan
membrane-associated guanylate kinase, WW and PDZ domain-containing protein 1	artfr2270g00010	25	5.2915	32.3333	5.1316	1.02354	↑	0.00326772	WW domain superfamily
-	artfr83g00020	102	28.3549	31.6667	3.51188	-1.01661	↓	0.000334507	-
GD18809 nuclear receptor subfamily 2 group F member 1-B-like	artfr504g00030	21	7	27.3333	15.0444	1.01609	↑	0.0296876	Zinc finger, nuclear hormone receptor-type
sodium channel protein para	artfr50g00950	30.6667	4.6188	9.66667	5.1316	-1.01582	↓	0.0385831	EF-hand domain
fringe glycosyltransferase	artfr1860g00030	20.3333	6.1101	26.3333	10.2144	1.01534	↑	0.0113159	Fringe-like
-	artfr677g00050	39.3333	9.07377	50.3333	8.0829	1.01282	↑	0.000439962	-
SH3 and PX domain-containing protein 2A-like	artfr101g00060	254.667	44.6356	79.6667	4.16333	-1.0128	↓	3.75964e-06	Pleckstrin homology domain
Transmembrane protein 9	artfr1738g00010	74.3333	20.7445	96.6667	44.5009	1.00835	↑	0.000219027	TMEM9
tumor suppressor candidate 3	artfr912g00050	67.3333	21.5484	91.3333	57.8129	1.00737	↑	0.0194551	Oligosaccharyl transferase complex, subunit OST3/OST6
-	artfr7576g00010	14.6667	4.72582	19	8.7178	1.00688	↑	0.0364045	-
group XIIA secretory phospholipase A2	artfr640g00020	28	6.245	36.3333	16.2891	1.00678	↑	0.0051892	Phospholipase A2 domain superfamily
vitellogenin-A1	artfr7620g00010	144	27.6225	45	5.2915	-1.00521	↓	0.000155333	Lipid transport protein, beta-sheet shell
-	artfr06g00030	20.3333	4.04145	26.6667	15.308	1.00507	↑	0.0248277	-
structural maintenance of chromosomes protein 5-like	artfr5086g00010	20.3333	1.52753	26.3333	9.71253	1.00165	↑	0.0173216	Structural maintenance of chromosomes protein 5
leucine zipper putative tumor suppressor 3	artfr1998g00020	35.3333	1.52753	45	2	1.00108	↑	0.00780699	-
kyphoscoliosis peptidase-like	artfr679g00010	53.6667	7.76745	69.6667	27.4287	0.997964	↑	0.0006745	-
-	artfr785g00220	19.3333	3.05505	24.3333	2.08167	0.996326	↑	0.0264011	-
cytochrome p450 307a1; putative	artfr8914g00010	130.333	41.0041	171.333	106.35	0.996159	↑	0.00216816	Cytochrome P450 superfamily
ubiquitin thioesterase otulin	artfr312g00020	26.3333	3.78594	33.6667	9.86577	0.995369	↑	0.00424969	FAM105
E3 ubiquitin-protein ligase Nedd-4	artfr3052g00020	41.6667	14.7422	53	20.8806	0.993195	↑	0.00210976	HECT, E3 ligase catalytic domain
-	artfr6999g00040	92.6667	28.9367	29.3333	4.04145	-0.991264	↓	0.00171321	-
splicing factor, arginine/serine-rich 15-like	artfr217g00060	185.333	50.0833	239	115.365	0.985917	↑	1.39049e-05	RNA-binding domain superfamily
-	artfr3396g00020	42.3333	19.2959	55.3333	36.9504	0.985604	↑	0.033327	-
phenylalanine--tRNA ligase alpha subunit	artfr339g00070	105	27.8747	136.667	76.5136	0.985235	↑	0.00096683	Phenylalanyl-tRNA synthetase
SEC23 interacting protein L	artfr869g00040	24	8.7178	31	19.975	0.984907	↑	0.0342824	-
-	artfr342g00430	22	2.64575	28.6667	17.673	0.982942	↑	0.0298902	-
DNA topoisomerase 2-binding protein 1; LOW QUALITY PROTEIN	artfr755g00020	28.6667	4.6188	37	19.4679	0.982805	↑	0.0145066	BRCT domain superfamily
1-phosphatidylinositol 4,5-bisphosphate phosphodiesterase classes I and II	artfr5101g00010	44.3333	28.0238	53	7.54983	0.982663	↑	0.0333481	Phosphoinositide phospholipase C family
E3 ubiquitin-protein ligase TRIM9, partial	artfr2566g00030	20.6667	6.02771	26.3333	13.5769	0.981159	↑	0.0223546	B-box-type zinc finger
alanine aminotransferase 1-like	artfr379g00070	293	75.02	390.667	279.761	0.979317	↑	0.0328698	Pyridoxal phosphate-dependent transferase
-	artfr8142g00010	57.6667	10.2144	73	23.4307	0.977275	↑	0.000159189	-
Myosin-VIIa myosin-VIIa	artfr4264g00030	18	7.2111	22.6667	9.86577	0.977091	↑	0.0281046	FERM superfamily, second domain
phosphatidylinositol 4,5-bisphosphate 3-kinase catalytic subunit alpha-like	artfr381g00070	15.6667	2.3094	20	8.66025	0.974381	↑	0.04133	Phosphatidylinositol 3-kinase adaptor-binding (PI3K ABD) domain
SH3 and multiple ankyrin repeat domains protein	artfr40g00120	23.6667	5.03322	30	11.5326	0.973537	↑	0.0134491	-
DNA replication factor Cdt1	artfr4215g00010	35	6.9282	44	16.7033	0.97297	↑	0.00900378	Winged helix DNA-binding domain superfamily
transducin beta-like protein 2; LOW QUALITY PROTEIN	artfr5819g00010	67	27.074	87	62.6418	0.969928	↑	0.0291805	WD40-repeat-containing domain superfamily
-	artfr7095g00010	18	3.60555	22.6667	6.02771	0.969922	↑	0.0264011	Zinc finger, CCCH-type superfamily
RNA-binding protein 45-like	artfr6966g00010	22	9.53939	27.6667	15.1438	0.969329	↑	0.0316183	RNA-binding domain superfamily
-	artfr4886g00030	68.6667	3.21455	93.3333	64.361	0.96872	↑	0.0342824	-
pre-mRNA-processing factor 6	artfr1588g00040	24	9.53939	30.3333	13.5031	0.968449	↑	0.0312234	PRP1 splicing factor, N-terminal
Cag-like protein	artfr2027g00010	24	1.73205	30.3333	9.29157	0.967527	↑	0.0124727	-
nucleolar and coiled-body phosphoprotein 1-like	artfr2735g00010	114.333	36.6924	149.333	108.006	0.966405	↑	0.0254565	-
heat shock protein 70kDa, partial	artfr3726g00040	21570	5989.31	6774.67	717.602	-0.965919	↓	0.00627121	Heat shock protein 70kD, C-terminal domain superfamily
-	artfr1790g00030	17.6667	5.03322	22	2.64575	0.965341	↑	0.031451	WD40-repeat-containing domain superfamily
-	artfr583g00060	31	5.2915	10	2.64575	-0.963737	↓	0.0473315	Reverse transcriptase domain
-	artfr295g00060	27.3333	5.85947	35	21.7945	0.962549	↑	0.0268788	-
transcription factor CA150b	artfr3573g00050	59	9.53939	76.3333	44.411	0.960172	↑	0.00787705	FF domain superfamily
-	artfr421g00030	30.3333	9.07377	37	1.73205	0.95983	↑	0.00687302	Mapk-regulated corepressor-interacting protein
protein Dok-7-like	artfr2436g00030	16	2.64575	20	7.2111	0.959792	↑	0.0337832	Pleckstrin homology domain
-	artfr3352g00050	35.6667	3.05505	45.6667	23.2451	0.958336	↑	0.0100629	-
-	artfr498g00010	21.6667	2.08167	28	15.6205	0.955859	↑	0.0430536	-
-	artfr392g00050	45.6667	20.7926	55.3333	11.8462	0.953066	↑	0.0039233	-
transmembrane protease serine 9-like	artfr04g00040	37.3333	3.51188	12.3333	5.50757	-0.952926	↓	0.0490905	Peptidase S1, PA clan
-	artfr1179g00020	41.6667	4.16333	13.6667	5.1316	-0.952645	↓	0.0319711	-
serine/threonine-protein phosphatase PP-V	artfr549g00050	77.3333	24.5832	97.3333	53.426	0.951398	↑	0.00210976	Serine/threonine-specific protein phosphatase/bis(5-nucleosyl)-tetraphosphatase
-	artfr101g00050	40.6667	9.86577	13.3333	3.21455	-0.950338	↓	0.0200921	SH3-like domain superfamily
interferon-induced very large GTPase 1-like; LOW QUALITY PROTEIN	artfr5462g00010	62	6.245	20.3333	2.51661	-0.949414	↓	0.0145066	P-loop containing nucleoside triphosphate hydrolase
-	artfr1893g00040	25	6.55744	32	21	0.949214	↑	0.046199	-
-	artfr5011g00010	28.6667	7.23418	36	19.1572	0.947155	↑	0.0176728	-
tigger transposable element-derived protein 6-like	artfr785g00210	87.6667	15.1438	110	49	0.944614	↑	0.000656686	tRNA (adenine(58)-N(1))-methyltransferase non-catalytic subunit TRM6
THO complex subunit 4 alyref-a	artfr131g00020	152	57	187.667	89.4893	0.943151	↑	0.000260696	RNA-binding domain superfamily
transcription factor Sp9-like	artfr1268g00010	48.3333	8.96289	60.3333	26.2742	0.94162	↑	0.00245994	Zinc finger C2H2 superfamily
-	artfr310g00010	46.3333	15.695	58	36.2905	0.938631	↑	0.0215088	Zona pellucida domain
integral membrane protein GPR180	artfr7058g00020	17	6.9282	20.6667	5.03322	0.937256	↑	0.0398721	Intimal thickness related receptor, IRP
discoidin domain receptor,	artfr1594g00020	27	4.58258	34	20.7846	0.937045	↑	0.0287532	Protein kinase-like domain superfamily
Homeobox BarH 2-like protein	artfr1582g00030	73.6667	23.2451	90.6667	38.371	0.935852	↑	0.000592725	Homeobox-like domain superfamily
titin	artfr675g00080	37.6667	4.50925	47.6667	26.5016	0.935501	↑	0.0172427	Immunoglobulin-like domain superfamily
actin 5 Actin, cytoplasmic 1 partial	artfr8689g00020	208	44.238	255	69.5414	0.934549	↑	2.89819e-07	Actin family
-	artfr2613g00010	38.6667	15.5027	47.3333	22.2785	0.933339	↑	0.01228	IMP dehydrogenase / GMP reductase, conserved site
-	artfr07g00060	50	25.632	59	8.7178	0.932919	↑	0.00458703	-
vacuolar protein sorting-associated protein 13D-like; LOW QUALITY PROTEIN	artfr1395g00020	507.333	40.0167	171	33.1512	-0.932359	↓	6.33686e-06	Vacuolar protein sorting-associated protein 13, SHR-binding domain
protein kinase shaggy-like	artfr6332g00010	18.3333	5.68624	22.3333	6.80686	0.928116	↑	0.0336922	Protein kinase-like domain superfamily
vacuolar protein sorting-associated protein 13D-like	artfr3293g00030	689.333	144.673	225.667	30.8923	-0.923972	↓	2.80122e-05	Vacuolar protein sorting-associated protein 13, C-terminal
putative Spindle assembly abnormal 4	artfr659g00040	24.6667	12.3423	29.3333	8.0829	0.920418	↑	0.0291805	-
-	artfr4324g00020	25.3333	3.78594	31.6667	13.2035	0.918068	↑	0.0378333	-
eukaryotic translation initiation factor 5B	artfr2596g00010	38	8.18535	45.6667	10.0167	0.916813	↑	0.00252543	Translation protein, beta-barrel domain superfamily
-	artfr1022g00010	104.667	34.5881	126.333	50.6392	0.911879	↑	0.000303754	-
Histone domain containing protein	artfr345g00040	28	6.245	34	16.0935	0.91096	↑	0.0209988	Histone-fold
LOW QUALITY PROTEIN: rhythmically expressed gene 5 protein	artfr1821g00010	211.333	62.5247	251.667	66.9054	0.910808	↑	6.33747e-07	-
-	artfr5051g00030	21	10.5357	25	9.84886	0.910265	↑	0.0436166	FAD-linked oxidoreductase-like
guanine nucleotide exchange factor for Rho and Rac GTPase, putative	artfr247g00060	28	4.3589	34.3333	18.3394	0.90978	↑	0.0274277	Dbl homology (DH) domain superfamily
guanine nucleotide binding protein	artfr4724g00010	34.3333	9.29157	40.3333	3.21455	0.90835	↑	0.0124727	P-loop containing nucleoside triphosphate hydrolase
ras-related protein Rab-24-like	artfr4702g00010	32.6667	9.45163	39	10.583	0.907789	↑	0.00641372	P-loop containing nucleoside triphosphate hydrolase
RNA polymerase-associated protein Rtf1, partial	artfr4506g00020	181.333	22.0303	220	66.1891	0.906045	↑	1.79912e-06	Plus3-like superfamily
DNA repair protein REV1	artfr214g00100	181.333	46.7155	226.667	136.698	0.905138	↑	0.00725387	DNA repair protein Rev1, C-terminal
-	artfr128g00100	55.3333	18.8768	66.6667	33.0807	0.904395	↑	0.00685221	-
fibroblast growth factor receptor 4	artfr1411g00020	43	5.19615	52	19.0526	0.902354	↑	0.00366276	Immunoglobulin-like domain superfamily
chromosome-associated kinesin KIF4A, partial	artfr2196g00020	84.6667	13.7961	105	61.0246	0.901561	↑	0.00610978	P-loop containing nucleoside triphosphate hydrolase
-	artfr532g00040	126.333	32.9596	158	110.014	0.899098	↑	0.0244876	-
-	artfr419g00010	271	75.4983	323	107.643	0.898237	↑	6.91997e-07	-
-	artfr2108g00040	190	44.0341	64	3.60555	-0.895372	↓	0.000237518	-
-	artfr1170g00040	44.3333	3.21455	15.3333	5.68624	-0.892395	↓	0.0326302	-
-	artfr797g00020	208.667	86.3848	69.3333	6.80686	-0.892147	↓	0.0006745	-
transcription factor E2F5-like	artfr1430g00100	35.3333	10.0167	42.6667	20.2073	0.890263	↑	0.0209988	Winged helix DNA-binding domain superfamily
Ice, partial	artfr4972g00010	22	9.53939	25.6667	3.78594	0.88839	↑	0.0356732	Caspase-like domain superfamily
-	artfr38g00100	47.3333	3.51188	16.3333	1.1547	-0.887596	↓	0.0328664	LDL receptor-like superfamily
RNA-binding protein 24	artfr2081g00020	21.6667	2.08167	25.6667	6.1101	0.886708	↑	0.0304417	-
DNA topoisomerase 2-binding protein 1; LOW QUALITY PROTEIN	artfr842g00040	888.667	233.123	304	74.3236	-0.884843	↓	1.78545e-06	BRCT domain superfamily
-	artfr4627g00020	60	11.7898	72.3333	28.1839	0.884528	↑	0.006205	-
cleavage and polyadenylation specificity factor subunit 3	artfr480g00040	33	5.19615	40	22.6053	0.883095	↑	0.0262929	Ribonuclease Z/Hydroxyacylglutathione hydrolase-like
-	artfr160g00070	37	10.3923	12.6667	2.08167	-0.882894	↓	0.0454115	-
RNA-binding protein 45-like	artfr17g00020	85.6667	20.8407	101	31.4802	0.882589	↑	0.000167502	RNA-binding domain superfamily
-	artfr4231g00010	31.3333	7.50555	37.3333	18.0093	0.882224	↑	0.0175708	-
-	artfr5796g00010	450.333	137.758	537.667	254.771	0.880726	↑	0.000561578	-
transformer-2 protein homolog beta	artfr5853g00010	158.667	27.1539	189	66.0908	0.880631	↑	9.0864e-06	RNA-binding domain superfamily
-	artfr1787g00030	76	26.2869	91.3333	55.2479	0.878024	↑	0.0172427	Longin-like domain superfamily
E3 ubiquitin-protein ligase RNF13-like	artfr2955g00010	51.3333	18.037	59	10.583	0.874445	↑	0.00348823	PA domain
-	artfr1905g00030	33	10.583	37.3333	6.65833	0.872473	↑	0.0330186	-
Serine/threonine-protein kinase pim-3, partial	artfr2343g00020	120	73.736	130	8.544	0.871306	↑	0.0284896	Protein kinase-like domain superfamily
Fanconi anemia group M protein homolog	artfr961g00020	176.333	48.346	60	6	-0.870334	↓	0.000684781	RuvA domain 2-like
-	artfr2891g00040	74	20	88	45.4313	0.869471	↑	0.00394523	-
1-phosphatidylinositol 4,5-bisphosphate phosphodiesterase classes I and II	artfr7258g00010	53	26.4575	60.3333	16.5025	0.868542	↑	0.0172427	Phosphoinositide phospholipase C family
leucine zipper putative tumor suppressor 3-like; LOW QUALITY PROTEIN	artfr68g00070	35	9.53939	40.6667	6.4291	0.864574	↑	0.0183235	-
helicase domino	artfr5453g00010	83.3333	16.5025	99	42.5793	0.862722	↑	0.00260342	-
biphosphate nucleotidase	artfr4753g00010	30.6667	10.5987	36	19.975	0.861389	↑	0.0352706	Inositol monophosphatase, metal-binding site
-	artfr1967g00030	38	4.58258	44	10.4403	0.860716	↑	0.0263197	PWWP domain
protein groucho-like	artfr1655g00010	353	91.0988	426	254.849	0.860706	↑	0.00631319	WD40-repeat-containing domain superfamily
eukaryotic translation initiation factor 4B-like, partial; LOW QUALITY PROTEIN	artfr5680g00010	126.667	33.828	149	67	0.860252	↑	0.0006071	Eukaryotic translation initiation factor 4B
signal recognition particle receptor subunit alpha homolog; LOW QUALITY PROTEIN	artfr120g00040	308	81.6639	370.333	218.406	0.859193	↑	0.00725387	Longin-like domain superfamily
-	artfr1566g00020	270.667	73.6637	91.6667	11.5902	-0.858973	↓	0.00121848	BTB/POZ domain
TIP41-like protein, partial	artfr1554g00050	87.6667	20.5994	102.333	38.9915	0.858409	↑	0.000528151	TIP41-like protein
Zgc:101744 receptor expression-enhancing 1-like protein, partial	artfr7042g00020	184	62.2334	218.333	128.784	0.857836	↑	0.00610978	TB2/DP1/HVA22-related protein
PHD finger protein rhinoceros	artfr4341g00010	217	31.1929	249	26.6646	0.857363	↑	7.42455e-06	Zinc finger, FYVE/PHD-type
MAGUK p55 subfamily member 5-A	artfr761g00550	25.3333	5.50757	29	1.73205	0.857049	↑	0.0265486	-
-	artfr5254g00010	92.3333	25.1064	104	12.1244	0.856406	↑	0.00121848	-
-	artfr2164g00010	26	2.64575	30.3333	11.0151	0.856046	↑	0.0252374	Nicalin
inactive phospholipase C-like protein 1 partial	artfr5475g00020	58	17.6918	20	9	-0.855815	↓	0.0435723	Inactive phospholipase C-like protein 1/2
-	artfr6902g00020	81.3333	27.7549	96.3333	58.7736	0.855704	↑	0.0145066	LDL receptor-like superfamily
-	artfr2815g00010	39	2	46.3333	21.2211	0.854762	↑	0.0198721	-
mRNA-capping enzyme	artfr24g00020	37.6667	7.0946	43.6667	14.3643	0.854161	↑	0.00691531	Nucleic acid-binding, OB-fold
AP-2 complex subunit sigma	artfr1225g00060	245.333	72.8858	287.333	143.959	0.852322	↑	0.00185525	Longin-like domain superfamily
zinc finger homeobox protein 4	artfr11g00070	213	3.4641	253.667	86.5236	0.850752	↑	0.000278084	Zinc finger C2H2 superfamily
hemicentin-1	artfr3469g00010	41	10.1489	48.3333	28.2902	0.849666	↑	0.0262078	Immunoglobulin-like domain superfamily
actin binding protein catenin alpha	artfr1776g00030	69.3333	13.6137	80.6667	28.2902	0.84792	↑	0.00216816	Alpha-catenin/vinculin-like superfamily
RNA polymerase II-associated protein 3-like, partial	artfr932g00100	68	24.6374	77.3333	20.9841	0.847636	↑	0.00130601	RNA-polymerase II-associated protein 3-like, C-terminal domain
triple functional domain protein	artfr146g00010	27.3333	1.52753	32	12.2882	0.846389	↑	0.0352706	Dbl homology (DH) domain superfamily
dopamine beta-hydroxylase-like	artfr817g00020	85.3333	23.0072	30.6667	18.5831	-0.8455	↓	0.015515	PHM/PNGase F domain superfamily
-	artfr3576g00030	34.6667	22.053	38.6667	12.4231	0.843876	↑	0.0490056	-
cytochrome P450 4c3-like	artfr1316g00010	756	184.073	258.333	43.9242	-0.843449	↓	0.00101102	Cytochrome P450 superfamily
-	artfr2426g00020	49.3333	21.4554	57.6667	34.1223	0.843275	↑	0.0390313	-
calnexin-like	artfr1112g00040	37.3333	13.0512	43	20.2237	0.842905	↑	0.0201814	Calreticulin/calnexin, P domain superfamily
chloride channel protein 2	artfr2424g00020	83.3333	35.4448	29.3333	10.0664	-0.839858	↓	0.0264011	Chloride channel, core
ring canal kelch-like protein kelch,	artfr3888g00020	59.6667	18.5831	70.6667	47.0779	0.839757	↑	0.0343918	SKP1/BTB/POZ domain superfamily
-	artfr882g00050	207.667	57.2742	244	136.847	0.837105	↑	0.00377845	Nascent polypeptide-associated complex subunit alpha
ras-specific guanine nucleotide-releasing factor 2-like	artfr93g00020	68.6667	21.3854	24	1	-0.836755	↓	0.0162118	Ribonuclease H-like superfamily
sine oculis homeobox protein SIX1-like	artfr3786g00010	39	4.3589	45	16.4621	0.836359	↑	0.0118255	Homeobox-like domain superfamily
zinc finger protein 14-like; LOW QUALITY PROTEIN	artfr175g00050	41	13.2288	47.3333	24.8261	0.834976	↑	0.0232916	WD40-repeat-containing domain superfamily
-	artfr1194g00010	75.6667	15.3731	90.6667	61.6468	0.834184	↑	0.0371819	-
3'(2'),5'-bisphosphate nucleotidase 1-like	artfr54g00060	24.6667	12.0139	27.6667	7.63763	0.833676	↑	0.0474831	Inositol monophosphatase, conserved site
GM20660 F-box/LRR-repeat protein 20-like	artfr1486g00020	75	24.3311	86.3333	37.8462	0.833495	↑	0.0055493	Leucine-rich repeat domain superfamily
activator of basal transcription 1-like	artfr3931g00010	49	16.0935	55.6667	20.306	0.832323	↑	0.00592091	RNA-binding domain superfamily
protein mesh	artfr671g00040	38.3333	8.14453	44.3333	21.9393	0.831164	↑	0.0226103	-
-	artfr118g00020	97.6667	4.16333	114.333	45.7857	0.830402	↑	0.00216559	-
-	artfr335g00060	92	27	104.667	43.4089	0.828315	↑	0.00269508	-
-	artfr770g00040	56.6667	14.5717	20.3333	3.51188	-0.827167	↓	0.0362606	-
mucin-5AC	artfr1689g00030	40.3333	4.04145	46.6667	21.1266	0.825922	↑	0.0185836	Chitin binding domain superfamily
Dystroglycan, partial	artfr1353g00050	96	4.3589	111.333	40.0791	0.825522	↑	0.00221363	Cadherin-like
protein real-time	artfr4896g00010	99.6667	19.0875	35.3333	5.1316	-0.825303	↓	0.0145066	CRAL-TRIO lipid binding domain superfamily
vacuolar protein sorting-associated protein 27-like	artfr1410g00030	36	7.81025	41.3333	10.6927	0.82469	↑	0.0287719	Sterile alpha motif/pointed domain superfamily
guanine nucleotide-binding protein G(o) subunit alpha-like	artfr849g00010	48.3333	7.23418	56.3333	30.1717	0.824024	↑	0.0209988	P-loop containing nucleoside triphosphate hydrolase
-	artfr4800g00010	35	16.0935	39.3333	16.4418	0.823151	↑	0.0306637	-
NADH dehydrogenase subunit 1 (mitochondrion)	artfr350g00110	3490.67	1033.4	1253	429.962	-0.82255	↓	0.00503736	NADH:ubiquinone oxidoreductase, subunit 1, conserved site
-	artfr1246g00020	575.333	95.0018	204	8.7178	-0.821649	↓	8.63998e-05	Sodium:neurotransmitter symporter superfamily
helicase domino	artfr1754g00010	162.667	23.8607	191.667	105.197	0.82029	↑	0.00387339	Helicase/SANT-associated domain
-	artfr4048g00020	131.333	20.306	151.333	63.0582	0.819687	↑	0.00068498	-
RNA-binding protein lark	artfr1143g00010	441	112.583	509.333	257.016	0.818055	↑	0.00074312	RNA-binding domain superfamily
-	artfr1157g00070	77	6.08276	91.3333	50.8462	0.816775	↑	0.0209988	-
centrosomal protein of 120 kDa-like	artfr2819g00020	67.6667	5.50757	79	32.0468	0.816682	↑	0.012621	Domain of unknown function DUF3668
63 kDa sperm flagellar membrane protein	artfr1838g00010	135.333	34.5881	150.667	28.9367	0.816578	↑	4.83421e-05	SEA domain superfamily
-	artfr5453g00020	31	15.5885	34.3333	10.0664	0.816168	↑	0.0472742	-
splicing factor ESS-2 homolog	artfr636g00920	42.6667	10.504	48	15.6205	0.815608	↑	0.00753239	Nuclear protein DGCR14/ESS-2
-	artfr9744g00010	46	20.0749	50.6667	14.0119	0.815134	↑	0.0200921	Fragile X-related 1 protein, C-terminal core
UDP-glucose 4-epimerase-like	artfr6043g00010	213.333	31.5013	247	107.014	0.814515	↑	0.000419438	NAD(P)-binding domain superfamily
Transmembrane emp24 domain-containing protein bai	artfr1253g00030	69.6667	22.5019	80	46.8081	0.813154	↑	0.0196244	GOLD domain
HSPC222	artfr1760g00050	59	11.5326	67.6667	30.6649	0.812918	↑	0.0248277	Jumping translocation breakpoint
solute carrier family 12 member 1	artfr514g00070	115.333	14.5717	41.6667	1.52753	-0.812627	↓	0.00754535	-
-	artfr243g00070	39.6667	9.0185	45.6667	23.8607	0.810282	↑	0.0405128	-
-	artfr1832g00030	60	6.9282	67.3333	13.5769	0.809485	↑	0.00333078	-
transcription initiation factor TFIID subunit 4	artfr7126g00030	45.3333	10.6927	16.3333	0.57735	-0.808399	↓	0.0473315	Histone-fold
-	artfr1077g00050	113.667	27.2274	127.667	43.0039	0.807815	↑	0.000464207	-
-	artfr1315g00010	45	8.88819	16.3333	4.16333	-0.807391	↓	0.0365488	-
Protein spinster, partial SPNS1	artfr1456g00050	30.3333	4.04145	34.6667	15.9478	0.806239	↑	0.0439581	MFS transporter superfamily
RANBP2-like and GRIP domain-containing protein 43621	artfr741g00160	91.6667	4.04145	103.667	19.7569	0.805265	↑	0.00296125	Zinc finger, RanBP2-type superfamily
28S ribosomal protein S35, mitochondrial, partial	artfr1165g00040	59	22.3383	65.6667	25.1462	0.804779	↑	0.00780699	-
Krueppel factor 2-like protein	artfr03g00010	34	8.18535	38	10.4403	0.803742	↑	0.0230077	-
mitochondrial intermembrane space import and assembly protein 40	artfr157g00070	87	22.0681	96.6667	26.2742	0.803378	↑	0.000592725	CHCH
CXXC-type zinc finger protein 1-like	artfr4721g00010	70.6667	20.502	79.3333	33.4714	0.803168	↑	0.00922685	CpG binding protein, C-terminal
ruvB-like 2; LOW QUALITY PROTEIN	artfr93g00360	50.6667	14.7422	58	36.3868	0.801921	↑	0.0418612	RuvB-like helicase 2
interferon-related developmental regulator 2-like	artfr741g00400	428	125.73	474.667	151.579	0.80073	↑	2.5833e-05	Armadillo-type fold
Hsp70B, partial	artfr864g00030	72.6667	9.29157	26.6667	7.57188	-0.800287	↓	0.0183954	Heat shock protein 70kD, peptide-binding domain superfamily
Hsp70B, partial	artfr9354g00010	72.6667	9.29157	26.6667	7.57188	-0.800287	↓	0.0183954	Heat shock protein 70kD, C-terminal domain superfamily
-	artfr579g00070	55	13	63.3333	41.3078	0.798582	↑	0.0400076	-
elongation of very long chain fatty acids protein 4	artfr490g00020	60.3333	12.0554	67.3333	23.1805	0.797011	↑	0.00353997	ELO family
-	artfr1447g00010	72.6667	21.1975	81.6667	41.8848	0.792591	↑	0.0120862	Papain-like cysteine peptidase superfamily
F-box/LRR-repeat protein 20-like F-box/LRR-repeat protein 4	artfr4268g00010	33.3333	9.29157	36.6667	9.60902	0.791907	↑	0.0241591	F-box-like domain superfamily
coronin-7	artfr3380g00040	123.333	43.8216	135.667	49.0951	0.790748	↑	0.00122677	Mitochondrial import inner membrane translocase subunit Tim16
elongation of very long chain fatty acids protein AAEL008004	artfr655g00030	112	9.53939	131	80.9877	0.789671	↑	0.0250166	ELO family
acetyl-CoA carboxylase 1	artfr2068g00010	294.333	26.2742	345	200.382	0.788706	↑	0.0146396	Acetyl-CoA carboxylase, central domain
splicing factor 1	artfr6188g00020	305.333	94.1134	338.667	136.972	0.78818	↑	0.000184548	Zinc finger, CCHC-type superfamily
protein sprouty	artfr409g00060	60.3333	19.1398	64.3333	4.16333	0.788085	↑	0.0162118	Sprouty
prefoldin subunit; putative	artfr1449g00030	426.333	79.0084	494	300.521	0.786302	↑	0.0162118	Prefoldin alpha subunit, archaea-type
basement membrane-specific heparan sulfate proteoglycan core protein	artfr1444g00010	97	17.088	35.6667	9.45163	-0.785505	↓	0.0120845	Immunoglobulin-like domain superfamily
-	artfr1116g00030	30	11.2694	33	12.2882	0.785188	↑	0.0404911	-
-	artfr198g00430	48	14	17.6667	6.02771	-0.784924	↓	0.0440528	-
regulator of G-protein signaling loco-like	artfr11g00110	52.6667	6.1101	59.6667	28.5365	0.78488	↑	0.0221277	Ubiquitin-like domain superfamily
methylthioribose-1-phosphate isomerase-like	artfr610g00180	50.3333	12.741	56	24.4336	0.784334	↑	0.0153274	NagB/RpiA transferase-like
ring canal kelch-like protein ring canal kelch homolog	artfr801g00020	37	10.583	41.3333	22.2785	0.783396	↑	0.0423588	Kelch-type beta propeller
-	artfr3494g00040	90	14.4222	99.3333	26.6333	0.783219	↑	0.000902617	SNU66/SART1 family
cytochrome P450 4V2-like	artfr706g00040	493.667	151.001	175.667	16.7432	-0.783005	↓	0.00133271	Cytochrome P450 superfamily
MDS1 and EVI1 complex locus protein	artfr2640g00010	40	13.8564	43.6667	12.6623	0.782749	↑	0.0252374	Zinc finger C2H2 superfamily
protein Dr1	artfr3241g00020	111.667	38.9401	123.333	54.7205	0.782367	↑	0.00489263	Histone-fold
ormdl 3	artfr488g00040	43	13.0767	47.3333	19.5533	0.78111	↑	0.0271483	ORMDL family
-	artfr990g00060	66.3333	17.0098	24.3333	5.50757	-0.781102	↓	0.022833	-
-	artfr5502g00030	45.6667	9.86577	50.6667	20.5994	0.78084	↑	0.0209988	-
ESF1 homolog; LOW QUALITY PROTEIN	artfr23g00090	169.333	28.7112	186.667	56.1635	0.778535	↑	0.000253212	-
putative NPY-like neuropeptide receptor, partial	artfr82g00060	217	40.5956	80	8.7178	-0.778233	↓	0.000449419	GPCR, rhodopsin-like, 7TM
-	artfr897g00020	669.667	139.5	753.333	350.817	0.777575	↑	0.0006745	-
prolyl 4-hydroxylase subunit alpha-1	artfr3279g00020	50	5.19615	55.6667	22.723	0.777454	↑	0.0245641	Prolyl 4-hydroxylase alpha-subunit, N-terminal
-	artfr373g00010	87.3333	7.57188	96.3333	23.094	0.776127	↑	0.00208084	-
organic cation transporter protein; LOW QUALITY PROTEIN	artfr1023g00040	65	25.5147	72	39.8497	0.776063	↑	0.0291668	MFS transporter superfamily
transmembrane and TPR repeat-containing protein CG4341	artfr6654g00010	37.6667	5.68624	41.3333	12.741	0.774479	↑	0.0195126	Tetratricopeptide-like helical domain superfamily
-	artfr1837g00010	127	60.8933	135	38.1182	0.772141	↑	0.00423581	Methylthioadenosine phosphorylase (MTAP)
-	artfr1472g00040	83	20.2978	30.6667	9.45163	-0.771727	↓	0.0209988	-
transcription elongation factor B polypeptide 3-like; LOW QUALITY PROTEIN	artfr2762g00030	241	60.6548	265	94.4616	0.771163	↑	0.000237518	TFIIS/LEDGF domain superfamily
-	artfr1157g00050	61.6667	26.1024	67	29.3087	0.76856	↑	0.0205464	Structure-specific endonuclease subunit Slx4
-	artfr1118g00030	781.333	218.928	875.333	484.733	0.767256	↑	0.0106559	-
C11orf54 ester hydrolase	artfr1283g00040	434	131.103	473	176.443	0.767198	↑	0.000169948	Domain of unknown function DUF1907
-	artfr419g00090	53.3333	12.0554	19.6667	1.52753	-0.767112	↓	0.04407	-
-	artfr3034g00020	48	5.56776	53.3333	21.3854	0.766283	↑	0.0243288	-
ATP-dependent RNA helicase	artfr2826g00020	186.333	52.5579	203	73.6953	0.765479	↑	0.000350677	P-loop containing nucleoside triphosphate hydrolase
-	artfr4332g00010	72.3333	28.5015	27	13.8564	-0.764852	↓	0.0434223	-
-	artfr860g00020	187.667	45.3468	69	8	-0.764831	↓	0.00283673	-
Acidic mammalian chitinase	artfr208g00140	123.333	40.0042	133.667	51.7333	0.763743	↑	0.00216816	UBA-like superfamily
-	artfr34g00020	233.333	34.356	85.3333	12.6623	-0.762581	↓	0.0162913	-
-	artfr1068g00030	86	19.2873	95.3333	48.2735	0.761712	↑	0.0121194	-
ester hydrolase C11orf54 homolog; LOW QUALITY PROTEIN	artfr1283g00050	91.6667	19.1398	99.6667	31.628	0.760683	↑	0.00171321	Domain of unknown function DUF1907
-	artfr3671g00010	54.6667	11.8462	20.3333	0.57735	-0.760113	↓	0.0461588	-
protein split ends uncharacterized protein LOC105154457	artfr601g00080	35.3333	7.23418	38.3333	12.0968	0.759897	↑	0.026171	-
sodium/hydrogen exchanger 3	artfr2523g00030	34	4.3589	36.6667	6.02771	0.757846	↑	0.0287715	-
putative mothers against decapentaplegic-like 6	artfr2887g00010	37.3333	12.741	40.3333	14.2945	0.756956	↑	0.0349276	SMAD/FHA domain superfamily
spindle assembly abnormal protein 6 homolog	artfr2402g00020	280.667	101.026	102.667	16.1967	-0.756203	↓	0.00185525	Histidine phosphatase superfamily, clade-2
Noelin-3 olfactomedin-like protein 2B, partial	artfr188g00030	73.6667	24.6847	27	5.19615	-0.755147	↓	0.0417551	Olfactomedin-like domain
-	artfr3329g00010	664	93.2094	241.333	40.6489	-0.753765	↓	0.0268788	Homeobox-like domain superfamily
Abl interactor 2 partial	artfr976g00010	52.3333	15.5027	55.3333	7.23418	0.752949	↑	0.0153053	SH3-like domain superfamily
-	artfr15g00180	35.6667	9.07377	38	3.60555	0.751978	↑	0.0352706	-
transmembrane emp24 domain-containing protein 1	artfr4169g00020	52.6667	14.0475	57	25.5343	0.751759	↑	0.0271231	GOLD domain superfamily
histone-lysine N-methyltransferase 2D polyhomeotic; LOW QUALITY PROTEIN	artfr4480g00030	51	6.245	55	13.7477	0.750296	↑	0.0119861	-
Galactose-3-O-sulfotransferase 2; putative	artfr2714g00030	101	12.49	38.3333	10.7858	-0.749986	↓	0.0197913	P-loop containing nucleoside triphosphate hydrolase
TBC1 domain family member 1	artfr2041g00050	192.333	33.1713	72.6667	15.3731	-0.749548	↓	0.00210976	-
neuroligin-4, Y-linked-like	artfr11g00040	39.6667	14.5029	42.3333	14.7422	0.749287	↑	0.0312303	Alpha/Beta hydrolase fold
crossveinless 2	artfr756g00040	116	34.1174	124	37.51	0.748189	↑	0.00126277	von Willebrand factor, type D domain
mitochondrial import inner membrane translocase subunit Tim13-B-like	artfr1371g00010	133	40.3609	144	66.3023	0.746021	↑	0.0051892	Tim10-like domain superfamily
serine/threonine-protein kinase Tao	artfr2959g00010	62	7.2111	67	11.5326	0.744838	↑	0.0271483	Protein kinase-like domain superfamily
AML1-EVI-1 fusion protein transcription factor hamlet-like, partial	artfr5043g00010	58	7.54983	62.3333	16.2891	0.744679	↑	0.00757249	Zinc finger C2H2 superfamily
-	artfr131g00010	192	51.0294	212.333	122.083	0.744494	↑	0.0153274	-
luc7-like protein 3	artfr9199g00010	146.667	22.5462	160	64.1561	0.743865	↑	0.00125363	Luc7-related
LOW QUALITY PROTEIN: chondroitin sulfate synthase 1	artfr165g00060	61.3333	8.73689	66.6667	22.3681	0.742574	↑	0.023864	Nucleotide-diphospho-sugar transferases
-	artfr29g00020	156	37.0405	58.6667	5.1316	-0.741835	↓	0.00387194	-
Arfaptin-1	artfr2361g00010	51.3333	8.32666	55	13	0.741464	↑	0.015155	AH/BAR domain superfamily
-	artfr1977g00010	142	38.9744	53	2.64575	-0.741435	↓	0.0125135	-
aspartyl-tRNA synthetase AGAP002969-PA-like	artfr6021g00010	153.667	37.5278	166.333	73.4325	0.740339	↑	0.00216993	Nucleic acid-binding, OB-fold
RYamide receptor-like	artfr82g00070	358.333	80.2081	133.667	22.5462	-0.738297	↓	0.00210976	GPCR, rhodopsin-like, 7TM
-	artfr2936g00030	111.667	19.5533	116.333	4.50925	0.737349	↑	0.00610978	-
-	artfr1239g00270	64.6667	9.29157	71.3333	39.9291	0.73702	↑	0.0341554	Oligosaccharyl transferase complex, subunit OST3/OST6
leucine-rich repeat-containing protein 70	artfr1601g00010	80	17.5784	86	30.6105	0.736378	↑	0.010517	-
NPFR1, partial	artfr2155g00020	46	11	49.6667	25.482	0.733863	↑	0.0376117	WD40-repeat-containing domain superfamily
-	artfr2902g00030	103.333	32.0364	109.333	36.8556	0.733091	↑	0.0039233	Trm112-like
muscle LIM protein Mlp84B	artfr507g00100	42.6667	4.6188	46.3333	21.5019	0.732868	↑	0.0438994	Zinc finger, LIM-type
caveolin-1	artfr425g00060	215	88.5042	230.333	125.508	0.732386	↑	0.0257119	Caveolin, conserved site
G protein alpha subunit i class G-ialpha65A	artfr3122g00010	49.6667	18.5023	51	7.2111	0.731489	↑	0.0392826	P-loop containing nucleoside triphosphate hydrolase
March5l protein membrane-associated ring finger 5 partial	artfr5683g00010	101	53.2541	103.667	30.8923	0.731301	↑	0.0342824	Zinc finger, RING-CH-type
-	artfr22g00150	83.3333	20.7926	88.3333	27.4651	0.731279	↑	0.0055493	-
-	artfr4073g00010	68.6667	18.1751	73.6667	33.3816	0.730872	↑	0.0155954	-
pre-mRNA-splicing factor cwc15	artfr1518g00070	173.667	47.606	184.667	65.9874	0.73074	↑	0.000592725	Pre-mRNA-splicing factor Cwf15/Cwc15
-	artfr93g00370	69	13.0767	74.6667	33.5012	0.73056	↑	0.0288762	Ataxin-2, C-terminal
toll-like receptor toll-like receptor 6	artfr4941g00010	136.667	18.61	145.667	38.4751	0.72909	↑	0.000621119	Toll/interleukin-1 receptor homology (TIR) domain superfamily
-	artfr6188g00010	83.6667	26.5016	89.3333	43.0155	0.727347	↑	0.016566	-
Vacuolar protein sorting-associated protein 13D, partial	artfr1395g00010	1026.67	34.4432	398.333	55.0121	-0.726718	↓	0.0219952	VPS13, repeated coiled region
Zinc finger CCCH domain-containing protein 14 partial	artfr4420g00010	160.667	47.7109	165	17.6918	0.725452	↑	0.00216816	-
KICSTOR complex protein SZT2	artfr737g00020	372.333	88.9401	141.667	25.0067	-0.725217	↓	0.000494789	-
-	artfr1204g00010	78	8.88819	84.3333	29.5014	0.72452	↑	0.0155914	Zinc finger C2H2 superfamily
-	artfr5163g00030	181	52.4595	68	5	-0.724351	↓	0.00557463	Regulatory factor, effector binding domain superfamily
-	artfr1168g00060	118.667	37.6076	129	79.7308	0.72364	↑	0.0443049	-
-	artfr846g00050	118.333	37.5544	124.333	44.7921	0.722944	↑	0.00394523	Domain of unknown function DUF4604
mRNA cap guanine-N7 methyltransferase, partial	artfr252g00030	139.667	51.8298	147.333	62.788	0.722454	↑	0.0055493	S-adenosyl-L-methionine-dependent methyltransferase
transcriptional activator cubitus interruptus-like, partial	artfr1863g00010	66.6667	11.1505	71	26	0.722168	↑	0.0110018	Zinc finger C2H2 superfamily
-	artfr662g00080	86.3333	7.02377	33.6667	7.0946	-0.719575	↓	0.0355043	Alpha-N-acetylglucosaminidase, tim-barrel domain
-	artfr1768g00020	350.667	48.0139	388	222.583	0.71941	↑	0.0178521	-
guanine nucleotide-binding protein G(q) subunit alpha	artfr04g00120	79.3333	18.037	85	41.6773	0.719024	↑	0.0172427	Dpy-30 motif
ADP-ribosylation factor-related protein 1	artfr3354g00020	198.333	65.3631	208	75.6241	0.71864	↑	0.00120959	P-loop containing nucleoside triphosphate hydrolase
STAGA complex 65 subunit gamma-like	artfr3163g00030	88.3333	20.502	93	26.8514	0.717053	↑	0.00481357	Histone-fold
-	artfr3374g00020	286.333	58.7991	108.333	26.7644	-0.716264	↓	0.0128267	-
-	artfr349g00060	65.3333	11.3725	25.3333	6.65833	-0.715749	↓	0.0355043	Chaperone J-domain superfamily
actin-binding protein anillin	artfr1457g00050	62.6667	16.4418	67	32.1403	0.715286	↑	0.0332647	Pleckstrin homology domain
39S ribosomal protein L19, mitochondrial-like	artfr2724g00050	250	62.6498	264.667	109.089	0.713674	↑	0.00155081	Translation protein SH3-like domain superfamily
protein SDA1 homolog	artfr4048g00030	282	72.5465	301	145.77	0.710133	↑	0.00309954	-
zinc finger protein 62 homolog	artfr1164g00010	139.333	25.5408	150.333	77.7324	0.710108	↑	0.0115075	Zinc finger C2H2 superfamily
dead ringer AT-rich interactive domain-containing protein 3C	artfr62g00090	90.3333	15.0111	95.6667	37.072	0.709316	↑	0.00658532	ARID DNA-binding domain superfamily
wee1-like protein kinase; LOW QUALITY PROTEIN	artfr1644g00030	98.6667	18.3394	103	19.9249	0.709221	↑	0.00488338	Protein kinase-like domain superfamily
putative Histone-lysine N-methyltransferase	artfr525g00070	79.3333	6.02771	84.3333	18.1475	0.709119	↑	0.0251731	-
-	artfr1419g00040	226	39.3954	87	5	-0.705757	↓	0.0042287	-
E3 ubiquitin-protein ligase Rnf220	artfr641g00050	470	144.094	180.333	34.5591	-0.705616	↓	0.000400466	E3 ubiquitin-protein ligase RNF220, middle domain
DNA (cytosine-5)-methyltransferase PliMCI	artfr173g00070	353.333	87.5919	133.667	15.5671	-0.705525	↓	0.0200921	Zinc finger, CXXC-type
methionine--tRNA ligase, mitochondrial precursor	artfr1724g00010	174.667	24.0069	190.667	106.964	0.704724	↑	0.0231936	Aminoacyl-tRNA synthetase, class Ia, anticodon-binding
-	artfr2048g00010	1216	308.598	456.667	23.029	-0.703012	↓	0.00431895	-
-	artfr3745g00030	126.667	36.7469	49.3333	10.2144	-0.701958	↓	0.0147857	-
ribosomal RNA-processing protein 7	artfr1242g00020	177	42.9302	185	65.8179	0.701849	↑	0.00221363	RNA-binding domain superfamily
coiled-coil-helix-coiled-coil-helix domain-containing protein 1 partial	artfr1493g00030	67.6667	22.5019	69.6667	22.5019	0.699036	↑	0.0171288	Cysteine alpha-hairpin motif superfamily
myotubularin-related protein 13-like	artfr776g00010	144	50.2693	55.6667	13.0512	-0.695209	↓	0.0142951	Protein-tyrosine phosphatase-like
ventral vein lacking	artfr1136g00050	306.333	70.2875	321	124.688	0.695139	↑	0.0006745	Lambda repressor-like, DNA-binding domain superfamily
-	artfr695g00020	93.6667	28.5015	36.3333	5.50757	-0.695119	↓	0.0211598	-
rac GTPase-activating protein 1-like	artfr2178g00030	66	16.7033	67.3333	8.73689	0.693378	↑	0.01228	Rho GTPase activation protein
heart- and neural crest derivatives-expressed protein 1-like	artfr3387g00030	43.3333	10.0664	45	18.3576	0.692567	↑	0.0415694	Helix-loop-helix DNA-binding domain superfamily
-	artfr81g00090	211	44.7996	82	11.1355	-0.692206	↓	0.00634245	-
tyrosine-protein phosphatase Lar	artfr2174g00020	123.333	3.05505	50.3333	20.5994	-0.691741	↓	0.0365283	Protein-tyrosine phosphatase-like
sortilin-related receptor, partial; LOW QUALITY PROTEIN	artfr7682g00010	69	4.58258	72	16.0935	0.691203	↑	0.0219567	Sortilin, N-terminal
iron-sulfur cluster biosynthesis protein isd11; putative	artfr557g00020	157.333	57.2917	161.333	66.4254	0.691066	↑	0.0143785	Complex 1 LYR protein
-	artfr29g00050	49.6667	11.8462	51	10.8167	0.690936	↑	0.0248871	-
-	artfr1987g00020	248.333	77.0087	258	119.378	0.690909	↑	0.00939501	Tim10-like domain superfamily
fatty acid desaturase 2 cytochrome b5	artfr125g00040	292	73.9797	111.667	6.65833	-0.690432	↓	0.00731665	Cytochrome b5-like heme/steroid binding domain superfamily
epithelial chloride channel protein-like; LOW QUALITY PROTEIN	artfr789g00020	64	13.8924	66.6667	27.1539	0.689324	↑	0.0230534	Calcium-activated chloride channel, N-terminal
cyclin-dependent kinase inhibitor 1	artfr1234g00010	210.667	65.9116	217	79.2654	0.688166	↑	0.0014063	Cyclin-dependent kinase inhibitor
Insulin enhancer protein ISL-1, partial	artfr3306g00020	234	61.6523	90.6667	10.4083	-0.687489	↓	0.00725387	Zinc finger, LIM-type
eukaryotic translation initiation factor 2 subunit 2 beta, 38kDa	artfr3514g00020	89	21.6333	91.3333	25.9294	0.687012	↑	0.00657615	Translation initiation factor IF2/IF5, zinc-binding
-	artfr2843g00040	52.6667	10.2144	54	12.1655	0.685462	↑	0.0219952	MADF domain
monocarboxylate transporter 4-like	artfr217g00030	78	12.1244	31	8.544	-0.685243	↓	0.0303223	-
RNA polymerase-associated protein RTF1 homolog	artfr4506g00010	61	20	62.6667	25.5799	0.685142	↑	0.0291798	-
-	artfr247g00050	47.3333	16.1658	48.3333	14.9778	0.683848	↑	0.0439581	-
cytochrome P450 CYP12F2	artfr112g00060	129.667	32.5167	50.6667	3.51188	-0.683659	↓	0.01228	Cytochrome P450 superfamily
-	artfr185g00070	67	17	68.6667	22.1435	0.683126	↑	0.015155	-
A high-affinity choline transporter 1-like	artfr884g00010	59.3333	25.8134	60.3333	23.4379	0.680731	↑	0.048644	Sodium/solute symporter
nicalin-1	artfr665g00010	130.667	26.5393	137.333	69.9238	0.680728	↑	0.0162913	EF-Hand 1, calcium-binding site
-	artfr93g00390	117.333	18.7705	121.333	34.3851	0.678496	↑	0.00640143	-
TIP49	artfr1097g00080	139	41.6773	145	72.7736	0.677909	↑	0.0261356	P-loop containing nucleoside triphosphate hydrolase
39S ribosomal protein L22, mitochondrial-like	artfr2819g00010	325	97.1545	337.667	162.927	0.677544	↑	0.00592091	Ribosomal protein L22/L17 superfamily
-	artfr5737g00010	131.333	36.6106	51.3333	5.50757	-0.677383	↓	0.0171104	-
protein deadpan; LOW QUALITY PROTEIN	artfr5779g00010	160.333	38.7599	166.667	73.9211	0.677151	↑	0.00672538	Helix-loop-helix DNA-binding domain superfamily
Solute carrier family 12 member 2 partial	artfr378g00010	951.667	279.101	361	41.6053	-0.677045	↓	0.0141487	SLC12A transporter, C-terminal
-	artfr36g00140	214.667	40.5257	223.667	87.6888	0.67636	↑	0.00331886	Zona pellucida domain
elongation of very long chain fatty acids protein AAEL008004	artfr655g00040	804	174.76	857.667	503.005	0.675509	↑	0.0343918	ELO family
serine/arginine-rich splicing factor 7-like	artfr3576g00040	380.667	124.516	390.667	168.761	0.675193	↑	0.00387194	Zinc finger, CCHC-type superfamily
putative vacuolar fusion protein CCZ1-like	artfr194g00040	1136	301.925	441.667	45.7092	-0.67417	↓	0.00208084	Protein of unknown function DUF1712, fungi
short wavelength sensitive opsin 4 melanopsin-A	artfr2030g00010	101.667	13.6504	40.6667	6.4291	-0.673841	↓	0.0227551	GPCR, rhodopsin-like, 7TM
GATA-binding factor C	artfr2166g00010	128.667	27.3922	131	34.7707	0.673751	↑	0.00252543	Zinc finger, GATA-type
cyclic nucleotide-gated olfactory channel-like	artfr59g00020	122.333	25.7747	48.3333	3.21455	-0.673718	↓	0.0145066	-
phospholipid-transporting ATPase IIB; probable	artfr1652g00010	182.667	30.6649	72.6667	9.71253	-0.672248	↓	0.00592091	-
-	artfr1516g00030	168.333	55.5908	66.3333	14.6401	-0.672144	↓	0.0077575	Fragile site-associated protein, C-terminal
protein tramtrack, alpha	artfr111g00100	106.333	28.0238	107	19.9249	0.671931	↑	0.00404772	Zinc finger C2H2 superfamily
TATA element modulatory factor	artfr56g00260	364	116.228	144	37.47	-0.671234	↓	0.00105772	-
mannosyl (alpha-1,3-)-glycoprotein beta-1,2-N-acetylglucosaminyltransferase 1	artfr1205g00020	429	63.2218	171	16.7033	-0.671162	↓	0.00244581	Nucleotide-diphospho-sugar transferases
LIM domain-binding protein 3-like, partial	artfr08g00140	53	16.0935	54.3333	25.8134	0.670257	↑	0.0488008	Acyl-CoA dehydrogenase-like, C-terminal
protein disulfide-isomerase A4, putative	artfr47g00040	158	47.2864	159.333	44.7474	0.669212	↑	0.0017198	Thioredoxin-like superfamily
serine/threonine-protein kinase fray2	artfr726g00010	389.667	135.445	387	86.1568	0.667174	↑	0.000832164	Small acidic protein-like domain
-	artfr67g00090	2293.67	502.236	887.667	48.7476	-0.666919	↓	0.0166248	-
Wee1-like CDK Tyrosine kinase Wee1 protein kinase	artfr1644g00020	85	10.4403	86	11.5326	0.66602	↑	0.0143785	-
-	artfr2656g00040	75.3333	20.8167	77	33.8674	0.665668	↑	0.0288013	-
protein disulfide-isomerase A4, probable	artfr5790g00010	240.667	81.525	241.333	73.3303	0.665021	↑	0.00143937	Thioredoxin-like superfamily
-	artfr7659g00010	91.6667	15.0444	92.3333	16.2583	0.664729	↑	0.00912948	-
-	artfr4118g00030	552.333	188.765	564	263.426	0.664641	↑	0.0140624	-
1-phosphatidylinositol 3-phosphate 5-kinase	artfr3148g00010	264	49.7594	105.333	11.9304	-0.664011	↓	0.00216816	GroEL-like apical domain superfamily
ATP-dependent helicase C29A10.10c	artfr1753g00050	64	12.53	65	18.0831	0.663371	↑	0.0495698	P-loop containing nucleoside triphosphate hydrolase
autophagy-related protein 8	artfr3279g00010	129	14.7309	137.667	60.9125	0.662682	↑	0.0486553	Ubiquitin-like domain superfamily
golgin subfamily A member 2-like	artfr5494g00010	211.667	59.911	214.667	77.5973	0.662505	↑	0.00245994	Golgin subfamily A
-	artfr1299g00010	102.667	39.1195	41	14.1774	-0.660784	↓	0.0376383	Protein kinase-like domain superfamily
-	artfr328g00010	166.333	22.2336	67	11.2694	-0.660733	↓	0.0172427	Reverse transcriptase domain
Dolichyl-diphosphooligosaccharide--protein glycosyltransferase	artfr315g00050	412.333	124.617	424.667	216.962	0.659755	↑	0.0136837	Dolichyl-diphosphooligosaccharide--protein glycosyltransferase 48kDa subunit
transforming growth factor beta induced protein	artfr193g00070	772	168.893	305.667	26.1024	-0.659672	↓	0.0011746	FAS1 domain superfamily
uridine diphosphate glucose pyrophosphatase-like	artfr176g00130	67	14.5258	68	26.4575	0.658422	↑	0.0271231	NUDIX hydrolase-like domain superfamily
AAA+-type ATPase pachytene checkpoint protein 2 homolog	artfr1114g00020	73.3333	18.5831	73.6667	18.4752	0.658416	↑	0.0164434	P-loop containing nucleoside triphosphate hydrolase
DNA ligase 1-like	artfr538g00090	194.333	43.1895	195.667	51.4036	0.658327	↑	0.00074302	-
xanthine dehydrogenase/oxidase-like; LOW QUALITY PROTEIN	artfr1405g00010	242.667	74.272	95.6667	8.32666	-0.657865	↓	0.00511635	Aldehyde oxidase/xanthine dehydrogenase, molybdopterin binding domain superfamily
E3 ubiquitin-protein ligase Rnf220-like	artfr4693g00010	296	72.3395	119	29.5127	-0.657739	↓	0.00185814	-
-	artfr573g00010	126.333	28.8848	50.3333	2.08167	-0.657421	↓	0.0266139	Thyroglobulin type-1 superfamily
-	artfr5535g00010	64.6667	17.5594	65.6667	28.8848	0.657128	↑	0.033127	-
-	artfr7558g00020	2445	670.633	948.667	11.5902	-0.656828	↓	0.0162913	-
glycogen synthase kinase-3 beta variant 5	artfr2851g00020	73	10.4403	74	20.2237	0.655772	↑	0.0191063	Protein kinase-like domain superfamily
heat shock protein 70 cognate 3	artfr2204g00010	620.667	173.275	634	279.762	0.655288	↑	0.00424969	Heat shock protein 70, conserved site
probable palmitoyltransferase ZDHHC14	artfr704g00050	110.333	32.0208	110.333	31.3422	0.65499	↑	0.00613956	Palmitoyltransferase, DHHC domain
twitchin	artfr3740g00010	137.667	23.9653	56.3333	20.5508	-0.654793	↓	0.023864	Fibronectin type III superfamily
transportin-3	artfr2192g00010	99.3333	32.5628	98	18.0831	0.653957	↑	0.0118195	Armadillo-type fold
out at first protein homolog	artfr3988g00030	60.3333	27.2274	59.3333	12.6623	0.653912	↑	0.0447416	Out at first protein
dystrophin,	artfr6668g00020	205.667	43.3628	83	18.735	-0.653203	↓	0.00754535	-
-	artfr268g00050	52.3333	16.6233	51.6667	7.02377	0.6528	↑	0.0391476	Calcium-responsive transcription factor
-	artfr4048g00010	64	12.1244	64.6667	23.0723	0.652598	↑	0.0266139	-
mannosyltransferase	artfr1078g00010	144	54.0278	145.333	74.0023	0.651284	↑	0.0355043	Mir domain superfamily
KAT8 regulatory NSL complex subunit 1-like	artfr1798g00010	80.3333	9.2376	82.6667	28.0951	0.650504	↑	0.0430536	KAT8 regulatory NSL complex subunit 1
zinc finger protein OZF-like	artfr1792g00020	575	74.8064	232.667	21.5948	-0.649885	↓	0.00326772	Zinc finger C2H2 superfamily
-	artfr3089g00010	208.333	45.5009	217.667	131.367	0.649734	↑	0.0433964	P-loop containing nucleoside triphosphate hydrolase
-	artfr101g00070	629.667	201.535	249.667	48.0139	-0.649094	↓	0.00306349	Protein SZT2
-	artfr109g00050	174.333	34.0196	177.667	75.5006	0.646796	↑	0.00613956	Lamina-associated polypeptide 1C
FGGY carbohydrate kinase domain-containing protein-like	artfr1162g00020	75.3333	12.897	30.6667	7.63763	-0.646619	↓	0.0464683	Carbohydrate kinase, FGGY, C-terminal
-	artfr3145g00010	197.667	58.7055	197.333	67.3523	0.645922	↑	0.00243017	Protein CDV3
twitchin	artfr827g00050	290.333	86.5236	118	42.5088	-0.645385	↓	0.0068604	Protein kinase-like domain superfamily
-	artfr5859g00010	140	22.6495	56.3333	11.0604	-0.645351	↓	0.0323325	-
-	artfr3797g00020	77	30.1993	74	3	0.645297	↑	0.0441615	BAR domain
epidermal growth factor receptor	artfr1008g00010	53	12.53	52.6667	12.5831	0.644048	↑	0.0316581	Growth factor receptor cysteine-rich domain superfamily
forkhead box protein F1	artfr4984g00010	62.3333	17.6163	61.6667	15.0111	0.642261	↑	0.0261356	Winged helix DNA-binding domain superfamily
titin	artfr1932g00010	382.333	76.2714	153.333	18.5562	-0.641642	↓	0.00610978	-
10 kDa heat shock protein, mitochondrial, partial	artfr1412g00020	168.333	78.1302	166	73.0821	0.641198	↑	0.0342824	GroES-like superfamily
ras-related protein rab7	artfr32g00070	75.3333	23.6714	75.3333	28.7286	0.641172	↑	0.0362606	P-loop containing nucleoside triphosphate hydrolase
-	artfr1702g00030	126	26.9072	51	4.58258	-0.640838	↓	0.0195126	-
-	artfr1004g00030	125	34.8281	50.3333	2.08167	-0.640776	↓	0.0488008	-
39S ribosomal protein L37, mitochondrial, partial	artfr1078g00020	159	52.7162	160	75.7166	0.64057	↑	0.0180486	-
-	artfr454g00020	287.667	91.6206	283	65.7799	0.64057	↑	0.005686	Chromo-like domain superfamily
-	artfr2252g00010	341.667	94.5216	135.333	9.07377	-0.640447	↓	0.00725387	Mitochondrial carrier domain superfamily
YTH domain family protein 3-like	artfr831g00040	321	103.523	319.667	121.228	0.640322	↑	0.00436326	YTH domain
Fatty acyl-CoA reductase 1	artfr113g00030	741	135.348	770.667	418.743	0.64022	↑	0.0270198	NAD(P)-binding domain superfamily
protein timeless homolog	artfr6747g00020	364.333	118.154	146	24.98	-0.640005	↓	0.002193	Timeless C-terminal
myb-like protein X	artfr740g00050	106.667	23.6925	106	26	0.638828	↑	0.00917402	-
calpain-1 catalytic subunit-like; LOW QUALITY PROTEIN	artfr1260g00020	189.667	50.797	76.6667	12.5033	-0.637633	↓	0.00754535	Papain-like cysteine peptidase superfamily
ras-related protein Rab-11-like protein	artfr6056g00010	162.333	24.7857	163.667	52.1664	0.637486	↑	0.00557273	Small GTP-binding protein domain
-	artfr118g00040	738.333	123.225	295	58.2838	-0.636858	↓	0.0346082	-
Tuberin, partial	artfr4192g00010	731.667	100.724	297	22.8692	-0.636387	↓	0.00394523	Tuberin-type domain
ATP-dependent RNA helicase SUPV3L1, mitochondrial	artfr627g00030	157	35.3836	64.6667	23.5018	-0.636248	↓	0.0172427	P-loop containing nucleoside triphosphate hydrolase
protein SCO1 homolog, mitochondrial-like	artfr121g00060	51.6667	12.6623	51.3333	17.2143	0.635602	↑	0.0405498	Thioredoxin-like superfamily
polycomb group RING finger protein 4	artfr2974g00010	77	16.5227	76	15.8745	0.634904	↑	0.0153053	RAWUL domain
-	artfr8654g00010	103.333	32.1455	103	41.5812	0.634613	↑	0.0215177	-
disks large homolog 5	artfr447g00050	79	9.53939	78.6667	14.1892	0.634501	↑	0.0265486	PDZ superfamily
sushi, von Willebrand factor type A, EGF and pentraxin domain-containing protein 1 partial; LOW QUALITY PROTEIN	artfr1416g00020	76	20.664	31	7.2111	-0.634255	↓	0.0474831	Sushi/SCR/CCP superfamily
-	artfr5885g00020	88.6667	23.1805	88	34.0441	0.63358	↑	0.0462375	-
-	artfr985g00020	90	30.315	89.6667	38.5919	0.632892	↑	0.0474831	-
methylcrotonoyl-CoA carboxylase beta chain, mitochondrial	artfr309g00010	102.333	21.2211	102.667	42.0991	0.632801	↑	0.0209873	ClpP/crotonase-like domain superfamily
DNA-dependent protein kinase catalytic subunit	artfr471g00050	476	115.935	191.667	19.6554	-0.632132	↓	0.00296125	Protein kinase-like domain superfamily
acidic mammalian chitinase AGAP009022-PA, partial	artfr1423g00010	1815	372.557	723.667	15.308	-0.632012	↓	0.015155	Chitin binding domain superfamily
Metaxin-2-like	artfr1682g00040	221.333	52.7004	220	71.8958	0.631608	↑	0.00216816	Glutathione S-transferase, C-terminal domain superfamily
50S ribosome-binding GTPase, partial	artfr802g00030	174.667	50.3322	71.3333	18.1475	-0.630773	↓	0.00897918	P-loop containing nucleoside triphosphate hydrolase
-	artfr193g00080	566	76.922	230.333	17.4738	-0.629538	↓	0.00672538	FAS1 domain superfamily
electron transfer flavoprotein subunit beta-like	artfr4370g00020	344.333	83.5244	344.667	142.339	0.627749	↑	0.00399188	Electron transfer flavoprotein, alpha/beta-subunit, N-terminal
RUN domain-containing protein 1-like	artfr234g00010	185	62.2174	73.6667	9.60902	-0.627749	↓	0.0288762	-
helicase domino-like	artfr3089g00020	155.667	35.6978	155.333	63.1295	0.627385	↑	0.00951035	Leucine-rich repeat domain superfamily
39S ribosomal protein L2, mitochondrial	artfr1722g00030	298.667	90.3622	294.667	106.829	0.627324	↑	0.00348823	Nucleic acid-binding, OB-fold
RNA-dependent RNA polymerase 1	artfr8352g00010	312.667	144.611	298.667	89.7905	0.626214	↑	0.0312303	RNA-dependent RNA polymerase, eukaryotic-type
-	artfr777g00010	165	42.1545	68.3333	27.5923	-0.625283	↓	0.0435723	-
transmembrane protein 184B-like	artfr1321g00030	74	10.1489	74.3333	33.0807	0.624456	↑	0.0474831	Organic solute transporter subunit alpha/Transmembrane protein 184
eukaryotic translation initiation factor 4 gamma 1	artfr1726g00010	387.333	68.0025	391.333	169.777	0.623629	↑	0.00610978	Armadillo-type fold
tuberin, partial	artfr512g00010	817.667	98.287	333.333	24.5832	-0.623628	↓	0.0107048	Armadillo-type fold
-	artfr2039g00010	188	52.4595	187.667	86.0717	0.62336	↑	0.0138065	Mediator complex, subunit Med19, metazoa
ataxin-2-like protein	artfr5502g00010	113	26.6271	110.333	22.2336	0.623359	↑	0.00736033	Ataxin-2, C-terminal
BRCA1-associated protein-like	artfr4708g00010	288.667	45.0814	115.667	17.3877	-0.622616	↓	0.0464683	-
-	artfr782g00020	639.333	145.717	254	30.8058	-0.622516	↓	0.0381099	-
-	artfr1576g00010	86.3333	22.942	84.3333	23.7136	0.621822	↑	0.0329025	SH3-like domain superfamily
-	artfr79g00070	197.333	42.3596	194	52.0865	0.620897	↑	0.00326772	-
immunodeficiency virus type I enhancer binding protein, putative	artfr793g00030	211.667	22.053	214	86.5043	0.620693	↑	0.00927926	Zinc finger C2H2 superfamily
dystonin	artfr4777g00010	394	157.121	162	62.857	-0.620056	↓	0.015547	-
zinc finger protein 84-like	artfr96g00010	133.333	18.7705	133	52.0481	0.619838	↑	0.0230869	Zinc finger C2H2 superfamily
ESF1 homolog; LOW QUALITY PROTEIN	artfr164g00050	154.333	23.8607	151.667	32.5781	0.619438	↑	0.00394523	-
Protein BUD31-like protein, partial	artfr3010g00010	142.333	48.9524	137	39.5854	0.619034	↑	0.0311921	BUD31/G10-related, conserved site
-	artfr7659g00020	196.333	44.3772	192	46.8615	0.618942	↑	0.00216816	B-cell lymphoma 9, beta-catenin binding domain
-	artfr1514g00020	474.333	110.12	193	21.9317	-0.618232	↓	0.00537793	-
Chain A, Crystal Structure Of The Human Y14MAGOH COMPLEX	artfr4458g00010	314.667	81.1316	310	113.331	0.618086	↑	0.00371773	Mago nashi superfamily
zinc finger protein 608	artfr1983g00010	107.333	6.80686	105.667	16.8622	0.617939	↑	0.0203905	Zinc finger C2H2-type
BAI1-associated protein 3-like	artfr143g00100	138.333	17.7858	57	8	-0.617621	↓	0.0371508	-
-	artfr1157g00060	263	42.332	267.333	133.193	0.617498	↑	0.0192484	SKP1/BTB/POZ domain superfamily
reticulocalbin-2	artfr1415g00050	122	21.2838	121.333	49.1359	0.617299	↑	0.0210991	EF-hand domain pair
snRNA phosphodiesterase U6 snRNA phosphodiesterase-like	artfr3494g00030	113.667	36.9369	112.667	52.4436	0.617285	↑	0.0347004	Cyclic phosphodiesterase
thyroid adenoma-associated protein	artfr250g00040	625.333	128.103	256.667	31.0859	-0.617104	↓	0.00219396	Armadillo-type fold
progesterone receptor membrane component 2	artfr1246g00040	191	54.8361	190	90.1499	0.616207	↑	0.0290454	Cytochrome b5-like heme/steroid binding domain superfamily
glutamate receptor-interacting protein 2-like	artfr3316g00030	186.667	49.0136	78	30.6431	-0.615662	↓	0.0144343	PDZ superfamily
-	artfr4203g00020	451	137.197	449.333	223.09	0.614831	↑	0.0223432	-
vacuolar H[+]vacuolar H+-ATPase V0 sector subunits c/c', partial	artfr130g00030	934.333	280.609	922.667	402.642	0.614773	↑	0.0147857	V-ATPase proteolipid subunit C, eukaryotic
-	artfr2230g00170	145.333	29.5691	142.333	39.6274	0.61408	↑	0.00481357	Histone deacetylase complex subunit SAP30 zinc-finger
Phosphatidylinositol 3,4,5-trisphosphate 3-phosphatase and dual-specificity protein phosphatase PTEN-like	artfr1143g00020	74	16.0935	72	15.1327	0.613512	↑	0.0228087	Protein-tyrosine phosphatase-like
-	artfr980g00010	203.333	38.8887	84.6667	18.1751	-0.6133	↓	0.00645909	-
transmembrane emp24 domain-containing protein 2	artfr454g00060	68.3333	21.0317	67	28.5832	0.612515	↑	0.0484448	GOLD domain superfamily
ester hydrolase C11orf54 homolog; LOW QUALITY PROTEIN	artfr1283g00030	490	122.02	481	163.851	0.612475	↑	0.00347846	Domain of unknown function DUF1907
-	artfr368g00010	127.667	26.7644	124	33	0.611744	↑	0.0172427	-
-	artfr819g00030	64.3333	12.2202	63.3333	24.2143	0.610903	↑	0.0414226	Protein kinase-like domain superfamily
-	artfr293g00010	798.667	135.493	798.333	326.114	0.610559	↑	0.00723438	-
Dipeptidyl peptidase 1 partial	artfr7373g00010	138.667	20.4042	140.667	77.3714	0.610392	↑	0.0474831	Cathepsin C, exclusion domain superfamily
CXXC-type zinc finger protein 1-like	artfr568g00010	87.6667	13.3167	85.6667	20.108	0.609182	↑	0.0265486	Zinc finger, FYVE/PHD-type
UDP-GlcNAc:betaGal beta-1,3-N-acetylglucosaminyltransferase 5 partial	artfr2867g00010	531.333	113.87	215.667	33.828	-0.609148	↓	0.0209873	Glycosyl transferase, family 31
Unc-89	artfr61g00060	126.333	25.4231	53	16.0935	-0.607813	↓	0.0232916	Fibronectin type III superfamily
Putative histones H3 and H4	artfr2878g00010	295.333	112.594	287.667	130.24	0.607229	↑	0.0212033	Histone-fold
AP-3 complex subunit beta-2-like	artfr6414g00020	117.667	34.5012	49	15.6205	-0.606467	↓	0.0312234	AP complex subunit beta
glycogen synthase kinase-3 beta, partial	artfr2851g00010	79.3333	14.0475	77.3333	22.5019	0.604816	↑	0.0230869	Protein kinase-like domain superfamily
connector enhancer of kinase suppressor of ras 1	artfr06g00050	580.333	130.864	240.333	32.5628	-0.603104	↓	0.00232884	Pleckstrin homology domain
NADH dehydrogenase; probable	artfr878g00060	301.333	81.1008	298	144.627	0.602988	↑	0.0173185	-
-	artfr100g00040	142	40.0375	139.333	61.0765	0.60252	↑	0.0288013	-
defender against cell death 1	artfr1014g00040	357.667	115.11	348.667	150.381	0.6014	↑	0.0128738	DAD/Ost2
spase 12-subunit	artfr7176g00010	302.333	86.0949	300	164.32	0.600296	↑	0.0430536	Microsomal signal peptidase 12kDa subunit
E3 ubiquitin-protein ligase mind-bomb-like	artfr1165g00020	264.333	46.4579	111	24.2487	-0.598937	↓	0.020031	Mib/herc2 domain superfamily
serrate RNA effector molecule homolog	artfr08g00060	254.667	45.4899	252	106.452	0.598538	↑	0.00957968	RNA-binding domain superfamily
thyroid receptor-interacting protein 11	artfr274g00030	260.667	60.7975	260	141.418	0.596949	↑	0.0341699	GRIP domain
wings apart-like protein homolog 1	artfr2915g00010	114.667	14.4338	110.667	16.773	0.596691	↑	0.0183954	WAPL domain
tyrosine-protein kinase Dnt-like	artfr123g00080	119	18	50	6.245	-0.596221	↓	0.0333032	Serine-threonine/tyrosine-protein kinase, catalytic domain
60S ribosomal protein L30	artfr2244g00020	665.333	211.069	658	353.34	0.596088	↑	0.0419777	50S ribosomal protein L30e-like
putative XK-related protein 5	artfr299g00030	418.333	136.661	408	191.58	0.59509	↑	0.0209988	Heat shock protein 70 family
-	artfr172g00020	164	10.4403	70.3333	18.5562	-0.594302	↓	0.0350345	Protein KIAA1109
protein IWS1 homolog	artfr896g00030	329.667	91.0622	316.667	92.4788	0.594033	↑	0.00228472	TFIIS/LEDGF domain superfamily
-	artfr1613g00070	885.333	200.001	368.333	53.1633	-0.593621	↓	0.00344089	Homeobox-like domain superfamily
ryanodine receptor	artfr4667g00030	479.333	81.5925	203	45.5082	-0.593478	↓	0.00318752	EF-Hand 1, calcium-binding site
OTU domain-containing protein 5-B	artfr293g00050	93.3333	18.23	89	14	0.59341	↑	0.0275568	Papain-like cysteine peptidase superfamily
-	artfr200g00130	384	130.61	370	143.76	0.593182	↑	0.00951301	Rpn11/EIF3F, C-terminal
bifunctional coenzyme A synthase	artfr2970g00030	80	24.0624	76.6667	24.1109	0.592126	↑	0.0345665	Dephospho-CoA kinase
obscurin	artfr904g00020	324.333	7.37111	141.333	44.6132	-0.591924	↓	0.0288709	Immunoglobulin-like domain superfamily
major facilitator superfamily transporter	artfr370g00020	1978.67	434.495	815.333	78.7803	-0.589574	↓	0.0245641	Thyroglobulin type-1 superfamily
serrate RNA effector molecule homolog	artfr08g00070	169	58.1034	163.667	77.861	0.588634	↑	0.0370009	Arsenite-resistance protein 2
hoip-prov protein	artfr6877g00010	338.667	139.658	320	105.447	0.586952	↑	0.0146076	50S ribosomal protein L30e-like
La autoantigen-like protein, partial	artfr433g00070	559	127.574	541.667	200.861	0.586872	↑	0.00692466	RNA-binding domain superfamily
SWI/SNF-related matrix-associated actin-dependent regulator of chromatin subfamily A containing DEAD/H box 1B-like	artfr1141g00040	244	28.0535	239	83.1625	0.58674	↑	0.00754535	P-loop containing nucleoside triphosphate hydrolase
myb-like protein X	artfr447g00020	763	246.493	736.333	309.138	0.586546	↑	0.0134597	Cystine-knot cytokine
ras-like protein 3	artfr3230g00010	131.333	27.2091	55.6667	12.0139	-0.58602	↓	0.0329025	P-loop containing nucleoside triphosphate hydrolase
caspase-2-like caspase-7 Peptidase	artfr1915g00010	320	50.4083	135.333	20.5994	-0.584637	↓	0.00878953	Caspase-like domain superfamily
TPA: serine/threonine-protein phosphatase PP1-beta catalytic subunit, partial	artfr3390g00020	130	46.2925	122	32.5115	0.584566	↑	0.0343918	Serine/threonine-specific protein phosphatase/bis(5-nucleosyl)-tetraphosphatase
-	artfr923g00070	185	31.1769	180.333	65.8508	0.583521	↑	0.0135781	AT hook, DNA-binding motif
plasma membrane calcium-transporting ATPase 3	artfr2231g00020	164.333	34.4287	70.3333	20.2073	-0.583443	↓	0.0312234	-
myb-like protein X	artfr311g00010	246	45.8258	242.333	117.874	0.583299	↑	0.0260176	Zinc finger C2H2 superfamily
Dolichyl-diphosphooligosaccharide--protein glycosyltransferase 48 kDa subunit-like	artfr1046g00050	275.333	52.5389	269.333	121.911	0.582351	↑	0.0216649	Dolichyl-diphosphooligosaccharide--protein glycosyltransferase 48kDa subunit
E3 SUMO-protein ligase PIAS1	artfr5938g00010	185.667	27.6466	79.3333	15.8219	-0.581503	↓	0.0270973	SAP domain superfamily
adaptor protein complex 1/2, beta subunit	artfr911g00010	102	17.3494	99	39.3954	0.58147	↑	0.0470541	Armadillo-type fold
myosin heavy chain, muscle	artfr2441g00020	111.333	28.9885	47.3333	14.4684	-0.580685	↓	0.0444668	Myosin tail
ubiquitin conjugating enzyme 6	artfr2377g00010	90	27.8388	85.6667	28.0416	0.580613	↑	0.0308852	Ubiquitin-conjugating enzyme/RWD-like
-	artfr217g00080	144	43.715	139.333	67.0099	0.580493	↑	0.0464683	-
dystrophin	artfr6668g00010	109.667	31.39	46.3333	9.50438	-0.57923	↓	0.0454879	EF-hand domain pair
SpoIID/LytB domain-containing protein cylicin-2-like	artfr1830g00030	125.667	28.9885	119.667	40.5504	0.579049	↑	0.0430536	-
nucleolar protein 58	artfr1474g00020	379.667	123.07	365.667	170.489	0.578386	↑	0.0250166	Nop domain superfamily
-	artfr1092g00020	310	98.2446	129.333	18.61	-0.577643	↓	0.0114268	-
histone-lysine N-methyltransferase set-26	artfr194g00030	564	116.503	540	156.167	0.577067	↑	0.00306943	SET domain
ubiquitin carboxyl-terminal hydrolase 24	artfr2784g00020	264	113.578	111.333	38.7986	-0.576523	↓	0.0370126	Ubiquitin-specific peptidase 24
Versican core protein	artfr21g00010	233.333	42.8525	97.3333	7.63763	-0.576161	↓	0.0400862	EGF-like domain
flocculation protein FLO11	artfr2894g00010	334.667	43.5584	330.667	154.403	0.575996	↑	0.0245593	Protein kinase-like domain superfamily
frizzled-1-like	artfr5690g00020	124.333	39.2088	119.333	54.8574	0.575095	↑	0.0453643	Frizzled/Smoothened, transmembrane domain
thioredoxin-related transmembrane protein 1	artfr1106g00020	831.333	267.524	804	408.136	0.574947	↑	0.0444668	Thioredoxin-like superfamily
MIR motif domain-containing protein	artfr1078g00050	82.3333	27.0986	77.3333	20.5264	0.574073	↑	0.0455972	Mir domain superfamily
paxillin homolog 1; LOW QUALITY PROTEIN	artfr3751g00020	781.333	152.487	326	4.58258	-0.573885	↓	0.0210991	Zinc finger, LIM-type
-	artfr205g00050	171.333	13.7961	169.333	80.4757	0.573589	↑	0.0460047	-
-	artfr653g00030	112.333	43.8444	106.333	40.8575	0.573392	↑	0.0462375	-
plasma membrane calcium-transporting ATPase 3	artfr2231g00030	178	32.0468	76.3333	15.5671	-0.573087	↓	0.0263694	Plasma membrane calcium transporting P-type ATPase, C-terminal
ATP-binding cassette sub-family C member Sur-like	artfr1056g00040	287.667	38.8373	125	37.7492	-0.572909	↓	0.0125831	ABC transporter type 1, transmembrane domain superfamily
Traf and Tnf receptor associated protein	artfr212g00040	122.333	34.0196	117.333	50.5008	0.572805	↑	0.0419777	Endonuclease/exonuclease/phosphatase superfamily
dnaJ homolog subfamily B member 5-like; LOW QUALITY PROTEIN	artfr5327g00020	836	167.296	352.333	29.7377	-0.572791	↓	0.00630341	Chaperone J-domain superfamily
-	artfr5448g00020	108.333	14.5029	46.6667	11.7189	-0.572244	↓	0.0485703	-
GATA zinc finger domain-containing protein 7	artfr1553g00020	1664.33	284.714	708.667	101.756	-0.571654	↓	0.0125483	Zinc finger, CCCH-type superfamily
-	artfr7610g00020	213.667	54.2433	90	11.5326	-0.570628	↓	0.026171	-
WD repeat-containing protein 47	artfr4230g00010	180	37.51	76.3333	7.37111	-0.56952	↓	0.023864	WD40-repeat-containing domain superfamily
-	artfr65g00020	225	6.08276	220	62.3618	0.568799	↑	0.0302835	-
DDB1- and CUL4-associated factor 8 partial	artfr519g00010	1940.67	494.361	803.667	104.213	-0.568235	↓	0.0421974	WD40-repeat-containing domain superfamily
uncharacterized phosphotransferase YvkC-like	artfr18g00740	238	37.1618	102	22.5389	-0.567877	↓	0.0246442	Pyruvate phosphate dikinase, PEP/pyruvate-binding
cytoplasmic lysine--tRNA ligase	artfr175g00010	214	36.0555	207.667	90.3678	0.567876	↑	0.0205464	Lysine-tRNA ligase, class II
D-aspartate oxidase; LOW QUALITY PROTEIN	artfr516g00010	165.667	57.0993	69.6667	8.14453	-0.567109	↓	0.0370522	FAD dependent oxidoreductase
-	artfr6340g00010	370.333	73.9752	161	55.0182	-0.56701	↓	0.00685221	P-loop containing nucleoside triphosphate hydrolase
RGM domain family member B	artfr626g00080	95.6667	17.2143	90.3333	18.1475	0.566964	↑	0.0271483	Repulsive guidance molecule, N-terminal
-	artfr601g00070	511.667	140.785	486	175.146	0.566161	↑	0.00754535	-
ATP-dependent 6-phosphofructokinase	artfr1232g00040	342	76.3937	145.667	25.0067	-0.565687	↓	0.01228	Phosphofructokinase superfamily
Fasciclin-3	artfr3224g00010	135	19.975	130.333	48.645	0.565161	↑	0.0439581	Immunoglobulin-like domain superfamily
protein ENL	artfr1283g00020	337.333	71.2835	318.333	77.5715	0.565098	↑	0.00289409	YEATS
unknown farnesyl diphosphate synthase 1	artfr284g00050	96	28.1603	90.3333	28.4312	0.563631	↑	0.0355878	RAD51 interacting motif
40S ribosomal protein S17-like	artfr599g00030	682.333	255.737	644.667	274.154	0.56341	↑	0.0252374	Ribosomal protein S17e
long-chain specific acyl-CoA dehydrogenase, mitochondrial, partial	artfr119g00050	145.667	30.0056	138.333	50.3024	0.563357	↑	0.0310676	Acyl-CoA dehydrogenase/oxidase, N-terminal and middle domain superfamily
NADH dehydrogenase (Ubiquinone) SGDH subunit	artfr620g00040	376.667	94.5216	363	176.672	0.562749	↑	0.0309754	NADH:ubiquinone oxidoreductase, NDUFB5/SGDH subunit
Brefeldin A-inhibited guanine nucleotide-exchange protein 3 partial	artfr1172g00010	170.667	46.1122	72	5	-0.561966	↓	0.0444668	-
dual specificity mitogen-activated protein kinase kinase 3	artfr1372g00040	114.333	33.5609	106.333	20.6478	0.561872	↑	0.0266508	Protein kinase-like domain superfamily
focal adhesion kinase 1-like	artfr5321g00010	285.333	63.9479	122	30.4138	-0.559921	↓	0.0262704	Focal adhesion kinase, targeting (FAT) domain superfamily
DNA (cytosine-5)-methyltransferase PliMCI	artfr173g00080	807.333	97.5107	343.333	15.5027	-0.559715	↓	0.0262704	DNA (cytosine-5)-methyltransferase 1, replication foci domain
phospholipid-transporting ATPase IIB; probable	artfr1652g00040	781.333	195.021	329.333	24.4199	-0.559105	↓	0.0107048	P-type ATPase, subfamily IV
-	artfr698g00010	313.333	66.3652	133	7.93725	-0.558724	↓	0.0173216	-
ataxin-2	artfr464g00070	415	78.6893	385.333	50.7379	0.558709	↑	0.00691531	LsmAD domain
rho-associated protein kinase 1	artfr5301g00010	93.3333	11.3725	88.6667	27.2091	0.558054	↑	0.039501	AGC-kinase, C-terminal
protein timeless homolog	artfr1094g00020	814.333	131.561	346.333	33.0051	-0.556919	↓	0.0219567	Timeless C-terminal
protein jagged-1-like	artfr2749g00020	238.333	72.9475	101.333	12.0554	-0.556057	↓	0.0209988	EGF-like domain
ATP synthase epsilon chain, putative	artfr2534g00010	334.667	91.0458	318.667	146.029	0.55576	↑	0.0276055	ATP synthase, F1 complex, epsilon subunit, mitochondrial
translation initiation factor if-2	artfr2596g00020	453.667	93.0018	432	142.06	0.555605	↑	0.0118195	Small GTP-binding protein domain
spectrin beta chain, non-erythrocytic 5	artfr415g00040	325.667	100.201	141.667	56.0922	-0.555161	↓	0.0176613	Pleckstrin homology domain
E3 ubiquitin-protein ligase MIB2-like	artfr2258g00030	192.333	54.151	82.3333	14.4684	-0.554821	↓	0.0219952	-
activating signal cointegrator 1-like	artfr737g00010	1662.67	327.799	707.333	66.1236	-0.553999	↓	0.0232916	PUA-like superfamily
phospholipid-transporting ATPase IIB; probable	artfr1652g00020	130.667	27.0062	56.3333	10.7858	-0.553526	↓	0.0455972	P-type ATPase
platelet-activating factor acetylhydrolase IB subunit gamma-like	artfr2966g00030	152.333	39.9291	65.3333	10.0167	-0.553482	↓	0.0430126	SGNH hydrolase-type esterase domain
ataxin-2-like protein	artfr464g00080	70.6667	16.6233	65.6667	11.7189	0.552486	↑	0.049685	Ataxin-2, C-terminal
-	artfr4796g00020	132	39.1535	124	46.2277	0.552215	↑	0.0295518	Guanine nucleotide exchange C9orf72
mucin-17-like	artfr1323g00020	408	129.688	174	30.5123	-0.551505	↓	0.0103724	GLTSCR protein, conserved region
DNA topoisomerase 3-beta-1-like; LOW QUALITY PROTEIN	artfr650g00030	653.333	172.257	274.667	7.37111	-0.550671	↓	0.0221893	DNA topoisomerase, type IA, core domain
GH25081 glycoprotein-N-acetylgalactosamine 3-beta-galactosyltransferase 1-like isoform X1 glycoprotein-N-acetylgalactosamine 3-beta-galactosyltransferase 1 isoform X2 CLUMA_CG002914, isoform A glycoprotein-N-acetylgalactosamine 3-beta-galactosyltransferase 1 isoform X3 hypothetical protein RP20_CCG004142 AGAP009979-PA, partial [Anopheles gambiae str. PEST,]	artfr1875g00030	183.667	44.2982	80	28.6182	-0.550566	↓	0.0414058	Glycoprotein-N-acetylgalactosamine 3-beta-galactosyltransferase 1
5 -3 exoribonuclease 2-like protein, partial	artfr1474g00060	416	104.111	398.333	197.272	0.549996	↑	0.0354595	Nop domain superfamily
transcriptional protein SWT1-like	artfr716g00010	130.333	28.746	120.333	16.5025	0.549334	↑	0.0219567	PIN-like domain superfamily
DNA (cytosine-5)-methyltransferase 1; LOW QUALITY PROTEIN	artfr173g00020	455.333	125.588	193	16.0935	-0.546659	↓	0.019232	S-adenosyl-L-methionine-dependent methyltransferase
pre-mRNA-processing factor 6	artfr1588g00030	191.667	74.6615	173.667	29.7041	0.546105	↑	0.023864	Tetratricopeptide-like helical domain superfamily
calcium-binding mitochondrial carrier protein SCaMC-3	artfr4869g00010	488.667	48.0139	215.333	42.548	-0.545963	↓	0.0130666	Mitochondrial carrier domain superfamily
nuclear migration protein nudC	artfr1168g00050	498	107.531	470.667	180.558	0.545908	↑	0.0145066	HSP20-like chaperone
heat shock protein cognate 3 precursor	artfr9636g00010	963.333	380.6	887	328.872	0.545191	↑	0.0355878	Heat shock protein 70kD, peptide-binding domain superfamily
-	artfr1778g00020	208.333	64.0495	89.6667	16.5025	-0.545057	↓	0.0224405	-
putative Malic enzyme, partial	artfr4136g00010	308.333	49.7427	134.667	26.8576	-0.544892	↓	0.0248277	-
Digestive organ expansion factor, partial	artfr93g00320	195.333	39.8037	186.667	90.4673	0.543881	↑	0.0414994	DAPIT
ATP-dependent RNA helicase DHX34-like, probable	artfr6980g00010	212	49.0306	91.3333	11.5902	-0.543421	↓	0.0257924	-
transcription initiation factor TFIID subunit 6-like	artfr111g00080	181.333	31.2143	79	14	-0.541996	↓	0.0345665	Histone-fold
lactase-phlorizin hydrolase	artfr330g00050	259.667	72.9817	111	18.3303	-0.54001	↓	0.0345665	Glycoside hydrolase superfamily
insulin gene enhancer protein ISL-2A islet, partial	artfr3306g00010	340	79.1896	145	13.8924	-0.539742	↓	0.0398721	Homeobox-like domain superfamily
crossover junction endonuclease MUS81-like	artfr1147g00010	1330.33	219.687	573.667	31.0698	-0.539121	↓	0.0229898	Restriction endonuclease type II-like
calcium-binding mitochondrial carrier protein SCaMC-2-like	artfr1430g00020	412.333	97.5107	180.333	45.5009	-0.537825	↓	0.00900815	Mitochondrial carrier domain superfamily
ipo11 protein importin-11	artfr4940g00010	251.333	49.2172	110.333	25.7941	-0.537717	↓	0.0209988	Armadillo-type fold
-	artfr328g00020	296.333	81.2486	128.333	25.3837	-0.536105	↓	0.0183235	Cation efflux transmembrane domain superfamily
protein Malvolio-like	artfr1116g00010	472.667	109.29	203.667	28.7286	-0.534917	↓	0.0210718	NRAMP family
low-density lipoprotein receptor-related protein 1	artfr08g00030	242.667	57.1343	105	7	-0.534382	↓	0.0248277	LDL receptor-like superfamily
protein furry homolog	artfr4684g00010	415.667	126.812	177	5.56776	-0.534288	↓	0.0244223	-
probable leucine--tRNA ligase, mitochondrial, partial; LOW QUALITY PROTEIN	artfr11846g00010	909.333	297.095	828.333	219.858	0.533774	↑	0.015349	Aminoacyl-tRNA synthetase, class Ia
-	artfr546g00070	222.333	56.3678	97.3333	23.5018	-0.533396	↓	0.0257428	-
skeletrophin, putative	artfr3664g00020	220.667	32.0208	96.6667	8.62168	-0.532882	↓	0.0274545	Mib/herc2 domain superfamily
1-phosphatidylinositol 3-phosphate 5-kinase	artfr5983g00020	302.667	49.4099	132.333	11.0151	-0.531124	↓	0.019253	GroEL-like apical domain superfamily
DNA (cytosine-5)-methyltransferase PliMCI	artfr173g00030	552.333	119.926	235.333	21.1975	-0.530115	↓	0.0484187	S-adenosyl-L-methionine-dependent methyltransferase
cubilin homolog, partial	artfr3824g00010	295.333	110.586	126.667	16.1658	-0.530069	↓	0.0378021	Spermadhesin, CUB domain superfamily
sorting nexin-17-like, partial	artfr357g00010	424.667	69.1761	185.333	11.0151	-0.528971	↓	0.0209988	PX domain superfamily
rab2 gene	artfr755g00030	187	44.3058	173	55.7494	0.528415	↑	0.0358634	Small GTP-binding protein domain
-	artfr3567g00010	433	128.526	404	183.475	0.527908	↑	0.0333481	-
Titin, partial	artfr275g00060	436	48.775	194.333	44.3772	-0.527438	↓	0.0232916	SH3-like domain superfamily
Transcription initiation factor TFIID subunit 1	artfr239g00010	2158.67	546.024	935	130.334	-0.52735	↓	0.0328883	Bromodomain-like superfamily
protein LTV1 homolog	artfr4601g00010	318.667	103.5	293.333	112.571	0.526773	↑	0.0229898	Low temperature viability protein
-	artfr1055g00010	376.667	89.9852	162	4.3589	-0.525906	↓	0.0315653	-
alpha-1,3-mannosyl-glycoprotein 4-beta-N-acetylglucosaminyltransferase A-like	artfr412g00020	313.333	77.0216	137	21.166	-0.525709	↓	0.0143785	Glycosyl transferase family 54
protein O-linked-mannose beta-1,2-N-acetylglucosaminyltransferase 1	artfr2025g00030	344.667	79.3494	149.667	18.3394	-0.525567	↓	0.0262704	Glycosyl transferase, family 13
-	artfr189g00090	713	149.091	306.667	15.0444	-0.525169	↓	0.032491	-
protein dpy-30 homolog, partial	artfr04g00130	231	40.4475	216.333	87.3861	0.523758	↑	0.0291805	26S proteasome regulatory subunit 10B
erine/arginine repetitive matrix protein 2-like, partial; LOW QUALITY PROTEIN	artfr601g00050	371.333	59.0113	344.667	108.103	0.523636	↑	0.0162118	-
mutS protein homolog 5-like	artfr3421g00010	279.333	37.5411	124.333	23.5867	-0.52342	↓	0.0209873	DNA mismatch repair protein MutS, core domain superfamily
huntingtin interacting protein K	artfr5056g00010	143	44.3058	128.667	23.5443	0.523385	↑	0.0354595	Huntingtin-interacting protein K, UBA-like domain
glucose-induced degradation protein 8 homolog	artfr178g00030	360.667	69.0097	335.333	119.985	0.522944	↑	0.0172427	CRA domain
dimethyladenosine transferase 2 mitochondrial	artfr548g00050	249.333	45.2143	109.333	6.1101	-0.522684	↓	0.0342824	Pseudouridine synthase, catalytic domain superfamily
ankyrin repeat domain-containing protein 12	artfr416g00040	178.333	22.2785	164.333	33.5012	0.522236	↑	0.0232916	-
dynamin-binding protein	artfr446g00020	420	53.3948	184	12.53	-0.52217	↓	0.0371508	SH3-like domain superfamily
pyruvate dehydrogenase	artfr3196g00010	438.333	102.754	190	11.2694	-0.521712	↓	0.0220453	PPM-type phosphatase domain superfamily
probable splicing factor, arginine/serine-rich 7	artfr5986g00010	782	210.616	727.667	315.665	0.521667	↑	0.0291805	RNA-binding domain superfamily
-	artfr2840g00020	1057.67	274.002	455.667	52.0032	-0.521296	↓	0.0271483	-
unknown putative U2 small nuclear ribonucleoprotein A'	artfr2395g00070	125.333	35.5012	113.333	21.5019	0.520496	↑	0.031148	U2A'/phosphoprotein 32 family A, C-terminal
serine protease inhibitor 88Ea	artfr3539g00030	755.333	274.562	683	211.842	0.520301	↑	0.0205464	Serpin superfamily
methionine-R-sulfoxide reductase B1	artfr746g00020	423	108.678	391.333	150.421	0.520285	↑	0.0198721	Mss4-like superfamily
-	artfr384g00020	372.333	34.2685	168.333	31.77	-0.520135	↓	0.0388652	-
eukaryotic translation initiation factor 4 gamma 1	artfr11g00120	704.333	172.796	652.667	262.355	0.519169	↑	0.0252641	CPI-17 superfamily
Aryl hydrocarbon receptor nuclear translocator-like protein, partial	artfr6348g00010	668.667	145.933	293.667	45.3909	-0.518649	↓	0.0153053	PAS domain superfamily
mediator of RNA polymerase II transcription subunit 12	artfr2065g00030	1454.33	337.521	625	21.6564	-0.518557	↓	0.0455972	Insect cuticle protein
pre-mRNA-processing factor 40 homolog A	artfr1858g00030	373.667	97.2848	166	38.1969	-0.517701	↓	0.0195369	WW domain superfamily
-	artfr1659g00050	185.667	31.0054	172.333	63.1216	0.517628	↑	0.0354033	Ribosomal protein S36, mitochondrial
DNA topoisomerase 3-beta-1-like; LOW QUALITY PROTEIN	artfr4122g00010	634.667	160.076	275.333	19.3993	-0.51658	↓	0.0225118	DNA topoisomerase, type IA, core domain
replication protein A 70 kDa DNA-binding subunit-like	artfr875g00050	588.333	145.001	540	183.641	0.515819	↑	0.0145066	Replication factor A protein 1
39S ribosomal protein L27, mitochondrial	artfr647g00050	245.667	79.0527	220.667	52.3673	0.513704	↑	0.0172427	Ribosomal protein L27
-	artfr2185g00010	868	278.264	375.333	49.2172	-0.513166	↓	0.0264011	-
serine/threonine-protein kinase ATR-like	artfr622g00010	1391	331.589	614.333	117.687	-0.513158	↓	0.019232	Protein kinase-like domain superfamily
AN1-type zinc finger protein 1-like	artfr829g00070	146.667	44.7698	133	41.0731	0.51309	↑	0.0319494	-
ubiquitin carboxyl-terminal hydrolase 24	artfr278g00020	1032.33	237.53	453.333	74.144	-0.512297	↓	0.0215177	Papain-like cysteine peptidase superfamily
signal recognition particle 54 kDa protein, partial	artfr1233g00040	481	114.66	433.333	82.282	0.512244	↑	0.00852991	Signal recognition particle, SRP54 subunit, eukaryotic
PP2ATWS, partial	artfr2789g00010	352	89.2693	316.333	77.3585	0.508786	↑	0.0404911	WD40-repeat-containing domain superfamily
ubiquitin carboxyl-terminal hydrolase 24-like	artfr5720g00010	380.667	31.1341	173.333	34.3123	-0.50768	↓	0.0362606	Ubiquitin-like domain superfamily
DNA repair protein RAD50-like putative	artfr6657g00010	216	28.2135	97.6667	24.5425	-0.506819	↓	0.0354855	-
chromodomain-helicase-DNA-binding protein 7; LOW QUALITY PROTEIN	artfr10495g00010	123.333	24.0069	112	30.1993	0.506612	↑	0.0388695	-
leucine-rich repeat-containing protein 14-like	artfr763g00060	1093	243.662	479	27.7849	-0.505361	↓	0.0317693	Leucine-rich repeat domain superfamily
NADH dehydrogenase [ubiquinone,]	artfr4189g00010	215	61.2454	195	70.7884	0.504915	↑	0.0342582	-
-	artfr806g00030	1331.33	336.716	582	36.3456	-0.504025	↓	0.0287296	-
homeobox protein SIX6-like	artfr2447g00010	346.333	76.7876	154	23.6432	-0.503302	↓	0.0200019	Homeobox-like domain superfamily
Na+/K+ ATPase alpha subunit	artfr6155g00020	662.667	146.828	292.667	42.2532	-0.502926	↓	0.0275568	P-type ATPase
-	artfr2549g00010	1254.33	356.227	562.667	165.186	-0.50123	↓	0.0209988	Leucine-rich repeat, typical subtype
neurofibromin 1	artfr664g00010	733.667	103.905	338	122.012	-0.500754	↓	0.0430126	Armadillo-type fold
putative ubiquitin-like-conjugating enzyme ATG3	artfr4878g00020	121.333	28.0238	109.667	32.5781	0.500438	↑	0.0404911	Autophagy-related protein 3
cytohesin-1	artfr5228g00010	584	135.967	259	43.589	-0.500186	↓	0.0246107	Sec7 domain superfamily
ryanodine receptor	artfr4667g00020	542.667	148.055	242.333	56.1991	-0.499928	↓	0.0145066	Ryanodine Receptor TM 4-6
Pik3c3 protein	artfr551g00070	1160	305.043	510	38.0395	-0.499718	↓	0.0268788	Protein kinase-like domain superfamily
CDGSH iron-sulfur domain-containing protein 2 homolog	artfr2534g00020	330.667	89.8907	302.333	129.778	0.499485	↑	0.0345141	Iron sulphur domain-containing, mitoNEET, N-terminal
tribbles-like protein 1	artfr954g00070	406	95.6399	368.333	123.589	0.497111	↑	0.017925	Protein kinase-like domain superfamily
major facilitator superfamily domain-containing protein 8	artfr2074g00020	387.667	111.541	173.333	44.6132	-0.496858	↓	0.0245641	MFS transporter superfamily
zinc finger MYND domain-containing protein 11	artfr680g00060	765.667	196.561	335.333	18.9033	-0.496791	↓	0.0414226	Bromodomain-like superfamily
-	artfr239g00060	360.333	63.8931	163	29.6142	-0.496196	↓	0.0288762	SKP1/BTB/POZ domain superfamily
transient receptor potential channel pyrexia	artfr2774g00010	235.333	54.2433	106	23.516	-0.496033	↓	0.033127	Ankyrin repeat-containing domain superfamily
tRNA synthetase, partial	artfr8515g00030	288.333	94.6379	256.667	72.8583	0.495278	↑	0.0247941	Leucine-tRNA ligase
histone	artfr534g00010	307	32.078	140.333	25.1661	-0.494534	↓	0.0443915	-
chromatin-remodeling complex ATPase chain Iswi	artfr1522g00020	313.333	55.7704	287.333	113.32	0.494521	↑	0.0315085	P-loop containing nucleoside triphosphate hydrolase
putative 5-formyltetrahydrofolate cyclo-ligase	artfr421g00050	193.667	59.3408	173	47.5079	0.494362	↑	0.0319867	5-formyltetrahydrofolate cyclo-ligase
-	artfr2298g00030	457.667	69.2917	205.667	21.1266	-0.494346	↓	0.0238109	-
-	artfr4431g00020	420	56.6304	187.667	3.05505	-0.492953	↓	0.0436166	5-aminolevulinate synthase presequence
GM10117 serine/threonine-protein kinase pelle-like	artfr965g00010	528.333	140.657	234.667	32.3316	-0.492077	↓	0.0229898	Protein kinase-like domain superfamily
ESF1 homolog; LOW QUALITY PROTEIN	artfr2035g00020	322	90.7028	283	39.95	0.491442	↑	0.0198721	-
CLK4-associating serine/arginine rich protein	artfr561g00050	169.667	45.6545	150	25.5147	0.491164	↑	0.0315913	Suppressor of white apricot N-terminal domain
CBN-CTL-2 protein catalase-like	artfr32g00020	1039.33	232.563	464.333	59.1805	-0.490844	↓	0.0179674	Catalase superfamily
MSF1 protein protein preli-like	artfr98g00010	373	118.317	334.333	121.624	0.49053	↑	0.0342582	PRELI/MSF1 domain
plastin-1-like	artfr2120g00030	201	33.4515	182.333	59.0113	0.490036	↑	0.0434223	CH domain superfamily
Rab-protein 14	artfr339g00090	173.667	56.1456	154.667	46.2853	0.489747	↑	0.0404911	Small GTP-binding protein domain
RNA polymerase III	artfr5277g00010	498	105.532	224.667	39.3743	-0.489005	↓	0.0174687	RNA polymerase Rpb2, domain 5
PRELI domain-containing protein 2-like	artfr550g00060	1205.33	184.46	542.667	49.0136	-0.488771	↓	0.0342824	Phosphatidylinositol transfer protein
testis-expressed sequence 264 protein-like	artfr3725g00040	135	38.9744	120.333	36.0879	0.487336	↑	0.0464966	-
serine protease inhibitor 88Ea serpin B3-like	artfr2053g00030	1517.33	478.583	1343.33	374.948	0.486969	↑	0.0475645	Serpin superfamily
importin-9	artfr1757g00010	287.333	40.4145	131	23.388	-0.486312	↓	0.0288932	Armadillo-type fold
monocarboxylate transporter 14-like	artfr4269g00010	466.333	126.556	206.667	20.5508	-0.485033	↓	0.0355878	MFS transporter superfamily
elongation factor 1-delta-like	artfr807g00050	615	160.87	551	183.074	0.484305	↑	0.0262704	Translation elongation factor eEF-1beta-like superfamily
protein split ends protein split ends-like	artfr6451g00010	504.667	18.7705	460.667	107.816	0.484304	↑	0.0414226	-
SUMO-activating enzyme subunit 2-B-like	artfr394g00020	537.667	148.072	482.333	178.06	0.48221	↑	0.0298902	Ubiquitin-activating enzyme
-	artfr72g00060	886	191.157	397.333	40.7962	-0.482156	↓	0.0262833	-
-	artfr3752g00010	467	78.5048	425.333	166.908	0.481874	↑	0.038614	Translocation protein Sec62
-	artfr1795g00040	498.333	128.594	221.667	27.0247	-0.481543	↓	0.0407935	tRNA-dihydrouridine synthase, conserved site
Dnajc8 Chaperone, partial	artfr2488g00020	351.333	102.256	310	84.664	0.480558	↑	0.029761	Chaperone J-domain superfamily
alpha-tocopherol transfer protein-like	artfr174g00030	402.667	91.2487	182.333	28.5715	-0.479456	↓	0.0230869	CRAL-TRIO lipid binding domain superfamily
-	artfr1706g00020	163.333	35.7957	146.333	49.5614	0.479335	↑	0.0436362	-
smad nuclear-interacting protein 1 partial	artfr315g00040	226	65.643	198	40.2865	0.478382	↑	0.0283878	SMAD/FHA domain superfamily
charged multivesicular body protein 1a-like, putative	artfr251g00050	225.667	67.5302	201.333	77.2032	0.478308	↑	0.0439581	Snf7 family
-	artfr1610g00010	262.333	66.7108	234.667	83.0502	0.478007	↑	0.0332647	-
FAST kinase domain-containing protein 1	artfr7094g00010	138.333	30.5669	121.667	21.0317	0.476135	↑	0.0493924	RAP domain
Serine/threonine-protein kinase D3	artfr1081g00010	705.333	170.975	316	25.1595	-0.476128	↓	0.03169	-
DNA repair protein XRCC1-like	artfr1081g00020	847.333	175.768	384	51.264	-0.473613	↓	0.0263197	BRCT domain superfamily
-	artfr1867g00040	2003	332.812	931.667	259.356	-0.47307	↓	0.049685	F-box-like domain superfamily
1-phosphatidylinositol 4,5-bisphosphate phosphodiesterase beta-1	artfr172g00040	456.333	91.2652	207	26.8887	-0.471391	↓	0.0378021	PLC-like phosphodiesterase, TIM beta/alpha-barrel domain superfamily
cysteine-type peptidase	artfr412g00030	279.667	86.1994	247	84.1843	0.471278	↑	0.0362606	Ubiquitin-like domain superfamily
protein NipSnap-like	artfr1801g00010	161.333	41.5492	143	47.634	0.471106	↑	0.0455972	Dimeric alpha-beta barrel
Serine/threonine-protein kinase SIK3 serine/threonine-protein kinase SIK3-like	artfr262g00030	458	116	209.667	51.5396	-0.470053	↓	0.0206898	Arp2/3 complex subunit 2/4
-	artfr294g00030	1503.33	387.407	686.667	151.744	-0.468638	↓	0.0323325	Zinc finger, MYND-type
Ribosome biogenesis protein BMS1-like protein	artfr1614g00010	648	152.197	292	21.6333	-0.468619	↓	0.0342824	Ribosome biogenesis protein BMS1/TSR1, C-terminal
splicing factor 3A subunit 2; LOW QUALITY PROTEIN	artfr50g00030	1136.33	239.5	516	61.9919	-0.468062	↓	0.0274277	Zinc finger C2H2 superfamily
eukaryotic translation initiation factor 2 subunit 2	artfr3514g00010	291.333	81.4023	256.667	81.224	0.468043	↑	0.0304417	Translation initiation factor IF2/IF5, N-terminal
Glutathione S transferase E10	artfr551g00060	468	150.841	413	145.578	0.467689	↑	0.0398686	Glutathione S-transferase, C-terminal domain superfamily
WD repeat-containing protein 35	artfr11g00010	502	112.214	229.333	50.6491	-0.467465	↓	0.0376117	WD repeat protein 35
solute carrier family 41 member 1	artfr1773g00010	219.667	68.0392	193.333	63.9713	0.464419	↑	0.0480115	SLC41 divalent cation transporters, integral membrane domain superfamily
Splicing factor 3B subunit 6-like	artfr1167g00040	375	118.528	328	97.3704	0.463923	↑	0.0468309	RNA-binding domain superfamily
Estrogen sulfotransferase sulfotransferase 1C4	artfr190g00010	1168.67	244.083	532.333	62.9153	-0.463529	↓	0.0303305	P-loop containing nucleoside triphosphate hydrolase
NUCB1 nucleobindin-2-like, partial uncharacterized protein Dyak_GE22120 nucleobindin-2-like isoform X2 [Trichogramma pretiosum,]	artfr2937g00010	686.333	194.243	598.333	148.288	0.463426	↑	0.0229898	EF-hand domain pair
teneurin-a-like	artfr1972g00010	802	148.563	377.667	119.123	-0.458191	↓	0.0356552	Tox-GHH domain
-	artfr294g00040	751.333	142.83	351	89.3532	-0.454956	↓	0.0264011	-
histone RNA hairpin-binding protein, partial	artfr102g00040	749.333	168.669	342.333	37.314	-0.454944	↓	0.0352706	Histone RNA hairpin-binding protein, RNA-binding domain
ATP-binding cassette sub-family C member Sur-like	artfr1056g00050	270.333	48.3873	126.667	35.8515	-0.454745	↓	0.0469736	ABC transporter type 1, transmembrane domain superfamily
transcription elongation factor SPT5-like; LOW QUALITY PROTEIN	artfr6990g00010	581.667	95.7932	507.667	87.8313	0.45417	↑	0.0315413	KOW
-	artfr923g00060	230.667	70.3231	201	61.1474	0.453924	↑	0.0439581	-
gamma-glutamylcyclotransferase	artfr8515g00010	608	191.502	531.333	192.838	0.453857	↑	0.0482295	Gamma-glutamylcyclotransferase
small nuclear ribonucleoprotein Sm D3-like protein	artfr5297g00010	491.667	132.032	431.667	156.347	0.453365	↑	0.0460047	LSM domain superfamily
-	artfr1902g00010	165.667	40.7962	144	34.6987	0.45314	↑	0.0455972	CAAX prenyl protease 1, N-terminal
THO complex subunit 4	artfr4358g00020	336.667	97.0069	295.333	109.336	0.451568	↑	0.0455972	RNA-binding domain superfamily
probable leucine--tRNA ligase, mitochondrial	artfr11846g00020	1104.67	233.172	969	282.501	0.449317	↑	0.0446173	Leucine-tRNA ligase
RNA-binding protein 8A-like	artfr3130g00030	599	114.503	526.333	175.169	0.444114	↑	0.0404911	RNA-binding domain superfamily
RNA-binding protein 48	artfr5463g00020	290.667	59.8693	135.333	23.5443	-0.443415	↓	0.0470541	-
DNA replication licensing factor MCM5	artfr2935g00010	308.667	58.5178	144	23.0651	-0.443032	↓	0.0402921	P-loop containing nucleoside triphosphate hydrolase
very long-chain-fatty-acid--CoA ligase bubblegum-like	artfr1553g00080	515	108.088	240.333	45.6545	-0.442188	↓	0.0310139	AMP-dependent synthetase/ligase
-	artfr139g00020	204.667	47.2582	176	33.8674	0.439632	↑	0.0455972	Pseudouridine synthase, catalytic domain superfamily
-	artfr1128g00060	369.333	69.1544	321.667	94.8754	0.436929	↑	0.0351638	-
DNA-directed RNA polymerase, putative	artfr60g00060	299	60.5558	141.667	39.2598	-0.432609	↓	0.0461588	RNA polymerase, beta subunit, protrusion
S phase cyclin A-associated protein in the endoplasmic reticulum	artfr1398g00010	425.333	114.474	198.333	38.6307	-0.432529	↓	0.0473315	-
vacuolar protein sorting-associated protein 13B	artfr379g00050	355.333	63.7364	167.667	32.0208	-0.430525	↓	0.0493495	Vacuolar protein sorting-associated protein 13, second N-terminal domain
putative epidermal cell surface receptor	artfr1367g00010	441	101.208	374.333	97.5004	0.412352	↑	0.0473315	Fibronectin type III superfamily
