# Supplementary material for: The genome of the extremophile Artemia provides insight into strategies to cope with extreme environments
Source: BMC Genomics. 2021 Aug 31;22:635. doi: 10.1186/s12864-021-07937-z (PMC8406910; doi:10.1186/s12864-021-07937-z)
Supplement: Supplementary file 13 — Additional file 13 GO enrichment in Artemia under high salinity. Significantly Enriched GOs (FDR ≤ 0.05) of Artemia genes differentially expressed under high salinity. Listed: GO ID, name and category, false discovery rate (FDR) and P value of the Fisher’s exact test enrichment analysis in Blast2GO, number of DEG under high salinity in this GO category, number of whole Artemia genome genes in this GO category, number of DEG under high salinity without GO annotation. The Fisher’s Exact Test is sensitive in the direction of the test: the genes that are present in the test-set and also in the reference genome set will be deleted from the reference, but not from the test set, resulting in zero sequences in the reference set and values above zero in the test set. [file 12864_2021_7937_MOESM13_ESM.xls]

## Sheet: GO enrichment high salinity red
GO ID	GO name	GO category	FDR	P-value	Nr high salinity	Nr whole genome	Non annot high salinity	Non annot whole genome	Gene ID ORCAE
GO:0071396	cellular response to lipid	BIOLOGICAL_PROCESS	0.0301743	0.000776432	2	0	672	23497	artfr6763g00010;artfr200g00090
GO:0006003	fructose 2,6-bisphosphate metabolic process	BIOLOGICAL_PROCESS	0.0301743	0.000776432	2	0	672	23497	artfr2008g00010;artfr5944g00010
GO:0006606	protein import into nucleus	BIOLOGICAL_PROCESS	0.0495197	0.00159902	3	6	671	23491	artfr170g00010;artfr170g00020;artfr1188g00040
GO:0006749	glutathione metabolic process	BIOLOGICAL_PROCESS	0.0495197	0.00159902	3	6	671	23491	artfr498g00040;artfr1630g00010;artfr2302g00030
GO:0015893	drug transport	BIOLOGICAL_PROCESS	0.0198841	0.000405384	3	3	671	23494	artfr3511g00010;artfr138g00010;artfr3511g00020
GO:0005992	trehalose biosynthetic process	BIOLOGICAL_PROCESS	0.0020375	2.15881e-05	3	0	671	23497	artfr561g00040;artfr8416g00010;artfr561g00030
GO:0006270	DNA replication initiation	BIOLOGICAL_PROCESS	0.0178116	0.00035048	4	9	670	23488	artfr825g00040;artfr3340g00010;artfr449g00040;artfr825g00060
GO:0006979	response to oxidative stress	BIOLOGICAL_PROCESS	0.00954603	0.000154124	6	24	668	23473	artfr388g00020;artfr537g00010;artfr4102g00020;artfr2828g00030;artfr1784g00020;artfr1968g00030
GO:0006869	lipid transport	BIOLOGICAL_PROCESS	0.00554463	7.55323e-05	7	31	667	23466	artfr6232g00020;artfr3781g00010;artfr4766g00010;artfr167g00010;artfr2184g00020;artfr1547g00030;artfr666g00030
GO:0006357	regulation of transcription by RNA polymerase II	BIOLOGICAL_PROCESS	0.0117987	0.000196447	8	50	666	23447	artfr2762g00030;artfr01g00050;artfr476g00040;artfr7558g00010;artfr837g00020;artfr2167g00010;artfr634g00020;artfr1225g00020
GO:0042592	homeostatic process	BIOLOGICAL_PROCESS	0.00612704	8.65576e-05	9	57	665	23440	artfr328g00060;artfr328g00050;artfr41g00060;artfr7152g00010;artfr3048g00060;artfr1523g00010;artfr1529g00020;artfr1688g00010;artfr3016g00010
GO:0051276	chromosome organization	BIOLOGICAL_PROCESS	0.0166389	0.000319009	10	85	664	23412	artfr328g00060;artfr328g00050;artfr2531g00020;artfr910g00020;artfr449g00040;artfr424g00020;artfr3048g00060;artfr281g00070;artfr3870g00020;artfr2452g00010
GO:0043412	macromolecule modification	BIOLOGICAL_PROCESS	0.0390219	0.00118129	28	507	646	22990	artfr1200g00060;artfr2378g00010;artfr900g00020;artfr910g00020;artfr3048g00080;artfr3367g00050;artfr148g00030;artfr2343g00010;artfr175g00070;artfr1055g00040;artfr3870g00020;artfr2717g00030;artfr123g00080;artfr328g00040;artfr2531g00020;artfr695g00010;artfr52g00330;artfr268g00040;artfr2225g00020;artfr853g00010;artfr442g00050;artfr2398g00020;artfr2343g00020;artfr1386g00010;artfr985g00030;artfr3176g00…
GO:0030130	clathrin coat of trans-Golgi network vesicle	CELLULAR_COMPONENT	0.0301743	0.000776432	2	0	672	23497	artfr251g00060;artfr813g00030
GO:0042555	MCM complex	CELLULAR_COMPONENT	0.01203	0.00020699	3	2	671	23495	artfr3340g00010;artfr449g00040;artfr825g00060
GO:0004356	glutamate-ammonia ligase activity	MOLECULAR_FUNCTION	0.0301743	0.000776432	2	0	672	23497	artfr336g00030;artfr336g00040
GO:0004096	catalase activity	MOLECULAR_FUNCTION	0.0020375	1.96141e-05	4	3	670	23494	artfr388g00020;artfr537g00010;artfr4102g00020;artfr1968g00030
GO:0003839	gamma-glutamylcyclotransferase activity	MOLECULAR_FUNCTION	0.000130273	5.99372e-07	4	0	670	23497	artfr1630g00010;artfr194g00060;artfr8515g00010;artfr1034g00050
GO:0003678	DNA helicase activity	MOLECULAR_FUNCTION	0.0377045	0.0011319	5	24	669	23473	artfr328g00060;artfr328g00050;artfr3340g00010;artfr3048g00060;artfr825g00060
GO:0005319	lipid transporter activity	MOLECULAR_FUNCTION	0.00259956	2.88548e-05	7	26	667	23471	artfr6232g00020;artfr3781g00010;artfr4766g00010;artfr167g00010;artfr2184g00020;artfr1547g00030;artfr666g00030
GO:0020037	heme binding	MOLECULAR_FUNCTION	0.00274487	3.393e-05	10	63	664	23434	artfr3511g00010;artfr537g00010;artfr4102g00020;artfr1784g00020;artfr3511g00020;artfr1968g00030;artfr388g00020;artfr654g00010;artfr2828g00030;artfr3511g00030
GO:0003677	DNA binding	MOLECULAR_FUNCTION	0.00158137	1.31648e-05	27	359	647	23138	artfr992g00010;artfr730g00020;artfr825g00040;artfr2972g00010;artfr837g00020;artfr1225g00020;artfr330g00010;artfr449g00040;artfr1024g00070;artfr200g00090;artfr3340g00010;artfr825g00060;artfr476g00040;artfr1170g00010;artfr7558g00010;artfr2280g00010;artfr2452g00010;artfr4727g00040;artfr823g00070;artfr1350g00030;artfr479g00030;artfr771g00100;artfr3329g00010;artfr115g00040;artfr281g00070;artfr2901g000…
GO:0016740	transferase activity	MOLECULAR_FUNCTION	0.0278269	0.000632402	41	818	633	22679	artfr1200g00060;artfr232g00060;artfr910g00020;artfr1028g00030;artfr401g00090;artfr1464g00050;artfr3367g00050;artfr2972g00010;artfr1266g00030;artfr148g00030;artfr5944g00010;artfr2343g00010;artfr2970g00030;artfr3796g00010;artfr175g00070;artfr4431g00020;artfr190g00010;artfr1055g00040;artfr123g00080;artfr2198g00020;artfr4373g00050;artfr3218g00010;artfr90g00010;artfr695g00010;artfr52g00330;artfr268g00…
GO:0005524	ATP binding	MOLECULAR_FUNCTION	0.00198902	1.80637e-05	37	591	637	22906	artfr726g00030;artfr825g00040;artfr2441g00010;artfr2468g00030;artfr417g00060;artfr1275g00040;artfr148g00030;artfr802g00040;artfr5944g00010;artfr2343g00010;artfr1557g00010;artfr1223g00020;artfr2970g00030;artfr803g00020;artfr831g00050;artfr1278g00020;artfr449g00040;artfr2008g00010;artfr3340g00010;artfr4303g00020;artfr1322g00010;artfr825g00060;artfr6232g00020;artfr2676g00020;artfr2728g00020;artfr52g…
GO:0042302	structural constituent of cuticle	MOLECULAR_FUNCTION	2.72934e-22	6.88532e-26	23	17	651	23480	artfr1591g00020;artfr2585g00020;artfr450g00020;artfr1202g00030;artfr2065g00020;artfr3707g00010;artfr450g00010;artfr554g00030;artfr4232g00020;artfr1106g00040;artfr2973g00020;artfr8644g00020;artfr902g00060;artfr2589g00020;artfr902g00070;artfr553g00020;artfr1888g00040;artfr822g00030;artfr859g00020;artfr1669g00020;artfr1987g00050;artfr859g00040;artfr859g00030
GO:0005515	protein binding	MOLECULAR_FUNCTION	0.012602	0.000232075	69	1536	605	21961	artfr418g00030;artfr4524g00010;artfr968g00060;artfr81g00050;artfr417g00060;artfr837g00020;artfr1195g00020;artfr802g00040;artfr3004g00010;artfr1557g00010;artfr54g00080;artfr2202g00020;artfr3623g00010;artfr1024g00070;artfr1099g00010;artfr3870g00020;artfr1312g00030;artfr1531g00060;artfr819g00010;artfr3762g00010;artfr2953g00010;artfr1082g00020;artfr497g00090;artfr5493g00020;artfr639g00020;artfr110g00…
