# Supplementary material for: The genome of the extremophile Artemia provides insight into strategies to cope with extreme environments
Source: BMC Genomics. 2021 Aug 31;22:635. doi: 10.1186/s12864-021-07937-z (PMC8406910; doi:10.1186/s12864-021-07937-z)
Supplement: Supplementary file 14 — Additional file 14 Pathway enrichment in Artemia under high salinity. Significantly enriched (Fisher’s exact test corrected for multiple testing, FDR ≤ 0.05) pathways of Artemia genes differentially expressed under high salinity. Listed in first worksheet (STRING annotation): gene number, ORCAE gene ID, STRING Daphnia pulex gene ID, BLAST identity and bit score, gene name and gene annotation. Listed in second worksheet (STRING pathway enrichment): KEGG Daphnia pulex pathway name, pathway description, number of DEG under high salinity in this pathway, number of genes in the D. pulex genome that belong to this pathway, enrichment FDR, matching D. pulex gene IDs, matching gene names in pathways shown in figures and additional files, matching D. pulex gene ID labels. [file 12864_2021_7937_MOESM14_ESM.xls]

## Sheet: High salinity STRING annotation
Gene ID ORCAE	STRING ID	identity	bitscore	preferred name	annotation
artfr01g00050	6669.EFX74982	56	298.5	EFX74982	annotation not available
artfr02g00120	6669.EFX73806	86	55.5	EFX73806	annotation not available
artfr04g00050	6669.EFX81813	65	763.1	EFX81813	annotation not available
artfr06g00130	6669.EFX87634	104	76.6	EFX87634	annotation not available
artfr07g00160	6669.EFX80146	88	148.3	EFX80146	annotation not available
artfr1021g00020	6669.EFX72456	51	164.1	EFX72456	annotation not available
artfr1024g00070	6669.EFX73364	56	252.3	FKH1	Putative fork head transcription factor
artfr1028g00030	6669.EFX82835	60	121.3	EFX82835	annotation not available
artfr1034g00050	6669.EFX80948	51	91.3	EFX80948	annotation not available
artfr1044g00030	6669.EFX89852	45	304.7	EFX89852	annotation not available
artfr1053g00020	6669.EFX74122	89	381.3	EFX74122	annotation not available
artfr1055g00040	6669.EFX87328	36	208.8	EFX87328	annotation not available
artfr107g00680	6669.EFX88901	31	246.5	EFX88901	annotation not available
artfr1082g00020	6669.EFX90153	63	629.8	EFX90153	annotation not available
artfr108g00070	6669.EFX82646	60	233.8	EFX82646	annotation not available
artfr1099g00010	6669.EFX77852	73	469.2	EFX77852	annotation not available
artfr1106g00040	6669.EFX69660	69	115.2	EFX69660	annotation not available
artfr11093g00010	6669.EFX76853	42	76.3	EFX76853	annotation not available
artfr110g00040	6669.EFX86768	62	564.3	EFX86768	annotation not available
artfr1114g00030	6669.EFX69743	37	70.5	EFX69743	annotation not available
artfr1148g00280	6669.EFX67002	49	126.3	EFX67002	annotation not available
artfr1154g00040	6669.EFX75651	40	138.3	EFX75651	annotation not available
artfr115g00040	6669.EFX86750	87	139.4	CAD	Putative para-hox caudal protein
artfr115g00060	6669.EFX90241	67	76.6	EFX90241	annotation not available
artfr1170g00010	6669.EFX81055	73	607.4	EFX81055	DNA-directed RNA polymerase subunit beta; DNA-dependent RNA polymerase catalyzes the transcription of DNA into RNA using the four ribonucleoside triphosphates as substrates
artfr1176g00010	6669.EFX71278	38	95.5	EFX71278	annotation not available
artfr11846g00010	6669.EFX80939	51	107.5	EFX80939	annotation not available
artfr1188g00040	6669.EFX65679	45	440.3	EFX65679	annotation not available
artfr1195g00020	6669.EFX72106	29	179.1	EFX72106	annotation not available
artfr1200g00060	6669.EFX69617	47	388.3	EFX69617	annotation not available
artfr1202g00030	6669.EFX69660	68	132.5	EFX69660	annotation not available
artfr1206g00020	6669.EFX77404	68	54.3	EFX77404	annotation not available
artfr1215g00060	6669.EFX76853	56	65.1	EFX76853	annotation not available
artfr1223g00020	6669.EFX65740	81	551.6	EFX65740	Calcium-transporting ATPase; This magnesium-dependent enzyme catalyzes the hydrolysis of ATP coupled with the transport of calcium
artfr1225g00020	6669.EFX71212	66	90.9	EFX71212	annotation not available
artfr1249g00020	6669.EFX82939	46	150.6	EFX82939	annotation not available
artfr1251g00030	6669.EFX90384	40	152.9	EFX90384	annotation not available
artfr1266g00030	6669.EFX87460	69	270	EFX87460	annotation not available
artfr1273g00010	6669.EFX89522	38	53.9	EFX89522	annotation not available
artfr1275g00040	6669.EFX72171	92	576.6	EFX72171	annotation not available
artfr1278g00020	6669.EFX90416	80	862.8	EFX90416	annotation not available
artfr12794g00010	6669.EFX80971	78	491.5	EFX80971	Clustered mitochondria protein homolog; mRNA-binding protein involved in proper cytoplasmic distribution of mitochondria
artfr1306g00240	6669.EFX82035	89	93.2	EFX82035	Tubulin beta chain; Tubulin is the major constituent of microtubules. It binds two moles of GTP, one at an exchangeable site on the beta chain and one at a non-exchangeable site on the alpha chain
artfr1312g00030	6669.EFX67152	36	142.1	EFX67152	annotation not available
artfr1322g00010	6669.EFX87106	82	426.8	EFX87106	Myosin heavy chain isoform 3 ; Belongs to the TRAFAC class myosin-kinesin ATPase superfamily. Myosin family
artfr1347g00030	6669.EFX85288	61	793.5	EFX85288	annotation not available
artfr1350g00030	6669.EFX89003	64	136.7	EFX89003	Histone H2B
artfr1384g00030	6669.EFX71893	47	370.9	EFX71893	annotation not available
artfr1386g00010	6669.EFX65895	42	362.5	EFX65895	annotation not available
artfr1421g00020	6669.EFX86741	27	102.8	EFX86741	Cubilin
artfr1449g00030	6669.EFX76451	57	161.8	EFX76451	annotation not available
artfr1464g00050	6669.EFX69504	31	155.2	MSL-2	Male-specific lethal 2-like protein
artfr148g00030	6669.EFX79577	50	222.6	EFX79577	annotation not available
artfr14g00020	6669.EFX90244	36	121.3	EFX90244	annotation not available
artfr1518g00040	6669.EFX79855	63	581.6	EFX79855	annotation not available
artfr1520g00020	6669.EFX84204	30	178.7	EFX84204	annotation not available
artfr1523g00010	6669.EFX65502	54	512.3	ACO1	Putative aconitate hydratase 1 ; Belongs to the aconitase/IPM isomerase family
artfr1526g00010	6669.EFX90039	56	189.1	EFX90039	annotation not available
artfr1529g00020	6669.EFX87477	57	144.1	EFX87477	annotation not available
artfr1531g00060	6669.EFX66887	115	269.6	EFX66887	annotation not available
artfr1543g00030	6669.EFX82303	25	90.5	EFX82303	annotation not available
artfr1547g00030	6669.EFX67977	30	76.3	EFX67977	annotation not available
artfr1557g00010	6669.EFX66769	93	100.9	EFX66769	annotation not available
artfr1567g00030	6669.EFX87808	53	121.7	EFX87808	Putative cyclin L1 variant 2 ; Belongs to the cyclin family
artfr1572g00010	6669.EFX71334	85	111.3	MDHC	Malate dehydrogenase
artfr1579g00010	6669.EFX88295	63	840.1	EFX88295	annotation not available
artfr1591g00020	6669.EFX80973	55	137.5	EFX80973	annotation not available
artfr1609g00010	6669.EFX61993	33	129.8	EFX61993	annotation not available
artfr1610g00010	6669.EFX69179	47	453.4	EFX69179	annotation not available
artfr1630g00010	6669.EFX77873	46	184.9	EFX77873	Gamma-glutamylcyclotransferase; Catalyzes the cleavage of glutathione into 5-oxo-L- proline and a Cys-Gly dipeptide. Acts specifically on glutathione, but not on other gamma-glutamyl peptides
artfr1669g00020	6669.EFX80973	77	125.9	EFX80973	annotation not available
artfr166g00040	6669.EFX87697	65	141.4	EFX87697	annotation not available
artfr167g00010	6669.EFX80708	42	508.1	EFX80708	annotation not available
artfr1688g00010	6669.EFX69653	60	501.5	EFX69653	annotation not available
artfr170g00010	6669.EFX71831	68	565.5	EFX71831	annotation not available
artfr170g00020	6669.EFX71831	49	81.6	EFX71831	annotation not available
artfr175g00070	6669.EFX68452	48	416.4	EFX68452	annotation not available
artfr176g00050	6669.EFX72553	84	188.7	EFX72553	annotation not available
artfr1777g00030	6669.EFX64731	47	104.4	EFX64731	annotation not available
artfr1784g00020	6669.EFX84548	56	380.2	EFX84548	annotation not available
artfr1821g00010	6669.EFX83113	46	160.6	EFX83113	annotation not available
artfr1838g00010	6669.EFX65766	33	146	EFX65766	annotation not available
artfr1842g00030	6669.EFX75391	29	164.9	EFX75391	annotation not available
artfr1858g00030	6669.EFX69363	79	65.9	EFX69363	annotation not available
artfr1888g00040	6669.EFX69660	74	121.7	EFX69660	annotation not available
artfr190g00010	6669.EFX84144	42	98.2	EFX84144	annotation not available
artfr1914g00030	6669.EFX87669	32	87	EFX87669	annotation not available
artfr1914g00040	6669.EFX87669	56	90.1	EFX87669	annotation not available
artfr1935g00040	6669.EFX66596	41	259.6	EFX66596	annotation not available
artfr1936g00020	6669.EFX77858	62	368.6	EFX77858	annotation not available
artfr1940g00040	6669.EFX86053	66	120.9	EFX86053	annotation not available
artfr194g00060	6669.EFX80948	52	164.5	EFX80948	annotation not available
artfr195g00040	6669.EFX89442	72	147.9	EFX89442	annotation not available
artfr1967g00010	6669.EFX81897	70	62	EFX81897	Cytochrome c heme lyase; Links covalently the heme group to the apoprotein of cytochrome c
artfr1968g00030	6669.EFX63002	75	91.3	EFX63002	annotation not available
artfr196g00080	6669.EFX89565	49	418.7	EFX89565	Fatty acyl-CoA reductase; Catalyzes the reduction of fatty acyl-CoA to fatty alcohols
artfr1987g00050	6669.EFX89818	36	99.4	EFX89818	annotation not available
artfr1997g00010	6669.EFX72099	55	372.1	EFX72099	annotation not available
artfr2008g00010	6669.EFX79911	75	184.9	EFX79911	annotation not available
artfr200g00090	6669.EFX79409	67	419.1	DpEcRa	Uncharacterized protein DpEcRa; DpEcRa
artfr2031g00010	6669.EFX66029	90	408.7	EFX66029	Metalloendopeptidase; Bone morphogenetic protein
artfr2036g00020	6669.EFX67138	61	163.7	EFX67138	annotation not available
artfr203g00030	6669.EFX90027	49	60.5	EFX90027	annotation not available
artfr2041g00030	6669.EFX89657	98	229.6	EFX89657	Muscle-specific actin
artfr2065g00020	6669.EFX89818	47	117.1	EFX89818	annotation not available
artfr2105g00010	6669.EFX82662	39	281.6	EFX82662	annotation not available
artfr2136g00020	6669.EFX72666	52	89.7	EFX72666	DNA helicase; Putative MCM5, Minichromosome maintenance complex component 5 ; Belongs to the MCM family
artfr2140g00010	6669.EFX65788	57	347.4	EFX65788	annotation not available
artfr2145g00020	6669.EFX75702	62	280	EFX75702	annotation not available
artfr2157g00030	6669.EFX85144	70	605.5	EFX85144	annotation not available
artfr2167g00010	6669.EFX70335	44	77.8	EFX70335	annotation not available
artfr2198g00020	6669.EFX81986	62	96.7	EFX81986	annotation not available
artfr2280g00010	6669.EFX75946	56	450.7	EFX75946	annotation not available
artfr2302g00030	6669.EFX84992	54	119.4	EFX84992	annotation not available
artfr2310g00010	6669.EFX85293	46	301.2	EFX85293	annotation not available
artfr232g00060	6669.EFX67457	36	169.5	EFX67457	annotation not available
artfr2343g00010	6669.EFX82055	61	224.6	EFX82055	annotation not available
artfr2343g00020	6669.EFX82055	64	129.4	EFX82055	annotation not available
artfr235g00040	6669.EFX77393	76	569.7	EFX77393	annotation not available
artfr2375g00010	6669.EFX74360	24	159.5	EFX74360	annotation not available
artfr2386g00010	6669.EFX70300	52	122.1	EFX70300	annotation not available
artfr2398g00020	6669.EFX81716	32	163.3	EFX81716	annotation not available
artfr2411g00020	6669.EFX78869	38	286.2	DNMT3	Dpahnia pulex DNMT3 ; Belongs to the class I-like SAM-binding methyltransferase superfamily. C5-methyltransferase family
artfr2436g00040	6669.EFX87735	33	431.8	EFX87735	annotation not available
artfr2441g00010	6669.EFX87106	54	846.7	EFX87106	Myosin heavy chain isoform 3 ; Belongs to the TRAFAC class myosin-kinesin ATPase superfamily. Myosin family
artfr2452g00010	6669.EFX69050	66	1688.3	EFX69050	DNA topoisomerase 2; Control of topological states of DNA by transient breakage and subsequent rejoining of DNA strands. Topoisomerase II makes double-strand breaks
artfr248g00040	6669.EFX86299	76	770	EFX86299	annotation not available
artfr24g00020	6669.EFX80737	47	104.4	EFX80737	mRNA-capping enzyme; Bifunctional mRNA-capping enzyme exhibiting RNA 5'- triphosphatase activity in the N-terminal part and mRNA guanylyltransferase activity in the C-terminal part. Catalyzes the first two steps of cap formation: by removing the gamma-phosphate from the 5'-triphosphate end of nascent mRNA to yield a diphosphate end, and by transferring the gmp moiety of GTP to the 5'-diphosphate …
artfr251g00060	6669.EFX77111	79	279.6	EFX77111	Clathrin heavy chain; Clathrin is the major protein of the polyhedral coat of coated pits and vesicles
artfr2529g00030	6669.EFX72151	57	112.8	EFX72151	annotation not available
artfr2531g00020	6669.EFX76249	48	189.9	EFX76249	annotation not available
artfr2546g00030	6669.EFX81019	61	383.3	EFX81019	annotation not available
artfr2585g00020	6669.EFX71657	57	124	EFX71657	annotation not available
artfr2589g00020	6669.EFX71609	75	100.9	EFX71609	annotation not available
artfr2589g00030	6669.EFX86480	80	78.6	EFX86480	annotation not available
artfr258g00350	6669.EFX81504	49	107.5	EFX81504	annotation not available
artfr2596g00010	6669.EFX90195	64	76.6	EFX90195	annotation not available
artfr25g00010	6669.EFX74219	31	199.1	EFX74219	annotation not available
artfr2617g00010	6669.EFX78664	55	164.9	EFX78664	Annexin
artfr2654g00030	6669.EFX90194	53	143.3	EFX90194	annotation not available
artfr2661g00010	6669.EFX75426	54	79	EFX75426	annotation not available
artfr2661g00020	6669.EFX75426	75	600.5	EFX75426	annotation not available
artfr2666g00020	6669.EFX69129	40	220.7	EFX69129	annotation not available
artfr2672g00010	6669.EFX69054	35	139	EFX69054	annotation not available
artfr2675g00050	6669.EFX70505	43	352.4	EFX70505	annotation not available
artfr2676g00020	6669.EFX66770	51	218.8	EFX66770	annotation not available
artfr2697g00010	6669.EFX61998	56	307.4	EFX61998	annotation not available
artfr2717g00030	6669.EFX66764	45	353.2	EFX66764	2-(3-amino-3-carboxypropyl)histidine synthase subunit 2; Required for the first step in the synthesis of diphthamide, a post-translational modification of histidine which occurs in translation elongation factor 2
artfr2720g00010	6669.EFX77180	81	439.1	EFX77180	annotation not available
artfr2728g00020	6669.EFX90133	75	345.1	EFX90133	annotation not available
artfr274g00070	6669.EFX83227	86	332	Gpr1	Uncharacterized protein Gpr1; Gpr1 ; Belongs to the G-protein coupled receptor 1 family
artfr275g00060	6669.EFX78005	62	416.4	EFX78005	annotation not available
artfr2762g00030	6669.EFX87513	35	154.8	EFX87513	annotation not available
artfr2770g00040	6669.EFX86924	58	297.4	EFX86924	annotation not available
artfr2772g00030	6669.EFX80952	49	250.4	EFX80952	annotation not available
artfr281g00070	6669.EFX64878	45	566.6	EFX64878	annotation not available
artfr2828g00030	6669.EFX88723	57	471.5	EFX88723	annotation not available
artfr2832g00020	6669.EFX76494	48	148.7	EFX76494	annotation not available
artfr2858g00050	6669.EFX68605	42	253.4	EFX68605	annotation not available
artfr2901g00010	6669.EFX79519	37	82.8	EVE.1	Even-skipped homeobox protein, variant 1
artfr2933g00010	6669.EFX76959	44	66.2	EFX76959	annotation not available
artfr2952g00020	6669.EFX88078	39	297	EFX88078	annotation not available
artfr2953g00010	6669.EFX68332	56	258.5	EFX68332	annotation not available
artfr2970g00030	6669.EFX79397	51	82.4	EFX79397	annotation not available
artfr2972g00010	6669.EFX75312	87	828.2	EFX75312	DNA-directed RNA polymerase subunit; DNA-dependent RNA polymerase catalyzes the transcription of DNA into RNA using the four ribonucleoside triphosphates as substrates
artfr2973g00020	6669.EFX69660	64	136.3	EFX69660	annotation not available
artfr298g00020	6669.EFX87000	42	84	EFX87000	annotation not available
artfr300g00040	6669.EFX64849	84	421.8	EFX64849	annotation not available
artfr3016g00010	6669.EFX86420	24	153.7	EFX86420	annotation not available
artfr3103g00010	6669.EFX87156	29	103.6	EFX87156	annotation not available
artfr3172g00030	6669.EFX76960	54	577.8	EFX76960	annotation not available
artfr3176g00010	6669.EFX85025	66	448.7	EFX85025	Putative rRNA methyltransferase; Probable methyltransferase involved in the maturation of rRNA and in the biogenesis of ribosomal subunits
artfr3191g00020	6669.EFX77345	50	134	EFX77345	annotation not available
artfr3218g00010	6669.EFX76951	61	1566.2	EFX76951	annotation not available
artfr3229g00010	6669.EFX86347	72	165.2	EFX86347	annotation not available
artfr3259g00010	6669.EFX89743	60	529.3	EFX89743	Phosphorylase b kinase regulatory subunit; Phosphorylase b kinase catalyzes the phosphorylation of serine in certain substrates, including troponin I
artfr326g00010	6669.EFX74935	95	120.2	BCL11	Uncharacterized protein BCL11; BCL11
artfr328g00030	6669.EFX86106	33	66.2	EFX86106	annotation not available
artfr330g00010	6669.EFX90345	97	77.8	EFX90345	annotation not available
artfr3319g00010	6669.EFX86468	45	131.7	EFX86468	Coatomer subunit beta; The coatomer is a cytosolic protein complex that binds to dilysine motifs and reversibly associates with Golgi non- clathrin-coated vesicles, which further mediate biosynthetic protein transport from the ER, via the Golgi up to the trans Golgi network. Coatomer complex is required for budding from Golgi membranes, and is essential for the retrograde Golgi-to-ER transport of…
artfr3328g00010	6669.EFX70287	52	263.5	EFX70287	annotation not available
artfr3328g00020	6669.EFX70287	75	171	EFX70287	annotation not available
artfr3332g00010	6669.EFX84793	46	370.2	EFX84793	annotation not available
artfr3340g00010	6669.EFX69099	57	282.3	EFX69099	DNA helicase; Putative MCM4, Minichromosome maintenance complex component 4 ; Belongs to the MCM family
artfr3359g00010	6669.EFX81009	32	253.1	EFX81009	annotation not available
artfr3367g00050	6669.EFX90076	61	331.6	EFX90076	tRNA(His) guanylyltransferase; Adds a GMP to the 5'-end of tRNA(His) after transcription and RNase P cleavage
artfr336g00030	6669.EFX88765	76	441.4	EFX88765	Glutamine synthetase
artfr336g00040	6669.EFX88765	62	91.7	EFX88765	Glutamine synthetase
artfr3370g00010	6669.EFX73276	30	57.8	EFX73276	annotation not available
artfr3473g00010	6669.EFX89515	28	161.4	EFX89515	annotation not available
artfr3493g00020	6669.EFX79741	49	80.1	EFX79741	annotation not available
artfr355g00060	6669.EFX70622	53	164.1	EFX70622	annotation not available
artfr3564g00050	6669.EFX88198	80	175.6	EFX88198	annotation not available
artfr360g00140	6669.EFX75409	63	369.4	EFX75409	annotation not available
artfr363g00050	6669.EFX79124	41	70.1	EFX79124	annotation not available
artfr363g00100	6669.EFX83146	57	537.7	EFX83146	annotation not available
artfr3667g00070	6669.EFX89963	61	214.2	EFX89963	U2 snRNP auxiliary factor large subunit; Necessary for the splicing of pre-mRNA
artfr3707g00010	6669.EFX71609	75	95.9	EFX71609	annotation not available
artfr370g00020	6669.EFX84238	66	231.5	EFX84238	annotation not available
artfr370g00040	6669.EFX84238	67	226.1	EFX84238	annotation not available
artfr3726g00040	6669.EFX81902	54	523.5	EFX81902	annotation not available
artfr3741g00020	6669.EFX88800	62	144.4	EFX88800	ABC protein, subfamily ABCF
artfr3781g00010	6669.EFX80708	38	317.4	EFX80708	annotation not available
artfr3796g00010	6669.EFX83380	38	129.4	EFX83380	annotation not available
artfr37g00090	6669.EFX73778	66	142.9	EFX73778	Protein RER1; Involved in the retrieval of endoplasmic reticulum membrane proteins from the early Golgi compartment
artfr3828g00010	6669.EFX81716	51	133.7	EFX81716	annotation not available
artfr3831g00010	6669.EFX67760	36	67.8	EFX67760	annotation not available
artfr3870g00020	6669.EFX64668	72	1266.1	EFX64668	annotation not available
artfr3871g00020	6669.EFX71884	48	146.7	EFX71884	annotation not available
artfr388g00020	6669.EFX63002	46	280.8	EFX63002	annotation not available
artfr3892g00010	6669.EFX86027	61	240.7	EFX86027	annotation not available
artfr3892g00030	6669.EFX85734	68	278.5	EFX85734	annotation not available
artfr3925g00010	6669.EFX69172	34	276.2	EFX69172	annotation not available
artfr399g00110	6669.EFX79514	49	75.1	EFX79514	annotation not available
artfr400g00040	6669.EFX89897	36	120.9	EFX89897	annotation not available
artfr401g00070	6669.EFX79741	52	80.5	EFX79741	annotation not available
artfr4027g00010	6669.EFX88024	71	1450.3	EFX88024	annotation not available
artfr4036g00010	6669.EFX70520	50	212.2	EFX70520	annotation not available
artfr410g00040	6669.EFX81975	70	444.9	EFX81975	annotation not available
artfr4112g00020	6669.EFX90428	43	89	EFX90428	Anoctamin
artfr417g00020	6669.EFX84469	34	68.6	EFX84469	annotation not available
artfr417g00060	6669.EFX79177	78	625.2	EFX79177	annotation not available
artfr41g00060	6669.EFX88190	52	184.1	EFX88190	Ferritin; Stores iron in a soluble, non-toxic, readily available form. Important for iron homeostasis. Iron is taken up in the ferrous form and deposited as ferric hydroxides after oxidation
artfr422g00040	6669.EFX74501	42	65.1	EFX74501	annotation not available
artfr4232g00020	6669.EFX60983	73	130.6	EFX60983	annotation not available
artfr424g00020	6669.EFX74316	68	696.8	EFX74316	annotation not available
artfr428g00060	6669.EFX70496	38	370.2	EFX70496	annotation not available
artfr4302g00010	6669.EFX76436	79	71.2	EFX76436	annotation not available
artfr4366g00010	6669.EFX65580	55	694.9	EFX65580	annotation not available
artfr4373g00050	6669.EFX69063	52	379	EFX69063	O-phosphoseryl-tRNA(Sec) selenium transferase; Converts O-phosphoseryl-tRNA(Sec) to selenocysteinyl- tRNA(Sec) required for selenoprotein biosynthesis
artfr4397g00010	6669.EFX71405	56	307	EFX71405	annotation not available
artfr4423g00020	6669.EFX87403	37	152.5	EFX87403	annotation not available
artfr442g00050	6669.EFX75444	57	589.7	EFX75444	Uncharacterized protein; Ubiquitin carboxyl-terminal hydrolase
artfr4431g00010	6669.EFX78549	74	406.4	EFX78549	5-aminolevulinate synthase ; Belongs to the class-II pyridoxal-phosphate-dependent aminotransferase family
artfr4435g00010	6669.EFX81957	60	109.8	EFX81957	annotation not available
artfr445g00020	6669.EFX77274	60	1794.6	EFX77274	Notch 2
artfr4466g00020	6669.EFX71886	43	79	EFX71886	annotation not available
artfr449g00040	6669.EFX76824	58	538.9	EFX76824	DNA helicase; Putative MCM2, Minichromosome maintenance complex component 2 ; Belongs to the MCM family
artfr450g00010	6669.EFX66282	54	112.1	EFX66282	annotation not available
artfr450g00020	6669.EFX66318	52	93.6	EFX66318	annotation not available
artfr4537g00010	6669.EFX79332	75	141	EFX79332	annotation not available
artfr4630g00020	6669.EFX87921	52	124.4	KATNA1	Katanin p60 ATPase-containing subunit A1; Catalytic subunit of a complex which severs microtubules in an ATP-dependent manner. Microtubule severing may promote rapid reorganization of cellular microtubule arrays and the release of microtubules from the centrosome following nucleation
artfr4727g00040	6669.EFX70649	41	170.6	EFX70649	annotation not available
artfr4766g00010	6669.EFX88552	42	196.1	EFX88552	annotation not available
artfr479g00030	6669.EFX86253	39	66.2	EFX86253	annotation not available
artfr481g00020	6669.EFX85417	69	525.4	EFX85417	annotation not available
artfr4824g00020	6669.EFX69085	56	142.5	EFX69085	Eukaryotic translation initiation factor 3 subunit C; Component of the eukaryotic translation initiation factor 3 (eIF-3) complex, which is involved in protein synthesis of a specialized repertoire of mRNAs and, together with other initiation factors, stimulates binding of mRNA and methionyl-tRNAi to the 40S ribosome. The eIF-3 complex specifically targets and initiates translation of a subset of…
artfr4966g00020	6669.EFX74549	46	94.7	EFX74549	annotation not available
artfr4987g00010	6669.EFX79624	70	847.4	EFX79624	annotation not available
artfr498g00040	6669.EFX84992	44	331.6	EFX84992	annotation not available
artfr5042g00010	6669.EFX73674	44	233.4	EFX73674	annotation not available
artfr5095g00010	6669.EFX75392	60	525	EFX75392	annotation not available
artfr50g00030	6669.EFX76386	92	186.8	SAP62	Putative splicing factor 3A subunit 2
artfr511g00030	6669.EFX87689	36	462.2	EFX87689	annotation not available
artfr5123g00010	6669.EFX87453	52	234.6	EFX87453	annotation not available
artfr5154g00020	6669.EFX89492	43	56.2	EFX89492	annotation not available
artfr515g00020	6669.EFX82013	98	88.2	EFX82013	annotation not available
artfr529g00030	6669.EFX90244	41	240	EFX90244	annotation not available
artfr52g00330	6669.EFX70016	47	280.4	PAN3	PAN2-PAN3 deadenylation complex subunit PAN3; Regulatory subunit of the poly(A)-nuclease (PAN) deadenylation complex, one of two cytoplasmic mRNA deadenylases involved in general and miRNA-mediated mRNA turnover. PAN specifically shortens poly(A) tails of RNA and the activity is stimulated by poly(A)-binding protein (PABP). PAN deadenylation is followed by rapid degradation of the shortened mRNA …
artfr5313g00020	6669.EFX85144	58	964.9	EFX85144	annotation not available
artfr5327g00020	6669.EFX80146	70	101.3	EFX80146	annotation not available
artfr533g00080	6669.EFX82041	62	816.2	EFX82041	annotation not available
artfr537g00010	6669.EFX63002	41	125.9	EFX63002	annotation not available
artfr5493g00020	6669.EFX87106	68	251.1	EFX87106	Myosin heavy chain isoform 3 ; Belongs to the TRAFAC class myosin-kinesin ATPase superfamily. Myosin family
artfr54g00080	6669.EFX89349	82	619.4	EFX89349	annotation not available
artfr551g00030	6669.EFX70421	40	71.2	EFX70421	annotation not available
artfr551g00080	6669.EFX81394	58	461.8	EFX81394	Uncharacterized protein; Phosphatidylinositol 3-kinase ; Belongs to the PI3/PI4-kinase family
artfr553g00020	6669.EFX85774	36	161.4	EFX85774	annotation not available
artfr554g00030	6669.EFX66286	43	70.9	EFX66286	annotation not available
artfr5613g00010	6669.EFX77404	62	66.6	EFX77404	annotation not available
artfr561g00030	6669.EFX79930	48	102.8	EFX79930	annotation not available
artfr561g00040	6669.EFX88332	57	420.6	EFX88332	annotation not available
artfr5698g00010	6669.EFX89429	68	871.3	EFX89429	annotation not available
artfr57g00090	6669.EFX83742	40	345.5	EFX83742	annotation not available
artfr589g00080	6669.EFX75140	77	192.2	EFX75140	annotation not available
artfr5944g00010	6669.EFX87575	50	94.4	EFX87575	annotation not available
artfr594g00050	6669.EFX87631	48	133.7	EFX87631	annotation not available
artfr605g00020	6669.EFX81418	60	110.9	EFX81418	annotation not available
artfr6130g00010	6669.EFX87590	56	85.5	EFX87590	annotation not available
artfr6232g00020	6669.EFX89628	52	169.9	EFX89628	annotation not available
artfr634g00020	6669.EFX74166	43	272.3	HB	Putative zinc-finger transcription factor hunchback
artfr638g00020	6669.EFX86149	72	772.7	EFX86149	annotation not available
artfr639g00020	6669.EFX90233	42	307	EFX90233	annotation not available
artfr645g00010	6669.EFX81870	73	126.3	EFX81870	annotation not available
artfr646g00050	6669.EFX68184	42	102.4	EFX68184	annotation not available
artfr654g00010	6669.EFX70970	35	256.5	EFX70970	Sad, putative ecdysteroid 2-hydroxylase, ecdysone biosynthesis ; Belongs to the cytochrome P450 family
artfr6563g00010	6669.EFX75079	37	98.6	EFX75079	annotation not available
artfr665g00040	6669.EFX87444	49	69.7	EFX87444	annotation not available
artfr666g00030	6669.EFX88552	43	548.5	EFX88552	annotation not available
artfr667g00040	6669.EFX88171	77	345.9	EFX88171	Histidine ammonia-lyase ; Belongs to the PAL/histidase family
artfr674g00070	6669.EFX65281	55	201.1	EFX65281	annotation not available
artfr6763g00010	6669.EFX65788	60	310.8	EFX65788	annotation not available
artfr677g00030	6669.EFX82094	30	175.6	EFX82094	annotation not available
artfr683g00060	6669.EFX88169	62	240	EFX88169	annotation not available
artfr685g00020	6669.EFX72042	61	279.3	EFX72042	annotation not available
artfr688g00070	6669.EFX76037	79	143.3	EFX76037	annotation not available
artfr695g00010	6669.EFX75651	43	380.2	EFX75651	annotation not available
artfr697g00010	6669.EFX80976	75	167.5	EFX80976	annotation not available
artfr69g00060	6669.EFX84169	34	91.7	EFX84169	annotation not available
artfr709g00020	6669.EFX86232	83	167.9	EFX86232	annotation not available
artfr7152g00010	6669.EFX88851	56	287.7	EFX88851	annotation not available
artfr7157g00010	6669.EFX74122	89	381.3	EFX74122	annotation not available
artfr721g00030	6669.EFX85493	69	63.2	EFX85493	annotation not available
artfr726g00030	6669.EFX78251	62	539.7	EFX78251	annotation not available
artfr7295g00020	6669.EFX85155	50	364.8	ZFAM5	Putative zinc finger protein
artfr730g00020	6669.EFX72776	92	246.5	EFX72776	annotation not available
artfr732g00070	6669.EFX88640	44	441.8	Plcb2	Phospholipase C, beta isoform
artfr7614g00010	6669.EFX79038	74	189.9	EFX79038	annotation not available
artfr766g00060	6669.EFX74356	74	157.5	EFX74356	Sodium-dependent phosphate transporter
artfr766g00070	6669.EFX74357	63	290	EFX74357	Sodium-dependent phosphate transporter
artfr7768g00010	6669.EFX79105	59	164.1	EFX79105	DNA helicase; Putative MCM3, Minichromosome maintenance complex component 3 ; Belongs to the MCM family
artfr777g00030	6669.EFX70598	60	193.7	EFX70598	annotation not available
artfr777g00040	6669.EFX70598	42	120.9	EFX70598	annotation not available
artfr794g00030	6669.EFX86116	48	192.6	EFX86116	annotation not available
artfr802g00040	6669.EFX71215	79	310.1	EFX71215	annotation not available
artfr803g00020	6669.EFX79881	65	358.2	EFX79881	Uncharacterized protein; Molecular chaperone; assists the folding of proteins upon ATP hydrolysis
artfr813g00030	6669.EFX77111	78	953.7	EFX77111	Clathrin heavy chain; Clathrin is the major protein of the polyhedral coat of coated pits and vesicles
artfr813g00040	6669.EFX85571	99	306.6	EFX85571	annotation not available
artfr815g00020	6669.EFX68521	42	244.6	EFX68521	annotation not available
artfr819g00010	6669.EFX84470	38	156.4	EFX84470	annotation not available
artfr81g00050	6669.EFX85841	60	318.2	EFX85841	annotation not available
artfr822g00030	6669.EFX82568	61	82.8	EFX82568	annotation not available
artfr825g00040	6669.EFX74463	69	397.1	EFX74463	annotation not available
artfr825g00060	6669.EFX74463	64	351.7	EFX74463	annotation not available
artfr831g00050	6669.EFX69544	69	532.3	EFX69544	ABC protein, subfamily ABCF
artfr837g00020	6669.EFX72751	55	76.6	ASH1	Uncharacterized protein ASH1; ASH1
artfr8387g00020	6669.EFX78292	37	210.3	EFX78292	annotation not available
artfr839g00020	6669.EFX80562	71	203	EFX80562	Fructose-bisphosphate aldolase
artfr8416g00010	6669.EFX79930	48	337.4	EFX79930	annotation not available
artfr8515g00010	6669.EFX80948	53	94.7	EFX80948	annotation not available
artfr851g00040	6669.EFX70414	54	328.2	EFX70414	annotation not available
artfr853g00010	6669.EFX77430	48	570.5	EFX77430	annotation not available
artfr859g00020	6669.EFX69660	61	137.5	EFX69660	annotation not available
artfr859g00030	6669.EFX69660	64	127.1	EFX69660	annotation not available
artfr859g00040	6669.EFX69660	64	128.3	EFX69660	annotation not available
artfr8644g00020	6669.EFX86078	64	87.4	EFX86078	annotation not available
artfr87g00090	6669.EFX90450	57	482.6	EFX90450	annotation not available
artfr883g00050	6669.EFX69205	54	214.9	EFX69205	annotation not available
artfr900g00020	6669.EFX84171	65	403.7	EFX84171	annotation not available
artfr900g00030	6669.EFX88295	78	256.9	EFX88295	annotation not available
artfr902g00060	6669.EFX69660	56	123.2	EFX69660	annotation not available
artfr902g00070	6669.EFX69660	56	122.5	EFX69660	annotation not available
artfr903g00010	6669.EFX76980	62	251.1	EFX76980	annotation not available
artfr908g00010	6669.EFX81719	39	97.1	EFX81719	annotation not available
artfr910g00020	6669.EFX79148	46	412.1	EFX79148	annotation not available
artfr926g00080	6669.EFX88822	60	322.8	EFX88822	annotation not available
artfr929g00010	6669.EFX75144	55	140.6	EFX75144	annotation not available
artfr93g00310	6669.EFX88357	50	484.6	EFX88357	annotation not available
artfr944g00040	6669.EFX84091	36	73.6	EFX84091	annotation not available
artfr968g00030	6669.EFX89989	50	143.7	EFX89989	annotation not available
artfr968g00060	6669.EFX87297	118	424.5	EFX87297	annotation not available
artfr97g00070	6669.EFX77759	63	102.4	EFX77759	annotation not available
artfr983g00020	6669.EFX86436	48	249.6	EFX86436	annotation not available
artfr985g00030	6669.EFX83805	29	137.1	EFX83805	DNA helicase bloom's syndrome protein B
artfr992g00010	6669.EFX87520	56	321.6	EFX87520	annotation not available

## Sheet: High salinity pathw enrichment
term ID	term description	observed gene count	background gene count	False Discovery Rate	matching proteins in your network (Ids)	matching gene names in drawn pathways *
dpx01100	Metabolic pathways	43	1224	3.35e-10	EFX65502,EFX65580,EFX68184,EFX68452,EFX70300,EFX70598,EFX71334,EFX71405,EFX72553,EFX75312,EFX76980,EFX78549,EFX78869,EFX79397,EFX79624,EFX79930,EFX80562,EFX81055,EFX81394,EFX81719,EFX81813,EFX81986,EFX82041,EFX82303,EFX84992,EFX85288,EFX85841,EFX86053,EFX86149,EFX87328,EFX87460,EFX87590,EFX87697,EFX88078,EFX88171,EFX88295,EFX88332,EFX88640,EFX88765,EFX89442,EFX89515,EFX90039,EFX90194	ACO1,NA,NA,NA,NA,NA,MDHC,NA,NA,NA,NA,NA,DNMT3,NA,NA,NA,NA,NA,NA,NA,NA,NA,NA,NA,NA,NA,NA,NA,NA,NA,NA,NA,NA,NA,NA,NA,NA,Plcb2,NA,NA,NA,NA,NA
dpx00270	Cysteine and methionine metabolism	6	36	0.00016	EFX70300,EFX70598,EFX71334,EFX78869,EFX84992,EFX87697	NA,NA,MDHC,DNMT3,NA,NA
dpx04141	Protein processing in endoplasmic reticulum	12	216	0.00016	EFX66769,EFX71215,EFX72171,EFX73674,EFX75392,EFX77852,EFX81902,EFX86347,EFX87477,EFX87735,EFX88851,EFX90244	HSP90A,GRP94 HSP90B,p97 VCP,TRAM1,NEF HYOU1,HSP40 DNAJA1,HSP70 HSPA1s,HSP40 DNAJA2,PDIs TXNDC5,SEC31,PDIs PDIA1,EDEM1
dpx00020	Citrate cycle (TCA cycle)	5	33	0.00072	EFX65502,EFX71334,EFX79624,EFX81719,EFX85288	ACO1,MDHC,NA,NA,NA
dpx03040	Spliceosome	8	114	0.00072	EFX64849,EFX69363,EFX76386,EFX79855,EFX81902,EFX89349,EFX89963,EFX90133	NA,NA,SAP62,NA,NA,NA,NA,NA
dpx03030	DNA replication	5	52	0.0037	EFX69099,EFX72666,EFX74463,EFX76824,EFX79105	NA,NA,NA,NA,NA
dpx00630	Glyoxylate and dicarboxylate metabolism	4	30	0.0043	EFX63002,EFX65502,EFX71334,EFX88765	NA,ACO1,MDHC,NA
dpx01200	Carbon metabolism	6	96	0.0061	EFX63002,EFX65502,EFX71334,EFX79624,EFX80562,EFX81719	katE, ACO1, MDHC, OGDH, ALDO, SDHC
dpx03013	RNA transport	7	146	0.0087	EFX64849,EFX67152,EFX69085,EFX76037,EFX83742,EFX90133,EFX90195	NA,NA,NA,NA,NA,NA,NA
dpx00051	Fructose and mannose metabolism	3	28	0.029	EFX80562,EFX81986,EFX86053	NA,NA,NA
dpx01230	Biosynthesis of amino acids	4	58	0.029	EFX65502,EFX80562,EFX87697,EFX88765	ACO1,NA,NA,NA
dpx00240	Pyrimidine metabolism	6	145	0.03	EFX75312,EFX76980,EFX81055,EFX86149,EFX88078,EFX89442	NA,NA,NA,NA,NA,NA
dpx00520	Amino sugar and nucleotide sugar metabolism	4	69	0.04	EFX76951,EFX81986,EFX87590,EFX88295	NA,NA,NA,NA
						* NA stands for "non applicable", when no gene name was available
