# Supplementary material for: The genome of the extremophile Artemia provides insight into strategies to cope with extreme environments
Source: BMC Genomics. 2021 Aug 31;22:635. doi: 10.1186/s12864-021-07937-z (PMC8406910; doi:10.1186/s12864-021-07937-z)
Supplement: Supplementary file 15 — Additional file 15. Consolidation of DEG analysis, GO enrichment and pathway enrichment in Artemia under high salinity. [file 12864_2021_7937_MOESM15_ESM.xls]

## Sheet: Salinity consolidated
Functional annotation DEG	Gene ID ORCAE	Regulation	GO ID	Enriched GO name	GO category	Enriched pathway description	Gene expanded or contracted in Artemia compared to other branchiopods
RNA polymerase II largest subunit	artfr2972g00010	UP	GO:0016740	transferase activity	MOLECULAR_FUNCTION	Pyrimidine metabolism	artfr2972g00010
RNA polymerase II largest subunit	artfr2972g00010	UP	GO:0016740	transferase activity	MOLECULAR_FUNCTION	Pyrimidine metabolism	artfr2972g00010
DNA-directed RNA polymerase II subunit RPB2	artfr1170g00010	UP	GO:0016740	transferase activity	MOLECULAR_FUNCTION	Pyrimidine metabolism	.
-	artfr903g00010	DOWN	GO:0016740	transferase activity	MOLECULAR_FUNCTION	Pyrimidine metabolism	artfr903g00010
yippee interacting protein	artfr176g00050	UP	GO:0016740	transferase activity	MOLECULAR_FUNCTION	Metabolic pathways	.
RNA polymerase II largest subunit	artfr2972g00010	UP	GO:0016740	transferase activity	MOLECULAR_FUNCTION	Metabolic pathways	artfr2972g00010
RNA polymerase II largest subunit	artfr2972g00010	UP	GO:0016740	transferase activity	MOLECULAR_FUNCTION	Metabolic pathways	artfr2972g00010
non-specific lipid-transfer protein-like; LOW QUALITY PROTEIN	artfr1266g00030	UP	GO:0016740	transferase activity	MOLECULAR_FUNCTION	Metabolic pathways	.
mannose-1-phosphate guanyltransferase beta-like	artfr2198g00020	UP	GO:0016740	transferase activity	MOLECULAR_FUNCTION	Metabolic pathways	.
Dol-P-GlcGlc(2)Man(9)GlcNAc(2)-PP-Dol alpha-1,2-glucosyltransferase; putative	artfr1055g00040	DOWN	GO:0016740	transferase activity	MOLECULAR_FUNCTION	Metabolic pathways	artfr1055g00040
dolichyl pyrophosphate Man9GlcNAc2 alpha-1,3-glucosyltransferase-like	artfr175g00070	DOWN	GO:0016740	transferase activity	MOLECULAR_FUNCTION	Metabolic pathways	artfr175g00070
DNA-directed RNA polymerase II subunit RPB2	artfr1170g00010	UP	GO:0016740	transferase activity	MOLECULAR_FUNCTION	Metabolic pathways	.
DNA (cytosine-5)-methyltransferase 3A-like	artfr2411g00020	DOWN	GO:0016740	transferase activity	MOLECULAR_FUNCTION	Metabolic pathways	artfr2411g00020
bifunctional coenzyme A synthase	artfr2970g00030	DOWN	GO:0016740	transferase activity	MOLECULAR_FUNCTION	Metabolic pathways	artfr2970g00030
5-aminolevulinate synthase, erythroid-specific	artfr4431g00010	UP	GO:0016740	transferase activity	MOLECULAR_FUNCTION	Metabolic pathways	.
-	artfr903g00010	DOWN	GO:0016740	transferase activity	MOLECULAR_FUNCTION	Metabolic pathways	artfr903g00010
mannose-1-phosphate guanyltransferase beta-like	artfr2198g00020	UP	GO:0016740	transferase activity	MOLECULAR_FUNCTION	Fructose and mannose metabolism	.
zygotic DNA replication licensing factor mcm6-B-like	artfr825g00040	UP	GO:0016740	transferase activity	MOLECULAR_FUNCTION	DNA replication	.
-	artfr449g00040	UP	GO:0016740	transferase activity	MOLECULAR_FUNCTION	DNA replication	artfr449g00040
DNA (cytosine-5)-methyltransferase 3A-like	artfr2411g00020	DOWN	GO:0016740	transferase activity	MOLECULAR_FUNCTION	Cysteine and methionine metabolism	artfr2411g00020
mannose-1-phosphate guanyltransferase beta-like	artfr2198g00020	UP	GO:0016740	transferase activity	MOLECULAR_FUNCTION	Amino sugar and nucleotide sugar metabolism	.
chitin synthase I	artfr3218g00010	UP	GO:0016740	transferase activity	MOLECULAR_FUNCTION	Amino sugar and nucleotide sugar metabolism	artfr3218g00010
xyloside xylosyltransferase 1 partial	artfr401g00090	DOWN	GO:0016740	transferase activity	MOLECULAR_FUNCTION	.	.
UGA suppressor tRNA-associated protein, putative	artfr4373g00050	DOWN	GO:0016740	transferase activity	MOLECULAR_FUNCTION	.	.
tyrosine-protein kinase Dnt-like	artfr123g00080	UP	GO:0016740	transferase activity	MOLECULAR_FUNCTION	.	.
serine/threonine-protein kinase DCLK1-like, partial	artfr853g00010	DOWN	GO:0016740	transferase activity	MOLECULAR_FUNCTION	.	artfr853g00010
pyruvate dehydrogenase (acetyl-transferring) kinase, mitochondrial	artfr1028g00030	UP	GO:0016740	transferase activity	MOLECULAR_FUNCTION	.	artfr1028g00030
PAB-dependent poly(A)-specific ribonuclease subunit PAN3	artfr52g00330	UP	GO:0016740	transferase activity	MOLECULAR_FUNCTION	.	artfr52g00330
nuclear hormone receptor HR3-like; probable	artfr992g00010	UP	GO:0016740	transferase activity	MOLECULAR_FUNCTION	.	.
mitogen-activated protein kinase kinase kinase 13-A	artfr148g00030	UP	GO:0016740	transferase activity	MOLECULAR_FUNCTION	.	artfr148g00030
histone-lysine N-methyltransferase SETDB1-B-like	artfr281g00070	UP	GO:0016740	transferase activity	MOLECULAR_FUNCTION	.	artfr281g00070
histone-lysine N-methyltransferase CG1716-like; probable	artfr910g00020	UP	GO:0016740	transferase activity	MOLECULAR_FUNCTION	.	.
General transcription factor IIF subunit	artfr1225g00020	UP	GO:0016740	transferase activity	MOLECULAR_FUNCTION	.	.
ecdysone inducible 75A, partial	artfr330g00010	UP	GO:0016740	transferase activity	MOLECULAR_FUNCTION	.	artfr330g00010
E3 ubiquitin-protein ligase RNF144A-A; probable	artfr268g00040	UP	GO:0016740	transferase activity	MOLECULAR_FUNCTION	.	artfr268g00040
E3 ubiquitin-protein ligase FANCL	artfr90g00010	DOWN	GO:0016740	transferase activity	MOLECULAR_FUNCTION	.	artfr90g00010
discoidin domain-containing receptor 2-like	artfr1386g00010	UP	GO:0016740	transferase activity	MOLECULAR_FUNCTION	.	artfr1386g00010
Carbohydrate sulfotransferase 11 partial	artfr232g00060	DOWN	GO:0016740	transferase activity	MOLECULAR_FUNCTION	.	artfr232g00060
calcium/calmodulin-dependent protein kinase type II delta chain	artfr235g00040	UP	GO:0016740	transferase activity	MOLECULAR_FUNCTION	.	.
achaete-scute complex protein T3-like; LOW QUALITY PROTEIN	artfr837g00020	DOWN	GO:0016740	transferase activity	MOLECULAR_FUNCTION	.	.
acetylgalactosaminyl-O-glycosyl-glycoprotein beta-1,3-N-acetylglucosaminyltransferase-like	artfr2225g00020	DOWN	GO:0016740	transferase activity	MOLECULAR_FUNCTION	.	artfr2225g00020
6-phosphofructo-2-kinase/fructose-2,6-bisphosphatase 1	artfr5944g00010	UP	GO:0016740	transferase activity	MOLECULAR_FUNCTION	.	.
-	artfr730g00020	DOWN	GO:0016740	transferase activity	MOLECULAR_FUNCTION	.	.
-	artfr1024g00070	DOWN	GO:0016740	transferase activity	MOLECULAR_FUNCTION	.	artfr1024g00070
-	artfr1200g00060	DOWN	GO:0016740	transferase activity	MOLECULAR_FUNCTION	.	artfr1200g00060
-	artfr1464g00050	DOWN	GO:0016740	transferase activity	MOLECULAR_FUNCTION	.	artfr1464g00050
-	artfr190g00010	UP	GO:0016740	transferase activity	MOLECULAR_FUNCTION	.	.
-	artfr2343g00010	UP	GO:0016740	transferase activity	MOLECULAR_FUNCTION	.	artfr2343g00010
-	artfr2343g00020	UP	GO:0016740	transferase activity	MOLECULAR_FUNCTION	.	.
-	artfr2398g00020	DOWN	GO:0016740	transferase activity	MOLECULAR_FUNCTION	.	artfr2398g00020
-	artfr3176g00010	UP	GO:0016740	transferase activity	MOLECULAR_FUNCTION	.	artfr3176g00010
-	artfr3367g00050	DOWN	GO:0016740	transferase activity	MOLECULAR_FUNCTION	.	artfr3367g00050
-	artfr3796g00010	DOWN	GO:0016740	transferase activity	MOLECULAR_FUNCTION	.	artfr3796g00010
-	artfr442g00050	UP	GO:0016740	transferase activity	MOLECULAR_FUNCTION	.	.
-	artfr4431g00020	UP	GO:0016740	transferase activity	MOLECULAR_FUNCTION	.	.
-	artfr695g00010	UP	GO:0016740	transferase activity	MOLECULAR_FUNCTION	.	artfr695g00010
-	artfr985g00030	DOWN	GO:0016740	transferase activity	MOLECULAR_FUNCTION	.	artfr985g00030
tetra-peptide repeat homeobox protein 1-like	artfr8644g00020	DOWN	GO:0042302	structural constituent of cuticle	MOLECULAR_FUNCTION	.	artfr8644g00020
structural cuticle protein, partial	artfr450g00020	DOWN	GO:0042302	structural constituent of cuticle	MOLECULAR_FUNCTION	.	.
endocuticle structural glycoprotein SgAbd-4-like	artfr450g00010	DOWN	GO:0042302	structural constituent of cuticle	MOLECULAR_FUNCTION	.	.
DNA repair protein complementing XP-G cells (ERCC-5)	artfr3707g00010	DOWN	GO:0042302	structural constituent of cuticle	MOLECULAR_FUNCTION	.	artfr3707g00010
Cuticular-like protein [Daphnia magna,]	artfr1106g00040	DOWN	GO:0042302	structural constituent of cuticle	MOLECULAR_FUNCTION	.	artfr1106g00040
Cuticular protein cuticle protein 198-like	artfr902g00060	DOWN	GO:0042302	structural constituent of cuticle	MOLECULAR_FUNCTION	.	artfr902g00060
cuticular protein 5 precursor	artfr1591g00020	DOWN	GO:0042302	structural constituent of cuticle	MOLECULAR_FUNCTION	.	artfr1591g00020
cuticular protein 5 precursor	artfr1669g00020	DOWN	GO:0042302	structural constituent of cuticle	MOLECULAR_FUNCTION	.	artfr1669g00020
cuticular protein 5 precursor	artfr1888g00040	DOWN	GO:0042302	structural constituent of cuticle	MOLECULAR_FUNCTION	.	artfr1888g00040
cuticular protein 5 precursor	artfr4232g00020	DOWN	GO:0042302	structural constituent of cuticle	MOLECULAR_FUNCTION	.	artfr4232g00020
cuticular protein	artfr2585g00020	DOWN	GO:0042302	structural constituent of cuticle	MOLECULAR_FUNCTION	.	artfr2585g00020
Cuticular protein	artfr2973g00020	DOWN	GO:0042302	structural constituent of cuticle	MOLECULAR_FUNCTION	.	artfr2973g00020
cuticle protein; putative	artfr553g00020	DOWN	GO:0042302	structural constituent of cuticle	MOLECULAR_FUNCTION	.	artfr553g00020
cuticle protein 8-like, partial	artfr902g00070	DOWN	GO:0042302	structural constituent of cuticle	MOLECULAR_FUNCTION	.	artfr902g00070
cuticle protein	artfr1202g00030	DOWN	GO:0042302	structural constituent of cuticle	MOLECULAR_FUNCTION	.	artfr1202g00030
cuticle protein	artfr822g00030	DOWN	GO:0042302	structural constituent of cuticle	MOLECULAR_FUNCTION	.	artfr822g00030
-	artfr1987g00050	DOWN	GO:0042302	structural constituent of cuticle	MOLECULAR_FUNCTION	.	artfr1987g00050
-	artfr2065g00020	DOWN	GO:0042302	structural constituent of cuticle	MOLECULAR_FUNCTION	.	.
-	artfr2589g00020	DOWN	GO:0042302	structural constituent of cuticle	MOLECULAR_FUNCTION	.	artfr2589g00020
-	artfr554g00030	DOWN	GO:0042302	structural constituent of cuticle	MOLECULAR_FUNCTION	.	.
-	artfr859g00020	DOWN	GO:0042302	structural constituent of cuticle	MOLECULAR_FUNCTION	.	artfr859g00020
-	artfr859g00030	DOWN	GO:0042302	structural constituent of cuticle	MOLECULAR_FUNCTION	.	artfr859g00030
-	artfr859g00040	DOWN	GO:0042302	structural constituent of cuticle	MOLECULAR_FUNCTION	.	artfr859g00040
splicing factor 3B subunit 3	artfr54g00080	UP	GO:0005515	protein binding	MOLECULAR_FUNCTION	Spliceosome	.
pre-mRNA-processing factor 40 homolog A	artfr1858g00030	UP	GO:0005515	protein binding	MOLECULAR_FUNCTION	Spliceosome	.
serine/threonine kinase receptor associated protein	artfr688g00070	UP	GO:0005515	protein binding	MOLECULAR_FUNCTION	RNA transport	artfr688g00070
Eukaryotic translation initiation factor	artfr4824g00020	UP	GO:0005515	protein binding	MOLECULAR_FUNCTION	RNA transport	artfr4824g00020
eIF4G-related protein NAT1A	artfr1312g00030	UP	GO:0005515	protein binding	MOLECULAR_FUNCTION	RNA transport	artfr1312g00030
unknown endoplasmin glycoprotein 94	artfr802g00040	UP	GO:0005515	protein binding	MOLECULAR_FUNCTION	Protein processing in endoplasmic reticulum	.
protein transport protein Sec31A	artfr2436g00040	UP	GO:0005515	protein binding	MOLECULAR_FUNCTION	Protein processing in endoplasmic reticulum	artfr2436g00040
heat shock protein 90-2	artfr1557g00010	UP	GO:0005515	protein binding	MOLECULAR_FUNCTION	Protein processing in endoplasmic reticulum	.
dnaJ homolog subfamily A member 4	artfr1099g00010	UP	GO:0005515	protein binding	MOLECULAR_FUNCTION	Protein processing in endoplasmic reticulum	artfr1099g00010
prolyl 4-hydroxylase subunit alpha-1, partial	artfr81g00050	UP	GO:0005515	protein binding	MOLECULAR_FUNCTION	Metabolic pathways	.
vacuolar protein-sorting-associated protein 36	artfr889g00030	UP	GO:0005515	protein binding	MOLECULAR_FUNCTION	.	.
tyrosine-protein phosphatase 10D-like	artfr3172g00030	UP	GO:0005515	protein binding	MOLECULAR_FUNCTION	.	artfr3172g00030
twitchin	artfr1082g00020	UP	GO:0005515	protein binding	MOLECULAR_FUNCTION	.	artfr1082g00020
Titin, partial	artfr275g00060	UP	GO:0005515	protein binding	MOLECULAR_FUNCTION	.	.
tight junction protein ZO-2	artfr3871g00020	DOWN	GO:0005515	protein binding	MOLECULAR_FUNCTION	.	artfr3871g00020
tetratricopeptide repeat protein 28	artfr1195g00020	UP	GO:0005515	protein binding	MOLECULAR_FUNCTION	.	artfr1195g00020
serine/threonine-protein phosphatase 6 regulatory ankyrin repeat subunit A-like	artfr3370g00010	DOWN	GO:0005515	protein binding	MOLECULAR_FUNCTION	.	artfr3370g00010
RNA polymerase-associated protein CTR9-like	artfr3870g00020	UP	GO:0005515	protein binding	MOLECULAR_FUNCTION	.	artfr3870g00020
rho GTPase-activating protein gacU	artfr203g00030	UP	GO:0005515	protein binding	MOLECULAR_FUNCTION	.	artfr203g00030
Protein transport protein SEC31	artfr1501g00030	UP	GO:0005515	protein binding	MOLECULAR_FUNCTION	.	artfr1501g00030
protein phosphatase 1 regulatory subunit 3E-like	artfr968g00030	UP	GO:0005515	protein binding	MOLECULAR_FUNCTION	.	.
Protein lingerer	artfr1914g00040	UP	GO:0005515	protein binding	MOLECULAR_FUNCTION	.	.
prefoldin subunit	artfr1449g00030	DOWN	GO:0005515	protein binding	MOLECULAR_FUNCTION	.	artfr1449g00030
phosphorylase b kinase regulatory subunit alpha; probable	artfr3259g00010	UP	GO:0005515	protein binding	MOLECULAR_FUNCTION	.	artfr3259g00010
myosin heavy chain, muscle	artfr5493g00020	UP	GO:0005515	protein binding	MOLECULAR_FUNCTION	.	artfr5493g00020
multiple PDZ domain protein-like	artfr115g00060	UP	GO:0005515	protein binding	MOLECULAR_FUNCTION	.	.
low-density lipoprotein receptor-related protein 2-like, partial	artfr968g00060	UP	GO:0005515	protein binding	MOLECULAR_FUNCTION	.	.
leucine rich repeat neuronal 3 partial	artfr2585g00030	DOWN	GO:0005515	protein binding	MOLECULAR_FUNCTION	.	.
insulin-like growth factor-binding protein complex	artfr3938g00020	UP	GO:0005515	protein binding	MOLECULAR_FUNCTION	.	.
importin-4	artfr1188g00040	UP	GO:0005515	protein binding	MOLECULAR_FUNCTION	.	artfr1188g00040
histone-lysine N-methyltransferase SETDB1-B-like	artfr281g00070	UP	GO:0005515	protein binding	MOLECULAR_FUNCTION	.	artfr281g00070
histone-lysine N-methyltransferase CG1716-like; probable	artfr910g00020	UP	GO:0005515	protein binding	MOLECULAR_FUNCTION	.	.
guanine nucleotide exchange factor VAV2	artfr929g00010	UP	GO:0005515	protein binding	MOLECULAR_FUNCTION	.	.
filamin-A	artfr983g00020	UP	GO:0005515	protein binding	MOLECULAR_FUNCTION	.	artfr983g00020
Fbxl7 putative F-box/LRR-repeat protein 7	artfr589g00080	DOWN	GO:0005515	protein binding	MOLECULAR_FUNCTION	.	artfr589g00080
F-box/WD repeat-containing protein 11 beta-TrCP	artfr1531g00060	UP	GO:0005515	protein binding	MOLECULAR_FUNCTION	.	artfr1531g00060
F-box only protein 42-like	artfr1520g00020	UP	GO:0005515	protein binding	MOLECULAR_FUNCTION	.	artfr1520g00020
ER membrane protein complex subunit 2	artfr2953g00010	DOWN	GO:0005515	protein binding	MOLECULAR_FUNCTION	.	artfr2953g00010
E3 ubiquitin-protein ligase RNF14-like	artfr1114g00030	UP	GO:0005515	protein binding	MOLECULAR_FUNCTION	.	artfr1114g00030
E3 ubiquitin-protein ligase NRDP1	artfr3828g00010	DOWN	GO:0005515	protein binding	MOLECULAR_FUNCTION	.	artfr3828g00010
Down syndrome cell adhesion molecule-like protein Dscam2	artfr110g00040	UP	GO:0005515	protein binding	MOLECULAR_FUNCTION	.	artfr110g00040
DNA excision repair protein ERCC-8	artfr639g00020	DOWN	GO:0005515	protein binding	MOLECULAR_FUNCTION	.	artfr639g00020
dedicator of cytokinesis protein 1-like, partial	artfr262g00070	UP	GO:0005515	protein binding	MOLECULAR_FUNCTION	.	artfr262g00070
DDB1- and CUL4-associated factor 6-like	artfr819g00010	UP	GO:0005515	protein binding	MOLECULAR_FUNCTION	.	artfr819g00010
clathrin heavy chain-like	artfr813g00030	UP	GO:0005515	protein binding	MOLECULAR_FUNCTION	.	.
chromatin assembly factor 1 subunit FAS2	artfr1935g00040	DOWN	GO:0005515	protein binding	MOLECULAR_FUNCTION	.	artfr1935g00040
calcium/calmodulin-dependent protein kinase type II delta chain	artfr235g00040	UP	GO:0005515	protein binding	MOLECULAR_FUNCTION	.	.
Bone morphogenetic protein 7 partial	artfr3191g00020	DOWN	GO:0005515	protein binding	MOLECULAR_FUNCTION	.	artfr3191g00020
basement membrane-specific heparan sulfate proteoglycan core protein-like	artfr968g00010	UP	GO:0005515	protein binding	MOLECULAR_FUNCTION	.	artfr968g00010
ankyrin repeat protein	artfr2202g00020	DOWN	GO:0005515	protein binding	MOLECULAR_FUNCTION	.	artfr2202g00020
Ankyrin repeat domain-containing protein 40 partial	artfr400g00040	DOWN	GO:0005515	protein binding	MOLECULAR_FUNCTION	.	artfr400g00040
ankyrin repeat and BTB/POZ domain-containing protein 2	artfr410g00040	UP	GO:0005515	protein binding	MOLECULAR_FUNCTION	.	.
achaete-scute complex protein T3-like; LOW QUALITY PROTEIN	artfr837g00020	DOWN	GO:0005515	protein binding	MOLECULAR_FUNCTION	.	.
-	artfr107g00690	UP	GO:0005515	protein binding	MOLECULAR_FUNCTION	.	artfr107g00690
-	artfr3004g00010	DOWN	GO:0005515	protein binding	MOLECULAR_FUNCTION	.	artfr3004g00010
-	artfr4524g00010	DOWN	GO:0005515	protein binding	MOLECULAR_FUNCTION	.	artfr4524g00010
-	artfr883g00050	UP	GO:0005515	protein binding	MOLECULAR_FUNCTION	.	artfr883g00050
-	artfr1024g00070	DOWN	GO:0005515	protein binding	MOLECULAR_FUNCTION	.	artfr1024g00070
-	artfr1350g00030	UP	GO:0005515	protein binding	MOLECULAR_FUNCTION	.	artfr1350g00030
-	artfr1997g00010	UP	GO:0005515	protein binding	MOLECULAR_FUNCTION	.	.
-	artfr2398g00020	DOWN	GO:0005515	protein binding	MOLECULAR_FUNCTION	.	artfr2398g00020
-	artfr2770g00040	UP	GO:0005515	protein binding	MOLECULAR_FUNCTION	.	artfr2770g00040
-	artfr3016g00010	UP	GO:0005515	protein binding	MOLECULAR_FUNCTION	.	artfr3016g00010
-	artfr3623g00010	DOWN	GO:0005515	protein binding	MOLECULAR_FUNCTION	.	artfr3623g00010
-	artfr3762g00010	DOWN	GO:0005515	protein binding	MOLECULAR_FUNCTION	.	artfr3762g00010
-	artfr417g00060	UP	GO:0005515	protein binding	MOLECULAR_FUNCTION	.	.
-	artfr418g00030	UP	GO:0005515	protein binding	MOLECULAR_FUNCTION	.	artfr418g00030
-	artfr497g00090	UP	GO:0005515	protein binding	MOLECULAR_FUNCTION	.	.
-	artfr709g00020	UP	GO:0005515	protein binding	MOLECULAR_FUNCTION	.	artfr709g00020
phospholipid-transporting ATPase	artfr6232g00020	DOWN	GO:0005319	lipid transporter activity	MOLECULAR_FUNCTION	.	.
apolipophorins-like, partial	artfr666g00030	UP	GO:0005319	lipid transporter activity	MOLECULAR_FUNCTION	.	artfr666g00030
-	artfr1547g00030	UP	GO:0005319	lipid transporter activity	MOLECULAR_FUNCTION	.	artfr1547g00030
-	artfr167g00010	UP	GO:0005319	lipid transporter activity	MOLECULAR_FUNCTION	.	.
-	artfr2184g00020	UP	GO:0005319	lipid transporter activity	MOLECULAR_FUNCTION	.	.
-	artfr3781g00010	UP	GO:0005319	lipid transporter activity	MOLECULAR_FUNCTION	.	.
-	artfr4766g00010	UP	GO:0005319	lipid transporter activity	MOLECULAR_FUNCTION	.	artfr4766g00010
Peroxisomal catalase 1	artfr1968g00030	UP	GO:0020037	heme binding	MOLECULAR_FUNCTION	Glyoxylate and dicarboxylate metabolism	.
catalase-like isoform X2 catalase, partial	artfr388g00020	UP	GO:0020037	heme binding	MOLECULAR_FUNCTION	Glyoxylate and dicarboxylate metabolism	.
catalase homolog A, partial	artfr537g00010	UP	GO:0020037	heme binding	MOLECULAR_FUNCTION	Glyoxylate and dicarboxylate metabolism	.
Peroxisomal catalase 1	artfr1968g00030	UP	GO:0020037	heme binding	MOLECULAR_FUNCTION	Carbon metabolism	.
catalase-like isoform X2 catalase, partial	artfr388g00020	UP	GO:0020037	heme binding	MOLECULAR_FUNCTION	Carbon metabolism	.
catalase homolog A, partial	artfr537g00010	UP	GO:0020037	heme binding	MOLECULAR_FUNCTION	Carbon metabolism	.
U4/U6 small nuclear ribonucleoprotein Prp3	artfr2828g00030	UP	GO:0020037	heme binding	MOLECULAR_FUNCTION	.	artfr2828g00030
globin	artfr3511g00030	UP	GO:0020037	heme binding	MOLECULAR_FUNCTION	.	artfr3511g00030
Extracellular globin-E1	artfr3511g00020	UP	GO:0020037	heme binding	MOLECULAR_FUNCTION	.	artfr3511g00020
cytoglobin-1	artfr3511g00010	UP	GO:0020037	heme binding	MOLECULAR_FUNCTION	.	artfr3511g00010
cytochrome P450 315a1, mitochondrial-like	artfr654g00010	UP	GO:0020037	heme binding	MOLECULAR_FUNCTION	.	.
chorion peroxidase-like	artfr1784g00020	UP	GO:0020037	heme binding	MOLECULAR_FUNCTION	.	artfr1784g00020
catalase-like isoform X2 catalase, partial	artfr4102g00020	UP	GO:0020037	heme binding	MOLECULAR_FUNCTION	.	.
glutamine synthetase-like	artfr336g00030	UP	GO:0004356	glutamate-ammonia ligase activity	MOLECULAR_FUNCTION	Metabolic pathways	artfr336g00030
glutamine synthetase-like	artfr336g00040	UP	GO:0004356	glutamate-ammonia ligase activity	MOLECULAR_FUNCTION	Metabolic pathways	artfr336g00040
glutamine synthetase-like	artfr336g00030	UP	GO:0004356	glutamate-ammonia ligase activity	MOLECULAR_FUNCTION	Glyoxylate and dicarboxylate metabolism	artfr336g00030
glutamine synthetase-like	artfr336g00040	UP	GO:0004356	glutamate-ammonia ligase activity	MOLECULAR_FUNCTION	Glyoxylate and dicarboxylate metabolism	artfr336g00040
glutamine synthetase-like	artfr336g00030	UP	GO:0004356	glutamate-ammonia ligase activity	MOLECULAR_FUNCTION	Biosynthesis of amino acids	artfr336g00030
glutamine synthetase-like	artfr336g00040	UP	GO:0004356	glutamate-ammonia ligase activity	MOLECULAR_FUNCTION	Biosynthesis of amino acids	artfr336g00040
glutathione-specific gamma-glutamylcyclotransferase 2; putative	artfr1630g00010	UP	GO:0003839	gamma-glutamylcyclotransferase activity	MOLECULAR_FUNCTION	.	artfr1630g00010
gamma-glutamylcyclotransferase; LOW QUALITY PROTEIN	artfr194g00060	UP	GO:0003839	gamma-glutamylcyclotransferase activity	MOLECULAR_FUNCTION	.	.
gamma-glutamylcyclotransferase	artfr1034g00050	UP	GO:0003839	gamma-glutamylcyclotransferase activity	MOLECULAR_FUNCTION	.	artfr1034g00050
gamma-glutamylcyclotransferase	artfr8515g00010	UP	GO:0003839	gamma-glutamylcyclotransferase activity	MOLECULAR_FUNCTION	.	.
MCM4, partial	artfr3340g00010	UP	GO:0003678	DNA helicase activity	MOLECULAR_FUNCTION	DNA replication	.
DNA replication licensing factor MCM6	artfr825g00060	UP	GO:0003678	DNA helicase activity	MOLECULAR_FUNCTION	DNA replication	.
atp-dependent dna helicase pif1-like	artfr328g00050	DOWN	GO:0003678	DNA helicase activity	MOLECULAR_FUNCTION	.	artfr328g00050
ATP-dependent DNA helicase pfh1-like, partial; LOW QUALITY PROTEIN	artfr328g00060	DOWN	GO:0003678	DNA helicase activity	MOLECULAR_FUNCTION	.	artfr328g00060
-	artfr3048g00060	DOWN	GO:0003678	DNA helicase activity	MOLECULAR_FUNCTION	.	artfr3048g00060
DNA-directed RNA polymerase II subunit RPB2	artfr1170g00010	UP	GO:0003677	DNA binding	MOLECULAR_FUNCTION	Pyrimidine metabolism	.
DNA-directed RNA polymerase II subunit RPB2	artfr1170g00010	UP	GO:0003677	DNA binding	MOLECULAR_FUNCTION	Metabolic pathways	.
MCM4, partial	artfr3340g00010	UP	GO:0003677	DNA binding	MOLECULAR_FUNCTION	DNA replication	.
DNA replication licensing factor MCM6	artfr825g00060	UP	GO:0003677	DNA binding	MOLECULAR_FUNCTION	DNA replication	.
nucleotide excision repair protein	artfr2280g00010	DOWN	GO:0003677	DNA binding	MOLECULAR_FUNCTION	.	artfr2280g00010
histone-lysine N-methyltransferase SETDB1-B-like	artfr281g00070	UP	GO:0003677	DNA binding	MOLECULAR_FUNCTION	.	artfr281g00070
ecdysone receptor-like ecdysone receptor	artfr200g00090	UP	GO:0003677	DNA binding	MOLECULAR_FUNCTION	.	artfr200g00090
DNA topoisomerase 2-alpha DNA topoisomerase 2	artfr2452g00010	UP	GO:0003677	DNA binding	MOLECULAR_FUNCTION	.	artfr2452g00010
D site-binding protein giant; LOW QUALITY PROTEIN	artfr7558g00010	UP	GO:0003677	DNA binding	MOLECULAR_FUNCTION	.	.
cyclin-D-binding Myb-like transcription factor 1	artfr4727g00040	DOWN	GO:0003677	DNA binding	MOLECULAR_FUNCTION	.	.
caudal type homeo box 1	artfr115g00040	DOWN	GO:0003677	DNA binding	MOLECULAR_FUNCTION	.	artfr115g00040
activating transcription factor 3	artfr476g00040	UP	GO:0003677	DNA binding	MOLECULAR_FUNCTION	.	artfr476g00040
-	artfr1154g00040	UP	GO:0003677	DNA binding	MOLECULAR_FUNCTION	.	artfr1154g00040
-	artfr3329g00010	UP	GO:0003677	DNA binding	MOLECULAR_FUNCTION	.	artfr3329g00010
-	artfr771g00100	DOWN	GO:0003677	DNA binding	MOLECULAR_FUNCTION	.	artfr771g00100
-	artfr1350g00030	UP	GO:0003677	DNA binding	MOLECULAR_FUNCTION	.	artfr1350g00030
-	artfr2901g00010	DOWN	GO:0003677	DNA binding	MOLECULAR_FUNCTION	.	artfr2901g00010
-	artfr479g00030	DOWN	GO:0003677	DNA binding	MOLECULAR_FUNCTION	.	.
-	artfr823g00070	DOWN	GO:0003677	DNA binding	MOLECULAR_FUNCTION	.	.
Peroxisomal catalase 1	artfr1968g00030	UP	GO:0004096	catalase activity	MOLECULAR_FUNCTION	Glyoxylate and dicarboxylate metabolism	.
catalase-like isoform X2 catalase, partial	artfr388g00020	UP	GO:0004096	catalase activity	MOLECULAR_FUNCTION	Glyoxylate and dicarboxylate metabolism	.
catalase homolog A, partial	artfr537g00010	UP	GO:0004096	catalase activity	MOLECULAR_FUNCTION	Glyoxylate and dicarboxylate metabolism	.
Peroxisomal catalase 1	artfr1968g00030	UP	GO:0004096	catalase activity	MOLECULAR_FUNCTION	Carbon metabolism	.
catalase-like isoform X2 catalase, partial	artfr388g00020	UP	GO:0004096	catalase activity	MOLECULAR_FUNCTION	Carbon metabolism	.
catalase homolog A, partial	artfr537g00010	UP	GO:0004096	catalase activity	MOLECULAR_FUNCTION	Carbon metabolism	.
catalase-like isoform X2 catalase, partial	artfr4102g00020	UP	GO:0004096	catalase activity	MOLECULAR_FUNCTION	.	.
Dere\GG24297-PA-like protein	artfr300g00040	UP	GO:0005524	ATP binding	MOLECULAR_FUNCTION	Spliceosome	.
Chain A, The Crystal Structure Of Eif4aiii-Barentsz Complex At 30 A Resolution	artfr2728g00020	UP	GO:0005524	ATP binding	MOLECULAR_FUNCTION	Spliceosome	.
Dere\GG24297-PA-like protein	artfr300g00040	UP	GO:0005524	ATP binding	MOLECULAR_FUNCTION	RNA transport	.
Chain A, The Crystal Structure Of Eif4aiii-Barentsz Complex At 30 A Resolution	artfr2728g00020	UP	GO:0005524	ATP binding	MOLECULAR_FUNCTION	RNA transport	.
Peptidase	artfr638g00020	UP	GO:0005524	ATP binding	MOLECULAR_FUNCTION	Pyrimidine metabolism	.
unknown endoplasmin glycoprotein 94	artfr802g00040	UP	GO:0005524	ATP binding	MOLECULAR_FUNCTION	Protein processing in endoplasmic reticulum	.
transitional endoplasmic reticulum ATPase; LOW QUALITY PROTEIN	artfr1275g00040	UP	GO:0005524	ATP binding	MOLECULAR_FUNCTION	Protein processing in endoplasmic reticulum	artfr1275g00040
heat shock protein 90-2	artfr1557g00010	UP	GO:0005524	ATP binding	MOLECULAR_FUNCTION	Protein processing in endoplasmic reticulum	.
Peptidase	artfr638g00020	UP	GO:0005524	ATP binding	MOLECULAR_FUNCTION	Metabolic pathways	.
bifunctional coenzyme A synthase	artfr2970g00030	DOWN	GO:0005524	ATP binding	MOLECULAR_FUNCTION	Metabolic pathways	artfr2970g00030
zygotic DNA replication licensing factor mcm6-B-like	artfr825g00040	UP	GO:0005524	ATP binding	MOLECULAR_FUNCTION	DNA replication	.
MCM4, partial	artfr3340g00010	UP	GO:0005524	ATP binding	MOLECULAR_FUNCTION	DNA replication	.
DNA replication licensing factor MCM6	artfr825g00060	UP	GO:0005524	ATP binding	MOLECULAR_FUNCTION	DNA replication	.
-	artfr449g00040	UP	GO:0005524	ATP binding	MOLECULAR_FUNCTION	DNA replication	artfr449g00040
tyrosine--tRNA ligase	artfr2468g00030	DOWN	GO:0005524	ATP binding	MOLECULAR_FUNCTION	.	artfr2468g00030
T-complex protein 1 subunit alpha	artfr803g00020	UP	GO:0005524	ATP binding	MOLECULAR_FUNCTION	.	artfr803g00020
serine/threonine-protein kinase DCLK1-like, partial	artfr853g00010	DOWN	GO:0005524	ATP binding	MOLECULAR_FUNCTION	.	artfr853g00010
phospholipid-transporting ATPase	artfr6232g00020	DOWN	GO:0005524	ATP binding	MOLECULAR_FUNCTION	.	.
PAB-dependent poly(A)-specific ribonuclease subunit PAN3	artfr52g00330	UP	GO:0005524	ATP binding	MOLECULAR_FUNCTION	.	artfr52g00330
myosin heavy chain, muscle	artfr1322g00010	UP	GO:0005524	ATP binding	MOLECULAR_FUNCTION	.	artfr1322g00010
myosin heavy chain, muscle	artfr2441g00010	UP	GO:0005524	ATP binding	MOLECULAR_FUNCTION	.	artfr2441g00010
myosin heavy chain, muscle	artfr5493g00020	UP	GO:0005524	ATP binding	MOLECULAR_FUNCTION	.	artfr5493g00020
mitogen-activated protein kinase kinase kinase 13-A	artfr148g00030	UP	GO:0005524	ATP binding	MOLECULAR_FUNCTION	.	artfr148g00030
leucine--tRNA ligase, mitochondrial, partial; probable; LOW QUALITY PROTEIN	artfr11846g00010	DOWN	GO:0005524	ATP binding	MOLECULAR_FUNCTION	.	artfr11846g00010
DNA topoisomerase 2-alpha DNA topoisomerase 2	artfr2452g00010	UP	GO:0005524	ATP binding	MOLECULAR_FUNCTION	.	artfr2452g00010
discoidin domain-containing receptor 2-like	artfr1386g00010	UP	GO:0005524	ATP binding	MOLECULAR_FUNCTION	.	artfr1386g00010
DEAD box ATP-dependent RNA helicase	artfr726g00030	UP	GO:0005524	ATP binding	MOLECULAR_FUNCTION	.	.
chromodomain-helicase-DNA-binding protein Mi-2 homolog	artfr1278g00020	UP	GO:0005524	ATP binding	MOLECULAR_FUNCTION	.	artfr1278g00020
calcium/calmodulin-dependent protein kinase type II delta chain	artfr235g00040	UP	GO:0005524	ATP binding	MOLECULAR_FUNCTION	.	.
bifunctional glutamate/proline--tRNA ligase	artfr4303g00020	DOWN	GO:0005524	ATP binding	MOLECULAR_FUNCTION	.	artfr4303g00020
ATP-binding cassette sub-family F member 3-like	artfr831g00050	UP	GO:0005524	ATP binding	MOLECULAR_FUNCTION	.	artfr831g00050
arginyl-tRNA synthetase tRNA synthetase, partial	artfr2676g00020	UP	GO:0005524	ATP binding	MOLECULAR_FUNCTION	.	.
6-phosphofructo-2-kinase/fructose-2,6-bisphosphatase 2	artfr2008g00010	UP	GO:0005524	ATP binding	MOLECULAR_FUNCTION	.	artfr2008g00010
6-phosphofructo-2-kinase/fructose-2,6-bisphosphatase 1	artfr5944g00010	UP	GO:0005524	ATP binding	MOLECULAR_FUNCTION	.	.
-	artfr1223g00020	UP	GO:0005524	ATP binding	MOLECULAR_FUNCTION	.	artfr1223g00020
-	artfr2343g00010	UP	GO:0005524	ATP binding	MOLECULAR_FUNCTION	.	artfr2343g00010
-	artfr2343g00020	UP	GO:0005524	ATP binding	MOLECULAR_FUNCTION	.	.
-	artfr417g00060	UP	GO:0005524	ATP binding	MOLECULAR_FUNCTION	.	.
-	artfr442g00050	UP	GO:0005524	ATP binding	MOLECULAR_FUNCTION	.	.
-	artfr985g00030	DOWN	GO:0005524	ATP binding	MOLECULAR_FUNCTION	.	artfr985g00030
MCM4, partial	artfr3340g00010	UP	GO:0042555	MCM complex	CELLULAR_COMPONENT	DNA replication	.
DNA replication licensing factor MCM6	artfr825g00060	UP	GO:0042555	MCM complex	CELLULAR_COMPONENT	DNA replication	.
-	artfr449g00040	UP	GO:0042555	MCM complex	CELLULAR_COMPONENT	DNA replication	artfr449g00040
clathrin heavy chain-like	artfr813g00030	UP	GO:0030130	clathrin coat of trans-Golgi network vesicle	CELLULAR_COMPONENT	.	.
clathrin heavy chain 2	artfr251g00060	UP	GO:0030130	clathrin coat of trans-Golgi network vesicle	CELLULAR_COMPONENT	.	artfr251g00060
trehalose-phosphate synthase 1 partial	artfr8416g00010	UP	GO:0005992	trehalose biosynthetic process	BIOLOGICAL_PROCESS	Metabolic pathways	.
-	artfr561g00030	UP	GO:0005992	trehalose biosynthetic process	BIOLOGICAL_PROCESS	Metabolic pathways	artfr561g00030
-	artfr561g00040	UP	GO:0005992	trehalose biosynthetic process	BIOLOGICAL_PROCESS	Metabolic pathways	.
Peroxisomal catalase 1	artfr1968g00030	UP	GO:0006979	response to oxidative stress	BIOLOGICAL_PROCESS	Glyoxylate and dicarboxylate metabolism	.
catalase-like isoform X2 catalase, partial	artfr388g00020	UP	GO:0006979	response to oxidative stress	BIOLOGICAL_PROCESS	Glyoxylate and dicarboxylate metabolism	.
catalase homolog A, partial	artfr537g00010	UP	GO:0006979	response to oxidative stress	BIOLOGICAL_PROCESS	Glyoxylate and dicarboxylate metabolism	.
Peroxisomal catalase 1	artfr1968g00030	UP	GO:0006979	response to oxidative stress	BIOLOGICAL_PROCESS	Carbon metabolism	.
catalase-like isoform X2 catalase, partial	artfr388g00020	UP	GO:0006979	response to oxidative stress	BIOLOGICAL_PROCESS	Carbon metabolism	.
catalase homolog A, partial	artfr537g00010	UP	GO:0006979	response to oxidative stress	BIOLOGICAL_PROCESS	Carbon metabolism	.
U4/U6 small nuclear ribonucleoprotein Prp3	artfr2828g00030	UP	GO:0006979	response to oxidative stress	BIOLOGICAL_PROCESS	.	artfr2828g00030
chorion peroxidase-like	artfr1784g00020	UP	GO:0006979	response to oxidative stress	BIOLOGICAL_PROCESS	.	artfr1784g00020
catalase-like isoform X2 catalase, partial	artfr4102g00020	UP	GO:0006979	response to oxidative stress	BIOLOGICAL_PROCESS	.	.
transcription elongation factor B polypeptide 3-like; LOW QUALITY PROTEIN	artfr2762g00030	DOWN	GO:0006357	regulation of transcription by RNA polymerase II	BIOLOGICAL_PROCESS	.	artfr2762g00030
protein hunchback isoform X3	artfr634g00020	UP	GO:0006357	regulation of transcription by RNA polymerase II	BIOLOGICAL_PROCESS	.	artfr634g00020
mediator of RNA polymerase II transcription subunit 15	artfr2167g00010	UP	GO:0006357	regulation of transcription by RNA polymerase II	BIOLOGICAL_PROCESS	.	artfr2167g00010
General transcription factor IIF subunit	artfr1225g00020	UP	GO:0006357	regulation of transcription by RNA polymerase II	BIOLOGICAL_PROCESS	.	.
D site-binding protein giant; LOW QUALITY PROTEIN	artfr7558g00010	UP	GO:0006357	regulation of transcription by RNA polymerase II	BIOLOGICAL_PROCESS	.	.
activating transcription factor 3	artfr476g00040	UP	GO:0006357	regulation of transcription by RNA polymerase II	BIOLOGICAL_PROCESS	.	artfr476g00040
achaete-scute complex protein T3-like; LOW QUALITY PROTEIN	artfr837g00020	DOWN	GO:0006357	regulation of transcription by RNA polymerase II	BIOLOGICAL_PROCESS	.	.
-	artfr01g00050	UP	GO:0006357	regulation of transcription by RNA polymerase II	BIOLOGICAL_PROCESS	.	artfr01g00050
importin-5-like	artfr170g00010	UP	GO:0006606	protein import into nucleus	BIOLOGICAL_PROCESS	.	artfr170g00010
importin-4	artfr1188g00040	UP	GO:0006606	protein import into nucleus	BIOLOGICAL_PROCESS	.	artfr1188g00040
Armadillo repeat containing protein	artfr170g00020	UP	GO:0006606	protein import into nucleus	BIOLOGICAL_PROCESS	.	.
Dol-P-GlcGlc(2)Man(9)GlcNAc(2)-PP-Dol alpha-1,2-glucosyltransferase; putative	artfr1055g00040	DOWN	GO:0043412	macromolecule modification	BIOLOGICAL_PROCESS	Metabolic pathways	artfr1055g00040
dolichyl pyrophosphate Man9GlcNAc2 alpha-1,3-glucosyltransferase-like	artfr175g00070	DOWN	GO:0043412	macromolecule modification	BIOLOGICAL_PROCESS	Metabolic pathways	artfr175g00070
tyrosine-protein kinase Dnt-like	artfr123g00080	UP	GO:0043412	macromolecule modification	BIOLOGICAL_PROCESS	.	.
serine/threonine-protein kinase DCLK1-like, partial	artfr853g00010	DOWN	GO:0043412	macromolecule modification	BIOLOGICAL_PROCESS	.	artfr853g00010
RNA polymerase-associated protein CTR9-like	artfr3870g00020	UP	GO:0043412	macromolecule modification	BIOLOGICAL_PROCESS	.	artfr3870g00020
protein phosphatase Slingshot homolog 2-like	artfr900g00020	UP	GO:0043412	macromolecule modification	BIOLOGICAL_PROCESS	.	artfr900g00020
PAB-dependent poly(A)-specific ribonuclease subunit PAN3	artfr52g00330	UP	GO:0043412	macromolecule modification	BIOLOGICAL_PROCESS	.	artfr52g00330
mucin-3A	artfr2378g00010	UP	GO:0043412	macromolecule modification	BIOLOGICAL_PROCESS	.	.
mitogen-activated protein kinase kinase kinase 13-A	artfr148g00030	UP	GO:0043412	macromolecule modification	BIOLOGICAL_PROCESS	.	artfr148g00030
histone-lysine N-methyltransferase SETDB1-B-like	artfr281g00070	UP	GO:0043412	macromolecule modification	BIOLOGICAL_PROCESS	.	artfr281g00070
histone-lysine N-methyltransferase CG1716-like; probable	artfr910g00020	UP	GO:0043412	macromolecule modification	BIOLOGICAL_PROCESS	.	.
E3 ubiquitin-protein ligase RNF144A-A; probable	artfr268g00040	UP	GO:0043412	macromolecule modification	BIOLOGICAL_PROCESS	.	artfr268g00040
DNA methyltransferase 1-associated protein 1	artfr2531g00020	DOWN	GO:0043412	macromolecule modification	BIOLOGICAL_PROCESS	.	artfr2531g00020
discoidin domain-containing receptor 2-like	artfr1386g00010	UP	GO:0043412	macromolecule modification	BIOLOGICAL_PROCESS	.	artfr1386g00010
diphthamide biosynthesis protein 2 dph2	artfr2717g00030	DOWN	GO:0043412	macromolecule modification	BIOLOGICAL_PROCESS	.	artfr2717g00030
calcium/calmodulin-dependent protein kinase type II delta chain	artfr235g00040	UP	GO:0043412	macromolecule modification	BIOLOGICAL_PROCESS	.	.
acetylgalactosaminyl-O-glycosyl-glycoprotein beta-1,3-N-acetylglucosaminyltransferase-like	artfr2225g00020	DOWN	GO:0043412	macromolecule modification	BIOLOGICAL_PROCESS	.	artfr2225g00020
-	artfr328g00040	DOWN	GO:0043412	macromolecule modification	BIOLOGICAL_PROCESS	.	artfr328g00040
-	artfr1200g00060	DOWN	GO:0043412	macromolecule modification	BIOLOGICAL_PROCESS	.	artfr1200g00060
-	artfr2343g00010	UP	GO:0043412	macromolecule modification	BIOLOGICAL_PROCESS	.	artfr2343g00010
-	artfr2343g00020	UP	GO:0043412	macromolecule modification	BIOLOGICAL_PROCESS	.	.
-	artfr2398g00020	DOWN	GO:0043412	macromolecule modification	BIOLOGICAL_PROCESS	.	artfr2398g00020
-	artfr3048g00080	DOWN	GO:0043412	macromolecule modification	BIOLOGICAL_PROCESS	.	artfr3048g00080
-	artfr3176g00010	UP	GO:0043412	macromolecule modification	BIOLOGICAL_PROCESS	.	artfr3176g00010
-	artfr3367g00050	DOWN	GO:0043412	macromolecule modification	BIOLOGICAL_PROCESS	.	artfr3367g00050
-	artfr442g00050	UP	GO:0043412	macromolecule modification	BIOLOGICAL_PROCESS	.	.
-	artfr695g00010	UP	GO:0043412	macromolecule modification	BIOLOGICAL_PROCESS	.	artfr695g00010
-	artfr985g00030	DOWN	GO:0043412	macromolecule modification	BIOLOGICAL_PROCESS	.	artfr985g00030
phospholipid-transporting ATPase	artfr6232g00020	DOWN	GO:0006869	lipid transport	BIOLOGICAL_PROCESS	.	.
apolipophorins-like, partial	artfr666g00030	UP	GO:0006869	lipid transport	BIOLOGICAL_PROCESS	.	artfr666g00030
-	artfr1547g00030	UP	GO:0006869	lipid transport	BIOLOGICAL_PROCESS	.	artfr1547g00030
-	artfr167g00010	UP	GO:0006869	lipid transport	BIOLOGICAL_PROCESS	.	.
-	artfr2184g00020	UP	GO:0006869	lipid transport	BIOLOGICAL_PROCESS	.	.
-	artfr3781g00010	UP	GO:0006869	lipid transport	BIOLOGICAL_PROCESS	.	.
-	artfr4766g00010	UP	GO:0006869	lipid transport	BIOLOGICAL_PROCESS	.	artfr4766g00010
thioredoxin domain-containing protein 5-like	artfr1529g00020	UP	GO:0042592	homeostatic process	BIOLOGICAL_PROCESS	Protein processing in endoplasmic reticulum	artfr1529g00020
Protein disulfide-isomerase, partial	artfr7152g00010	UP	GO:0042592	homeostatic process	BIOLOGICAL_PROCESS	Protein processing in endoplasmic reticulum	artfr7152g00010
iron-responsive element-binding protein 1	artfr1523g00010	UP	GO:0042592	homeostatic process	BIOLOGICAL_PROCESS	Metabolic pathways	artfr1523g00010
iron-responsive element-binding protein 1	artfr1523g00010	UP	GO:0042592	homeostatic process	BIOLOGICAL_PROCESS	Glyoxylate and dicarboxylate metabolism	artfr1523g00010
iron-responsive element-binding protein 1	artfr1523g00010	UP	GO:0042592	homeostatic process	BIOLOGICAL_PROCESS	Citrate cycle (TCA cycle)	artfr1523g00010
iron-responsive element-binding protein 1	artfr1523g00010	UP	GO:0042592	homeostatic process	BIOLOGICAL_PROCESS	Carbon metabolism	artfr1523g00010
iron-responsive element-binding protein 1	artfr1523g00010	UP	GO:0042592	homeostatic process	BIOLOGICAL_PROCESS	Biosynthesis of amino acids	artfr1523g00010
Soma ferritin, partial	artfr41g00060	UP	GO:0042592	homeostatic process	BIOLOGICAL_PROCESS	.	artfr41g00060
atp-dependent dna helicase pif1-like	artfr328g00050	DOWN	GO:0042592	homeostatic process	BIOLOGICAL_PROCESS	.	artfr328g00050
ATP-dependent DNA helicase pfh1-like, partial; LOW QUALITY PROTEIN	artfr328g00060	DOWN	GO:0042592	homeostatic process	BIOLOGICAL_PROCESS	.	artfr328g00060
-	artfr1688g00010	UP	GO:0042592	homeostatic process	BIOLOGICAL_PROCESS	.	.
-	artfr3016g00010	UP	GO:0042592	homeostatic process	BIOLOGICAL_PROCESS	.	artfr3016g00010
-	artfr3048g00060	DOWN	GO:0042592	homeostatic process	BIOLOGICAL_PROCESS	.	artfr3048g00060
glutamate--cysteine ligase-like	artfr2302g00030	UP	GO:0006749	glutathione metabolic process	BIOLOGICAL_PROCESS	Metabolic pathways	artfr2302g00030
glutamate--cysteine ligase catalytic subunit isoform X3	artfr498g00040	UP	GO:0006749	glutathione metabolic process	BIOLOGICAL_PROCESS	Metabolic pathways	artfr498g00040
glutamate--cysteine ligase-like	artfr2302g00030	UP	GO:0006749	glutathione metabolic process	BIOLOGICAL_PROCESS	Cysteine and methionine metabolism	artfr2302g00030
glutamate--cysteine ligase catalytic subunit isoform X3	artfr498g00040	UP	GO:0006749	glutathione metabolic process	BIOLOGICAL_PROCESS	Cysteine and methionine metabolism	artfr498g00040
glutathione-specific gamma-glutamylcyclotransferase 2; putative	artfr1630g00010	UP	GO:0006749	glutathione metabolic process	BIOLOGICAL_PROCESS	.	artfr1630g00010
6-phosphofructo-2-kinase/fructose-2,6-bisphosphatase 2	artfr2008g00010	UP	GO:0006003	fructose 2,6-bisphosphate metabolic process	BIOLOGICAL_PROCESS	.	artfr2008g00010
6-phosphofructo-2-kinase/fructose-2,6-bisphosphatase 1	artfr5944g00010	UP	GO:0006003	fructose 2,6-bisphosphate metabolic process	BIOLOGICAL_PROCESS	.	.
Extracellular globin-E1	artfr3511g00020	UP	GO:0015893	drug transport	BIOLOGICAL_PROCESS	.	artfr3511g00020
cytoglobin-1	artfr3511g00010	UP	GO:0015893	drug transport	BIOLOGICAL_PROCESS	.	artfr3511g00010
-	artfr138g00010	UP	GO:0015893	drug transport	BIOLOGICAL_PROCESS	.	artfr138g00010
zygotic DNA replication licensing factor mcm6-B-like	artfr825g00040	UP	GO:0006270	DNA replication initiation	BIOLOGICAL_PROCESS	DNA replication	.
MCM4, partial	artfr3340g00010	UP	GO:0006270	DNA replication initiation	BIOLOGICAL_PROCESS	DNA replication	.
DNA replication licensing factor MCM6	artfr825g00060	UP	GO:0006270	DNA replication initiation	BIOLOGICAL_PROCESS	DNA replication	.
-	artfr449g00040	UP	GO:0006270	DNA replication initiation	BIOLOGICAL_PROCESS	DNA replication	artfr449g00040
-	artfr449g00040	UP	GO:0051276	chromosome organization	BIOLOGICAL_PROCESS	DNA replication	artfr449g00040
sister chromatid cohesion protein PDS5 homolog B	artfr424g00020	UP	GO:0051276	chromosome organization	BIOLOGICAL_PROCESS	.	artfr424g00020
RNA polymerase-associated protein CTR9-like	artfr3870g00020	UP	GO:0051276	chromosome organization	BIOLOGICAL_PROCESS	.	artfr3870g00020
histone-lysine N-methyltransferase SETDB1-B-like	artfr281g00070	UP	GO:0051276	chromosome organization	BIOLOGICAL_PROCESS	.	artfr281g00070
histone-lysine N-methyltransferase CG1716-like; probable	artfr910g00020	UP	GO:0051276	chromosome organization	BIOLOGICAL_PROCESS	.	.
DNA topoisomerase 2-alpha DNA topoisomerase 2	artfr2452g00010	UP	GO:0051276	chromosome organization	BIOLOGICAL_PROCESS	.	artfr2452g00010
DNA methyltransferase 1-associated protein 1	artfr2531g00020	DOWN	GO:0051276	chromosome organization	BIOLOGICAL_PROCESS	.	artfr2531g00020
atp-dependent dna helicase pif1-like	artfr328g00050	DOWN	GO:0051276	chromosome organization	BIOLOGICAL_PROCESS	.	artfr328g00050
ATP-dependent DNA helicase pfh1-like, partial; LOW QUALITY PROTEIN	artfr328g00060	DOWN	GO:0051276	chromosome organization	BIOLOGICAL_PROCESS	.	artfr328g00060
-	artfr3048g00060	DOWN	GO:0051276	chromosome organization	BIOLOGICAL_PROCESS	.	artfr3048g00060
ecdysone receptor-like ecdysone receptor	artfr200g00090	UP	GO:0071396	cellular response to lipid	BIOLOGICAL_PROCESS	.	artfr200g00090
-	artfr6763g00010	UP	GO:0071396	cellular response to lipid	BIOLOGICAL_PROCESS	.	.
heat shock protein 70kDa, partial	artfr3726g00040	UP	.	.	.	Spliceosome	.
Beta-catenin 1-like protein nuclear protein NAP	artfr1518g00040	DOWN	.	.	.	Spliceosome	artfr1518g00040
-	artfr3667g00070	UP	.	.	.	Spliceosome	artfr3667g00070
-	artfr50g00030	UP	.	.	.	Spliceosome	artfr50g00030
zinc phosphodiesterase ELAC protein 2	artfr57g00090	DOWN	.	.	.	RNA transport	artfr57g00090
eukaryotic translation initiation factor 5B	artfr2596g00010	DOWN	.	.	.	RNA transport	.
deoxycytidylate deaminase	artfr195g00040	UP	.	.	.	Pyrimidine metabolism	artfr195g00040
apyrase	artfr2952g00020	DOWN	.	.	.	Pyrimidine metabolism	artfr2952g00020
translocation-associated membrane protein 1-like	artfr5042g00010	UP	.	.	.	Protein processing in endoplasmic reticulum	artfr5042g00010
secreted HSP70-like protein Hsc70Cb heat shock protein, partial hypoxia up-regulated protein	artfr5095g00010	UP	.	.	.	Protein processing in endoplasmic reticulum	.
heat shock protein 70kDa, partial	artfr3726g00040	UP	.	.	.	Protein processing in endoplasmic reticulum	.
ER degradation-enhancing alpha-mannosidase-like protein 3	artfr14g00020	UP	.	.	.	Protein processing in endoplasmic reticulum	.
ER degradation-enhancing alpha-mannosidase-like protein 3	artfr529g00030	UP	.	.	.	Protein processing in endoplasmic reticulum	artfr529g00030
DNAJA2/NETO2 fusion protein 2	artfr3229g00010	UP	.	.	.	Protein processing in endoplasmic reticulum	.
very long-chain specific acyl-CoA dehydrogenase, mitochondrial; LOW QUALITY PROTEIN	artfr4397g00010	UP	.	.	.	Metabolic pathways	.
tyrosine aminotransferase-like	artfr166g00040	UP	.	.	.	Metabolic pathways	artfr166g00040
trehalase-like	artfr4366g00010	UP	.	.	.	Metabolic pathways	artfr4366g00010
Succinate dehydrogenase cytochrome b560 subunit, mitochondrial; putative	artfr908g00010	UP	.	.	.	Metabolic pathways	.
sphingomyelin phosphodiesterase; LOW QUALITY PROTEIN	artfr646g00050	DOWN	.	.	.	Metabolic pathways	.
S-adenosylmethionine decarboxylase	artfr777g00040	UP	.	.	.	Metabolic pathways	.
phosphoenolpyruvate carboxykinase (GTP)	artfr1347g00030	UP	.	.	.	Metabolic pathways	artfr1347g00030
phosphatidylinositol 4-phosphate 3-kinase C2 domain-containing subunit beta	artfr3473g00010	UP	.	.	.	Metabolic pathways	.
phosphatidylinositol 3-kinase catalytic subunit type 3-like, partial	artfr551g00080	UP	.	.	.	Metabolic pathways	.
long-chain-fatty-acid--CoA ligase 5	artfr04g00050	UP	.	.	.	Metabolic pathways	.
laminin subunit alpha; LOW QUALITY PROTEIN	artfr533g00080	UP	.	.	.	Metabolic pathways	.
lactosylceramide 4-alpha-galactosyltransferase-like	artfr1543g00030	DOWN	.	.	.	Metabolic pathways	artfr1543g00030
histidine ammonia-lyase	artfr667g00040	UP	.	.	.	Metabolic pathways	artfr667g00040
fructose 1,6-bisphosphate aldolase	artfr839g00020	UP	.	.	.	Metabolic pathways	artfr839g00020
dolichyl-phosphate beta-glucosyltransferase	artfr2654g00030	UP	.	.	.	Metabolic pathways	.
deoxycytidylate deaminase	artfr195g00040	UP	.	.	.	Metabolic pathways	artfr195g00040
ceramide synthase 5	artfr1526g00010	DOWN	.	.	.	Metabolic pathways	artfr1526g00010
apyrase	artfr2952g00020	DOWN	.	.	.	Metabolic pathways	artfr2952g00020
aldose reductase	artfr1940g00040	UP	.	.	.	Metabolic pathways	artfr1940g00040
Acidic mammalian chitinase endochitinase endochitinase-like	artfr6130g00010	UP	.	.	.	Metabolic pathways	.
Acidic mammalian chitinase chitotriosidase-1-like	artfr900g00030	UP	.	.	.	Metabolic pathways	.
acidic mammalian chitinase	artfr1579g00010	UP	.	.	.	Metabolic pathways	artfr1579g00010
2-oxoglutarate dehydrogenase, mitochondrial	artfr4987g00010	UP	.	.	.	Metabolic pathways	artfr4987g00010
1-phosphatidylinositol 4,5-bisphosphate phosphodiesterase classes I and II-like	artfr732g00070	DOWN	.	.	.	Metabolic pathways	artfr732g00070
-	artfr777g00030	UP	.	.	.	Metabolic pathways	.
-	artfr1572g00010	UP	.	.	.	Metabolic pathways	artfr1572g00010
-	artfr2386g00010	UP	.	.	.	Metabolic pathways	artfr2386g00010
-	artfr1572g00010	UP	.	.	.	Glyoxylate and dicarboxylate metabolism	artfr1572g00010
fructose 1,6-bisphosphate aldolase	artfr839g00020	UP	.	.	.	Fructose and mannose metabolism	artfr839g00020
aldose reductase	artfr1940g00040	UP	.	.	.	Fructose and mannose metabolism	artfr1940g00040
zygotic DNA replication licensing factor mcm3-like	artfr7768g00010	UP	.	.	.	DNA replication	artfr7768g00010
DNA replication licensing factor Mcm5-like	artfr2136g00020	UP	.	.	.	DNA replication	artfr2136g00020
tyrosine aminotransferase-like	artfr166g00040	UP	.	.	.	Cysteine and methionine metabolism	artfr166g00040
S-adenosylmethionine decarboxylase	artfr777g00040	UP	.	.	.	Cysteine and methionine metabolism	.
-	artfr777g00030	UP	.	.	.	Cysteine and methionine metabolism	.
-	artfr1572g00010	UP	.	.	.	Cysteine and methionine metabolism	artfr1572g00010
-	artfr2386g00010	UP	.	.	.	Cysteine and methionine metabolism	artfr2386g00010
Succinate dehydrogenase cytochrome b560 subunit, mitochondrial; putative	artfr908g00010	UP	.	.	.	Citrate cycle (TCA cycle)	.
phosphoenolpyruvate carboxykinase (GTP)	artfr1347g00030	UP	.	.	.	Citrate cycle (TCA cycle)	artfr1347g00030
2-oxoglutarate dehydrogenase, mitochondrial	artfr4987g00010	UP	.	.	.	Citrate cycle (TCA cycle)	artfr4987g00010
-	artfr1572g00010	UP	.	.	.	Citrate cycle (TCA cycle)	artfr1572g00010
Succinate dehydrogenase cytochrome b560 subunit, mitochondrial; putative	artfr908g00010	UP	.	.	.	Carbon metabolism	.
fructose 1,6-bisphosphate aldolase	artfr839g00020	UP	.	.	.	Carbon metabolism	artfr839g00020
2-oxoglutarate dehydrogenase, mitochondrial	artfr4987g00010	UP	.	.	.	Carbon metabolism	artfr4987g00010
-	artfr1572g00010	UP	.	.	.	Carbon metabolism	artfr1572g00010
tyrosine aminotransferase-like	artfr166g00040	UP	.	.	.	Biosynthesis of amino acids	artfr166g00040
fructose 1,6-bisphosphate aldolase	artfr839g00020	UP	.	.	.	Biosynthesis of amino acids	artfr839g00020
Acidic mammalian chitinase endochitinase endochitinase-like	artfr6130g00010	UP	.	.	.	Amino sugar and nucleotide sugar metabolism	.
Acidic mammalian chitinase chitotriosidase-1-like	artfr900g00030	UP	.	.	.	Amino sugar and nucleotide sugar metabolism	.
acidic mammalian chitinase	artfr1579g00010	UP	.	.	.	Amino sugar and nucleotide sugar metabolism	artfr1579g00010
Zinc/iron regulated transporter-related protein	artfr4466g00020	DOWN	.	.	.	.	artfr4466g00020
zinc finger RNA-binding protein-like, partial	artfr4302g00010	UP	.	.	.	.	.
zinc finger protein OZF-like zinc finger protein 709	artfr1011g00010	UP	.	.	.	.	artfr1011g00010
zinc finger protein OZF-like zinc finger protein 2	artfr4127g00020	DOWN	.	.	.	.	.
zinc finger protein 84-like	artfr4555g00010	DOWN	.	.	.	.	.
zinc finger protein 622-like	artfr7295g00020	UP	.	.	.	.	artfr7295g00020
zinc finger protein 62 homolog	artfr1164g00010	DOWN	.	.	.	.	.
zinc finger FYVE domain-containing protein 21; LOW QUALITY PROTEIN	artfr944g00040	UP	.	.	.	.	artfr944g00040
zinc finger and SCAN domain-containing protein 10-like	artfr247g00080	DOWN	.	.	.	.	artfr247g00080
vitellogenin-A1	artfr7620g00010	UP	.	.	.	.	.
ubiquitin-conjugating enzyme E2 E1-like	artfr813g00040	UP	.	.	.	.	.
U3 small nucleolar ribonucleoprotein protein IMP3	artfr97g00070	UP	.	.	.	.	.
U1 small nuclear ribonucleoprotein 70 kDa-like, partial	artfr978g00040	UP	.	.	.	.	artfr978g00040
tudor staphylococcus/micrococcal nuclease	artfr1206g00020	UP	.	.	.	.	artfr1206g00020
tudor staphylococcal nuclease	artfr1206g00010	UP	.	.	.	.	.
tubulin beta-4A chain-like	artfr1306g00240	UP	.	.	.	.	.
TRPL translocation defect protein 14-like	artfr697g00010	UP	.	.	.	.	artfr697g00010
trimeric intracellular cation channel type B-A	artfr685g00020	UP	.	.	.	.	artfr685g00020
trehalase-like	artfr2777g00010	UP	.	.	.	.	.
translation elongation factor 2	artfr1053g00020	UP	.	.	.	.	artfr1053g00020
translation elongation factor 2	artfr7157g00010	UP	.	.	.	.	.
Transient receptor potential cation channel protein painless	artfr5910g00010	DOWN	.	.	.	.	.
transcription initiation factor TFIID subunit 4-like	artfr399g00110	UP	.	.	.	.	artfr399g00110
tolloid-like protein 1	artfr2031g00010	UP	.	.	.	.	artfr2031g00010
titin homolog	artfr4304g00010	UP	.	.	.	.	.
tissue factor pathway inhibitor 2-like	artfr3831g00010	UP	.	.	.	.	artfr3831g00010
TBC1 domain family member 31	artfr2911g00010	DOWN	.	.	.	.	.
SWI5-dependent HO expression protein 3-like	artfr1945g00030	UP	.	.	.	.	artfr1945g00030
sushi, von Willebrand factor type A; LOW QUALITY PROTEIN	artfr445g00020	UP	.	.	.	.	artfr445g00020
sushi, von Willebrand factor type A, EGF and pentraxin domain-containing protein 1	artfr2661g00010	UP	.	.	.	.	.
suppressor of cytokine signaling 6	artfr2832g00020	UP	.	.	.	.	artfr2832g00020
sucrase-isomaltase, intestinal-like	artfr956g00070	DOWN	.	.	.	.	.
sucrase-isomaltase, intestinal-like	artfr511g00030	DOWN	.	.	.	.	.
Stress induced protein	artfr13117g00010	UP	.	.	.	.	.
sterol desaturase, partial	artfr2186g00040	UP	.	.	.	.	artfr2186g00040
staufen double-stranded RNA-binding protein	artfr4966g00020	UP	.	.	.	.	artfr4966g00020
Spz1	artfr3892g00030	DOWN	.	.	.	.	.
Spz1	artfr3892g00010	DOWN	.	.	.	.	artfr3892g00010
Splicing factor U2AF 50 kDa subunit, putative	artfr3667g00080	UP	.	.	.	.	.
solute carrier family 25 member 46-A-like, partial	artfr1176g00010	UP	.	.	.	.	artfr1176g00010
solute carrier family 2 facilitated glucose transporter member 8	artfr1777g00030	DOWN	.	.	.	.	.
sodium dependent phosphate transporter isoform	artfr766g00070	DOWN	.	.	.	.	.
sodium dependent phosphate transporter	artfr766g00060	DOWN	.	.	.	.	.
small heat shock protein ArHsp22	artfr4056g00030	UP	.	.	.	.	.
small heat shock protein ArHsp22	artfr4056g00020	UP	.	.	.	.	.
short transient receptor potential channel 4-associated protein; LOW QUALITY PROTEIN	artfr428g00060	UP	.	.	.	.	artfr428g00060
serhl serine hydrolase-like protein	artfr2310g00010	DOWN	.	.	.	.	artfr2310g00010
Senescence-specific cysteine protease SAG39 CG5367, partial	artfr8387g00020	UP	.	.	.	.	.
SEC14 domain and spectrin repeat-containing protein 1 partial	artfr2675g00050	UP	.	.	.	.	.
ryncolin-1-like FIBCD1 protein, partial	artfr5887g00010	UP	.	.	.	.	.
ryanodine receptor	artfr5698g00010	UP	.	.	.	.	artfr5698g00010
Ribosome biogenesis protein BMS1-like protein	artfr4036g00010	UP	.	.	.	.	.
ribonuclease 3	artfr248g00040	DOWN	.	.	.	.	artfr248g00040
rhythmically expressed gene 5 protein; LOW QUALITY PROTEIN	artfr1821g00010	UP	.	.	.	.	artfr1821g00010
rho GTPase-activating protein 29	artfr363g00100	UP	.	.	.	.	.
rho GTPase-activating protein 18	artfr3103g00010	UP	.	.	.	.	artfr3103g00010
regulator of nonsense transcripts 1	artfr2670g00010	UP	.	.	.	.	.
proton-coupled folate transporter	artfr355g00060	DOWN	.	.	.	.	artfr355g00060
protein split ends	artfr601g00080	DOWN	.	.	.	.	.
protein Skeletor	artfr1411g00030	UP	.	.	.	.	.
protein RER1-like unknown	artfr37g00090	DOWN	.	.	.	.	artfr37g00090
protein phosphatase CG10417; probable	artfr6261g00010	UP	.	.	.	.	.
protein O-GlcNAcase Acetyltransferase	artfr665g00040	UP	.	.	.	.	artfr665g00040
protein O-GlcNAcase	artfr665g00060	UP	.	.	.	.	.
protein Mpv17, partial	artfr7022g00020	UP	.	.	.	.	.
protein Lilipod-like	artfr1384g00030	DOWN	.	.	.	.	artfr1384g00030
protein FAM57A-like	artfr2167g00020	UP	.	.	.	.	artfr2167g00020
protein extra bases-like	artfr1936g00020	UP	.	.	.	.	artfr1936g00020
protein arginine N-methyltransferase 9	artfr3576g00020	DOWN	.	.	.	.	.
prosaposin	artfr2105g00010	UP	.	.	.	.	artfr2105g00010
pro-resilin-like	artfr1819g00020	DOWN	.	.	.	.	artfr1819g00020
phosphorylase b kinase regulatory subunit alpha; probable	artfr2666g00020	UP	.	.	.	.	artfr2666g00020
phosphoenolpyruvate carboxykinase (GTP)	artfr2940g00010	UP	.	.	.	.	.
patatin-like phospholipase domain-containing protein 2-like	artfr6563g00010	UP	.	.	.	.	artfr6563g00010
partial RNA-directed DNA polymerase from mobile element jockey-like	artfr2278g00030	DOWN	.	.	.	.	artfr2278g00030
paramyosin, long form-like, partial	artfr1275g00030	UP	.	.	.	.	.
organic cation transporter protein-like	artfr1761g00010	UP	.	.	.	.	.
nucleolar protein 9; putative	artfr2036g00020	UP	.	.	.	.	.
nucleolar protein 10-like	artfr7614g00010	UP	.	.	.	.	.
Nuclease domain-containing protein	artfr5613g00010	UP	.	.	.	.	artfr5613g00010
nuclear pore complex protein	artfr599g00050	UP	.	.	.	.	artfr599g00050
normal mucosa of esophagus-specific gene 1	artfr92g00020	UP	.	.	.	.	artfr92g00020
nidogen-1	artfr3332g00010	UP	.	.	.	.	artfr3332g00010
nicotinamide riboside kinase 1-like protein	artfr15g00090	DOWN	.	.	.	.	artfr15g00090
NF-kappa-B-repressing factor-like	artfr1244g00030	UP	.	.	.	.	artfr1244g00030
neurogenic locus notch homolog protein 4-like	artfr6781g00010	UP	.	.	.	.	.
neurogenic locus notch homolog protein 3	artfr2697g00010	UP	.	.	.	.	artfr2697g00010
neprilysin-11-like	artfr481g00020	UP	.	.	.	.	artfr481g00020
neprilysin-11-like	artfr674g00070	UP	.	.	.	.	artfr674g00070
nascent polypeptide-associated complex subunit alpha, muscle-specific	artfr197g00070	DOWN	.	.	.	.	artfr197g00070
myosin-2 heavy chain	artfr673g00040	UP	.	.	.	.	.
myb-like protein X spz4	artfr447g00020	UP	.	.	.	.	.
myb-like protein I nuclear factor interleukin-3-regulated protein isoform X3	artfr401g00040	UP	.	.	.	.	artfr401g00040
mRNA-capping enzyme	artfr24g00020	DOWN	.	.	.	.	.
mitochondrial uncoupling protein 2; LOW QUALITY PROTEIN	artfr2140g00010	UP	.	.	.	.	artfr2140g00010
mitochondrial group 1 LEA protein precursor, partial	artfr1161g00070	UP	.	.	.	.	.
mitochondrial group 1 LEA protein precursor, partial	artfr1161g00080	UP	.	.	.	.	artfr1161g00080
mitochondrial group 1 LEA protein precursor, partial	artfr1161g00090	UP	.	.	.	.	.
mitochondrial carrier homolog 2	artfr977g00010	DOWN	.	.	.	.	artfr977g00010
mitochondrial basic amino acids transporter-like	artfr926g00080	UP	.	.	.	.	.
microtubule-associated proteins 1A/1B	artfr2529g00030	UP	.	.	.	.	artfr2529g00030
MICAL-like protein 1	artfr02g00120	UP	.	.	.	.	.
MFS-type transporter SLC18B1-like	artfr363g00050	UP	.	.	.	.	artfr363g00050
Methyltransferase type 11	artfr3976g00020	DOWN	.	.	.	.	artfr3976g00020
major facilitator superfamily transporter	artfr370g00020	UP	.	.	.	.	artfr370g00020
Major facilitator superfamily domain-containing protein 6-A	artfr677g00030	UP	.	.	.	.	artfr677g00030
major facilitator superfamily domain-containing protein 12-like	artfr3493g00020	UP	.	.	.	.	artfr3493g00020
major facilitator superfamily domain-containing protein 12-like	artfr401g00070	UP	.	.	.	.	.
Lingerer protein	artfr1914g00030	UP	.	.	.	.	.
LEA6	artfr1852g00020	UP	.	.	.	.	artfr1852g00020
LEA6	artfr5078g00010	UP	.	.	.	.	artfr5078g00010
LEA6	artfr92g00010	UP	.	.	.	.	.
late-embryogenesis abundant group 3 protein	artfr2772g00020	UP	.	.	.	.	.
la-related protein 6A	artfr815g00020	UP	.	.	.	.	artfr815g00020
Laminin subunit alpha-like	artfr2910g00010	UP	.	.	.	.	.
laminin A chain	artfr2910g00020	UP	.	.	.	.	.
kruppel homolog 1, partial	artfr1351g00060	UP	.	.	.	.	.
Krueppel-like factor 13, LOW QUALITY PROTEIN:	artfr102g00030	UP	.	.	.	.	artfr102g00030
katanin p60 ATPase-containing subunit A1-like	artfr4630g00020	UP	.	.	.	.	.
Intracellular protein transport protein USO1	artfr2173g00010	UP	.	.	.	.	.
inorganic phosphate cotransporter; putative	artfr2546g00030	UP	.	.	.	.	artfr2546g00030
histone H3	artfr4857g00010	UP	.	.	.	.	artfr4857g00010
heat shock protein 213	artfr298g00020	UP	.	.	.	.	artfr298g00020
guanine nucleotide exchange protein smcr8b-like	artfr147g00040	DOWN	.	.	.	.	artfr147g00040
guanine nucleotide exchange factor DBS	artfr645g00010	UP	.	.	.	.	.
G patch domain and ankyrin repeat-containing protein 1-like	artfr134g00020	DOWN	.	.	.	.	artfr134g00020
fructose-1,6-bisphosphatase fructose-1,6-bisphosphatase 1-like, partial	artfr12038g00010	UP	.	.	.	.	artfr12038g00010
fructose-1,6-bisphosphatase	artfr1867g00010	UP	.	.	.	.	.
fibrinogen alpha-2 chain-like	artfr5153g00010	UP	.	.	.	.	.
fibrillin-2-like	artfr814g00050	UP	.	.	.	.	.
F-box/LRR-repeat protein 3	artfr4104g00010	DOWN	.	.	.	.	artfr4104g00010
fatty acyl-CoA reductase 1	artfr196g00080	UP	.	.	.	.	artfr196g00080
fatty acid desaturase 2 cytochrome b5	artfr125g00040	UP	.	.	.	.	artfr125g00040
Fasciclin-1 precursor	artfr851g00040	UP	.	.	.	.	artfr851g00040
fasciclin domain protein predicted protein	artfr1251g00030	DOWN	.	.	.	.	artfr1251g00030
Facilitated trehalose transporter Tret1-1-like	artfr6181g00010	DOWN	.	.	.	.	.
Exonuclease 3'-5' domain-containing protein 1	artfr258g00350	UP	.	.	.	.	artfr258g00350
ESF1 homolog; LOW QUALITY PROTEIN	artfr2035g00020	DOWN	.	.	.	.	artfr2035g00020
epithelial splicing regulatory protein 1-like	artfr4563g00010	UP	.	.	.	.	.
embryonic protein DC-8-like	artfr179g00010	UP	.	.	.	.	artfr179g00010
Elongation of very long chain fatty acids protein 7	artfr422g00040	UP	.	.	.	.	artfr422g00040
ecdysone-induced protein-like protein 63E, partial	artfr1483g00020	UP	.	.	.	.	.
dynein heavy chain, cytoplasmic-like	artfr4027g00010	UP	.	.	.	.	artfr4027g00010
D-xylose-proton symporter-like 2	artfr1622g00050	UP	.	.	.	.	.
dolichyl pyrophosphate Man9GlcNAc2 alpha-1,3-glucosyltransferase-like	artfr175g00080	UP	.	.	.	.	.
DnaJ like protein subfamily B member 2	artfr4435g00010	UP	.	.	.	.	artfr4435g00010
dnaJ homolog subfamily B member 5-like; LOW QUALITY PROTEIN	artfr5327g00020	UP	.	.	.	.	artfr5327g00020
DNA topoisomerase I, mitochondrial	artfr1553g00010	UP	.	.	.	.	.
DNA replication licensing factor MCM3	artfr5674g00010	UP	.	.	.	.	.
DNA damage-inducible transcript 4-like protein	artfr69g00060	UP	.	.	.	.	artfr69g00060
dmX-like protein 2	artfr2858g00050	DOWN	.	.	.	.	artfr2858g00050
disheveled associated activator of morphogenesis	artfr360g00140	UP	.	.	.	.	artfr360g00140
DENN domain-containing protein 4C, partial	artfr3359g00010	DOWN	.	.	.	.	artfr3359g00010
DDB1- and CUL4-associated factor 8 partial	artfr519g00010	UP	.	.	.	.	.
cystinosin-like	artfr1249g00020	UP	.	.	.	.	artfr1249g00020
cysteine proteinase precursor	artfr4423g00020	UP	.	.	.	.	.
Cyclin-Y	artfr1273g00010	UP	.	.	.	.	artfr1273g00010
cyclin-L1	artfr1567g00030	DOWN	.	.	.	.	artfr1567g00030
cuticular protein 5 precursor	artfr4393g00010	DOWN	.	.	.	.	artfr4393g00010
cuticle protein annexin A13-like; putative	artfr2617g00010	UP	.	.	.	.	artfr2617g00010
cullin-3-like	artfr93g00310	DOWN	.	.	.	.	artfr93g00310
CUB and sushi domain-containing protein 3	artfr2661g00020	UP	.	.	.	.	artfr2661g00020
CUB and sushi domain-containing protein 2; LOW QUALITY PROTEIN	artfr1421g00020	DOWN	.	.	.	.	artfr1421g00020
CUB and sushi domain-containing protein 1; LOW QUALITY PROTEIN	artfr2366g00020	DOWN	.	.	.	.	.
craniofacial development protein 2-like	artfr4933g00080	DOWN	.	.	.	.	artfr4933g00080
conserved Plasmodium protein, unknown function	artfr1571g00010	DOWN	.	.	.	.	artfr1571g00010
collagen and calcium-binding EGF domain-containing protein 1	artfr06g00130	UP	.	.	.	.	artfr06g00130
coiled-coil domain-containing protein 124-like	artfr5154g00020	UP	.	.	.	.	.
coatomer subunit beta	artfr3319g00010	DOWN	.	.	.	.	.
Clustered mitochondria protein	artfr12794g00010	UP	.	.	.	.	artfr12794g00010
cleavage and polyadenylation specificity factor subunit CG7185	artfr3298g00020	UP	.	.	.	.	artfr3298g00020
chymotrypsin-like serine protease	artfr4899g00010	DOWN	.	.	.	.	.
Caprin-1	artfr2933g00010	UP	.	.	.	.	artfr2933g00010
Beta-actin protein 2 muscle-specific	artfr2041g00030	UP	.	.	.	.	.
B-cell lymphoma/leukemia 11B	artfr326g00010	UP	.	.	.	.	artfr326g00010
ATP-dependent RNA helicase DDX17; probable	artfr732g00020	UP	.	.	.	.	.
ATP-binding cassette sub-family F member 2 partial	artfr3741g00020	UP	.	.	.	.	.
ATP-binding cassette sub-family A member 3-like	artfr3328g00010	UP	.	.	.	.	.
ATP-binding cassette sub-family A member 3-like	artfr3328g00020	UP	.	.	.	.	.
arginine and glutamate-rich protein 1-B	artfr957g00060	UP	.	.	.	.	artfr957g00060
antifreeze protein	artfr07g00160	UP	.	.	.	.	artfr07g00160
anoctamin-1	artfr4112g00020	DOWN	.	.	.	.	.
AMME syndrome candidate 1 protein-like; putative	artfr2145g00020	UP	.	.	.	.	artfr2145g00020
aminoacyl tRNA synthase complex-interacting multifunctional protein 2	artfr339g00060	DOWN	.	.	.	.	.
aldehyde dehydrogenase (NAD+)	artfr1677g00010	DOWN	.	.	.	.	artfr1677g00010
adenosine kinase	artfr1811g00010	UP	.	.	.	.	.
actin-related protein 8-like	artfr141g00100	DOWN	.	.	.	.	.
Actin 6A-like protein	artfr3564g00050	UP	.	.	.	.	.
7,8-dihydro-8-oxoguanine triphosphatase, partial	artfr108g00070	UP	.	.	.	.	.
6-phosphofructo-2-kinase/fructose-2,6-bisphosphatase 1	artfr5007g00010	UP	.	.	.	.	.
63 kDa sperm flagellar membrane protein Sushi	artfr1838g00010	UP	.	.	.	.	.
5'-3' exoribonuclease 2 homolog	artfr5313g00020	UP	.	.	.	.	.
5'-3' exoribonuclease 2 homolog	artfr2157g00030	UP	.	.	.	.	artfr2157g00030
4-coumarate--CoA ligase	artfr794g00030	DOWN	.	.	.	.	artfr794g00030
39S ribosomal protein L46, mitochondrial	artfr3587g00020	UP	.	.	.	.	.
1-phosphatidylinositol 4,5-bisphosphate phosphodiesterase classes I and II	artfr5101g00030	DOWN	.	.	.	.	.
centrosomal protein, partial	artfr2819g00020	DOWN	.	.	.	.	artfr2819g00020
-	artfr02g00150	UP	.	.	.	.	artfr02g00150
-	artfr07g00060	DOWN	.	.	.	.	artfr07g00060
-	artfr1006g00010	UP	.	.	.	.	artfr1006g00010
-	artfr101g00020	UP	.	.	.	.	.
-	artfr1032g00030	UP	.	.	.	.	artfr1032g00030
-	artfr1052g00070	UP	.	.	.	.	.
-	artfr107g00510	UP	.	.	.	.	artfr107g00510
-	artfr107g00610	UP	.	.	.	.	.
-	artfr107g00680	UP	.	.	.	.	artfr107g00680
-	artfr10g00120	UP	.	.	.	.	artfr10g00120
-	artfr1158g00010	DOWN	.	.	.	.	artfr1158g00010
-	artfr1201g00010	DOWN	.	.	.	.	.
-	artfr1201g00020	DOWN	.	.	.	.	artfr1201g00020
-	artfr121g00080	DOWN	.	.	.	.	artfr121g00080
-	artfr1235g00020	UP	.	.	.	.	.
-	artfr1252g00020	UP	.	.	.	.	artfr1252g00020
-	artfr1252g00030	UP	.	.	.	.	.
-	artfr12650g00010	UP	.	.	.	.	.
-	artfr1293g00040	UP	.	.	.	.	.
-	artfr13006g00010	UP	.	.	.	.	.
-	artfr1309g00030	DOWN	.	.	.	.	artfr1309g00030
-	artfr1312g00040	UP	.	.	.	.	.
-	artfr1320g00020	UP	.	.	.	.	artfr1320g00020
-	artfr145g00080	UP	.	.	.	.	artfr145g00080
-	artfr152g00020	DOWN	.	.	.	.	artfr152g00020
-	artfr1696g00040	UP	.	.	.	.	.
-	artfr1722g00010	UP	.	.	.	.	.
-	artfr1768g00020	UP	.	.	.	.	artfr1768g00020
-	artfr1794g00050	DOWN	.	.	.	.	.
-	artfr179g00030	UP	.	.	.	.	.
-	artfr17g00030	DOWN	.	.	.	.	.
-	artfr182g00080	UP	.	.	.	.	artfr182g00080
-	artfr1835g00030	DOWN	.	.	.	.	.
-	artfr184g00040	DOWN	.	.	.	.	artfr184g00040
-	artfr1898g00020	UP	.	.	.	.	.
-	artfr1898g00030	UP	.	.	.	.	.
-	artfr1905g00030	DOWN	.	.	.	.	.
-	artfr1967g00010	UP	.	.	.	.	.
-	artfr197g00040	UP	.	.	.	.	.
-	artfr1986g00020	UP	.	.	.	.	.
-	artfr2008g00020	UP	.	.	.	.	.
-	artfr2009g00030	UP	.	.	.	.	.
-	artfr2035g00040	DOWN	.	.	.	.	.
-	artfr20g00840	UP	.	.	.	.	artfr20g00840
-	artfr2184g00010	UP	.	.	.	.	.
-	artfr2303g00020	UP	.	.	.	.	artfr2303g00020
-	artfr2343g00030	DOWN	.	.	.	.	.
-	artfr2394g00020	UP	.	.	.	.	artfr2394g00020
-	artfr23g00080	UP	.	.	.	.	.
-	artfr2448g00010	DOWN	.	.	.	.	artfr2448g00010
-	artfr2480g00040	UP	.	.	.	.	artfr2480g00040
-	artfr2586g00020	UP	.	.	.	.	artfr2586g00020
-	artfr2598g00040	UP	.	.	.	.	.
-	artfr2651g00010	DOWN	.	.	.	.	artfr2651g00010
-	artfr2672g00020	UP	.	.	.	.	.
-	artfr2673g00030	UP	.	.	.	.	artfr2673g00030
-	artfr2772g00010	UP	.	.	.	.	.
-	artfr277g00060	UP	.	.	.	.	.
-	artfr27g00070	DOWN	.	.	.	.	artfr27g00070
-	artfr2856g00030	DOWN	.	.	.	.	artfr2856g00030
-	artfr295g00030	UP	.	.	.	.	.
-	artfr3015g00020	UP	.	.	.	.	.
-	artfr3093g00050	DOWN	.	.	.	.	.
-	artfr3103g00040	DOWN	.	.	.	.	artfr3103g00040
-	artfr3103g00050	DOWN	.	.	.	.	artfr3103g00050
-	artfr3152g00010	UP	.	.	.	.	artfr3152g00010
-	artfr3254g00020	DOWN	.	.	.	.	.
-	artfr328g00030	DOWN	.	.	.	.	.
-	artfr3317g00010	UP	.	.	.	.	.
-	artfr3352g00050	DOWN	.	.	.	.	.
-	artfr3361g00010	UP	.	.	.	.	artfr3361g00010
-	artfr33g00120	DOWN	.	.	.	.	artfr33g00120
-	artfr3420g00020	UP	.	.	.	.	.
-	artfr350g00060	UP	.	.	.	.	.
-	artfr3570g00010	UP	.	.	.	.	artfr3570g00010
-	artfr370g00080	DOWN	.	.	.	.	artfr370g00080
-	artfr3751g00030	DOWN	.	.	.	.	.
-	artfr375g00010	DOWN	.	.	.	.	artfr375g00010
-	artfr375g00080	DOWN	.	.	.	.	.
-	artfr382g00010	DOWN	.	.	.	.	.
-	artfr3870g00030	DOWN	.	.	.	.	.
-	artfr4145g00020	DOWN	.	.	.	.	artfr4145g00020
-	artfr4161g00010	UP	.	.	.	.	artfr4161g00010
-	artfr4164g00010	DOWN	.	.	.	.	artfr4164g00010
-	artfr4234g00020	DOWN	.	.	.	.	.
-	artfr428g00070	UP	.	.	.	.	.
-	artfr4358g00010	UP	.	.	.	.	artfr4358g00010
-	artfr43g00070	UP	.	.	.	.	.
-	artfr4514g00010	UP	.	.	.	.	.
-	artfr4514g00030	UP	.	.	.	.	.
-	artfr4536g00010	UP	.	.	.	.	.
-	artfr4574g00020	UP	.	.	.	.	.
-	artfr460g00010	UP	.	.	.	.	.
-	artfr4860g00020	DOWN	.	.	.	.	.
-	artfr5059g00010	UP	.	.	.	.	.
-	artfr5082g00020	UP	.	.	.	.	.
-	artfr50g00860	UP	.	.	.	.	.
-	artfr5167g00010	UP	.	.	.	.	.
-	artfr528g00030	UP	.	.	.	.	.
-	artfr5314g00020	UP	.	.	.	.	.
-	artfr5494g00030	DOWN	.	.	.	.	artfr5494g00030
-	artfr5499g00020	UP	.	.	.	.	.
-	artfr559g00050	DOWN	.	.	.	.	.
-	artfr5628g00020	DOWN	.	.	.	.	.
-	artfr5631g00020	DOWN	.	.	.	.	.
-	artfr5693g00010	UP	.	.	.	.	artfr5693g00010
-	artfr5744g00010	UP	.	.	.	.	.
-	artfr589g00020	UP	.	.	.	.	.
-	artfr589g00030	UP	.	.	.	.	.
-	artfr593g00050	DOWN	.	.	.	.	.
-	artfr5952g00020	UP	.	.	.	.	.
-	artfr597g00010	DOWN	.	.	.	.	.
-	artfr59g00080	UP	.	.	.	.	.
-	artfr614g00030	UP	.	.	.	.	.
-	artfr6157g00010	UP	.	.	.	.	artfr6157g00010
-	artfr624g00040	UP	.	.	.	.	.
-	artfr624g00050	UP	.	.	.	.	.
-	artfr636g00630	UP	.	.	.	.	.
-	artfr6374g00020	DOWN	.	.	.	.	.
-	artfr663g00010	DOWN	.	.	.	.	artfr663g00010
-	artfr6645g00010	DOWN	.	.	.	.	.
-	artfr667g00030	UP	.	.	.	.	artfr667g00030
-	artfr6776g00010	UP	.	.	.	.	.
-	artfr694g00050	UP	.	.	.	.	.
-	artfr715g00060	UP	.	.	.	.	.
-	artfr7160g00010	DOWN	.	.	.	.	artfr7160g00010
-	artfr7367g00010	UP	.	.	.	.	.
-	artfr7558g00020	UP	.	.	.	.	.
-	artfr755g00040	DOWN	.	.	.	.	.
-	artfr7633g00010	DOWN	.	.	.	.	.
-	artfr779g00040	UP	.	.	.	.	.
-	artfr7812g00010	DOWN	.	.	.	.	.
-	artfr794g00020	DOWN	.	.	.	.	.
-	artfr7963g00010	DOWN	.	.	.	.	artfr7963g00010
-	artfr857g00060	DOWN	.	.	.	.	.
-	artfr860g00090	DOWN	.	.	.	.	.
-	artfr8824g00010	UP	.	.	.	.	.
-	artfr886g00020	UP	.	.	.	.	.
-	artfr9362g00020	DOWN	.	.	.	.	artfr9362g00020
-	artfr937g00040	UP	.	.	.	.	.
-	artfr942g00010	DOWN	.	.	.	.	.
-	artfr94g00800	UP	.	.	.	.	.
-	artfr94g00810	UP	.	.	.	.	artfr94g00810
-	artfr01g00060	UP	.	.	.	.	.
-	artfr1021g00010	UP	.	.	.	.	artfr1021g00010
-	artfr1021g00020	UP	.	.	.	.	.
-	artfr1038g00020	UP	.	.	.	.	artfr1038g00020
-	artfr1044g00030	UP	.	.	.	.	artfr1044g00030
-	artfr11093g00010	DOWN	.	.	.	.	artfr11093g00010
-	artfr1148g00280	DOWN	.	.	.	.	artfr1148g00280
-	artfr1215g00060	DOWN	.	.	.	.	artfr1215g00060
-	artfr1223g00010	UP	.	.	.	.	.
-	artfr1351g00020	UP	.	.	.	.	.
-	artfr1373g00030	DOWN	.	.	.	.	artfr1373g00030
-	artfr1376g00020	UP	.	.	.	.	artfr1376g00020
-	artfr1421g00050	UP	.	.	.	.	artfr1421g00050
-	artfr152g00030	DOWN	.	.	.	.	artfr152g00030
-	artfr1609g00010	DOWN	.	.	.	.	artfr1609g00010
-	artfr1610g00010	UP	.	.	.	.	artfr1610g00010
-	artfr179g00020	UP	.	.	.	.	.
-	artfr1842g00030	UP	.	.	.	.	artfr1842g00030
-	artfr186g00010	UP	.	.	.	.	.
-	artfr1965g00010	UP	.	.	.	.	.
-	artfr2048g00010	UP	.	.	.	.	artfr2048g00010
-	artfr20g00780	UP	.	.	.	.	artfr20g00780
-	artfr20g00860	UP	.	.	.	.	artfr20g00860
-	artfr2184g00040	UP	.	.	.	.	.
-	artfr2375g00010	UP	.	.	.	.	artfr2375g00010
-	artfr2550g00010	DOWN	.	.	.	.	artfr2550g00010
-	artfr2554g00010	UP	.	.	.	.	artfr2554g00010
-	artfr2589g00030	DOWN	.	.	.	.	artfr2589g00030
-	artfr25g00010	UP	.	.	.	.	artfr25g00010
-	artfr2672g00010	UP	.	.	.	.	artfr2672g00010
-	artfr26g00410	UP	.	.	.	.	.
-	artfr2720g00010	UP	.	.	.	.	.
-	artfr274g00070	UP	.	.	.	.	artfr274g00070
-	artfr2772g00030	UP	.	.	.	.	artfr2772g00030
-	artfr2822g00010	UP	.	.	.	.	.
-	artfr2879g00050	DOWN	.	.	.	.	artfr2879g00050
-	artfr316g00010	UP	.	.	.	.	.
-	artfr327g00090	UP	.	.	.	.	.
-	artfr3361g00040	UP	.	.	.	.	.
-	artfr3523g00040	DOWN	.	.	.	.	.
-	artfr368g00010	DOWN	.	.	.	.	.
-	artfr370g00040	UP	.	.	.	.	artfr370g00040
-	artfr3742g00040	UP	.	.	.	.	artfr3742g00040
-	artfr3782g00010	UP	.	.	.	.	artfr3782g00010
-	artfr388g00010	UP	.	.	.	.	.
-	artfr3925g00010	UP	.	.	.	.	artfr3925g00010
-	artfr417g00020	UP	.	.	.	.	artfr417g00020
-	artfr4204g00020	DOWN	.	.	.	.	.
-	artfr4366g00020	UP	.	.	.	.	.
-	artfr4414g00040	DOWN	.	.	.	.	.
-	artfr4490g00010	DOWN	.	.	.	.	.
-	artfr4537g00010	DOWN	.	.	.	.	.
-	artfr4574g00010	UP	.	.	.	.	.
-	artfr462g00030	UP	.	.	.	.	artfr462g00030
-	artfr4924g00020	DOWN	.	.	.	.	.
-	artfr5015g00010	UP	.	.	.	.	.
-	artfr5098g00020	DOWN	.	.	.	.	.
-	artfr5122g00030	DOWN	.	.	.	.	artfr5122g00030
-	artfr5123g00010	UP	.	.	.	.	.
-	artfr5154g00030	UP	.	.	.	.	.
-	artfr515g00020	DOWN	.	.	.	.	.
-	artfr5265g00010	UP	.	.	.	.	.
-	artfr551g00030	DOWN	.	.	.	.	artfr551g00030
-	artfr593g00060	UP	.	.	.	.	artfr593g00060
-	artfr594g00050	UP	.	.	.	.	.
-	artfr605g00020	UP	.	.	.	.	.
-	artfr610g00290	DOWN	.	.	.	.	artfr610g00290
-	artfr6374g00010	DOWN	.	.	.	.	.
-	artfr6829g00010	UP	.	.	.	.	artfr6829g00010
-	artfr683g00060	UP	.	.	.	.	artfr683g00060
-	artfr6890g00020	UP	.	.	.	.	artfr6890g00020
-	artfr693g00010	DOWN	.	.	.	.	artfr693g00010
-	artfr721g00030	UP	.	.	.	.	.
-	artfr860g00020	UP	.	.	.	.	.
-	artfr87g00090	UP	.	.	.	.	artfr87g00090
-	artfr939g00030	UP	.	.	.	.	.
