# Supplementary material for: The genome of the extremophile Artemia provides insight into strategies to cope with extreme environments
Source: BMC Genomics. 2021 Aug 31;22:635. doi: 10.1186/s12864-021-07937-z (PMC8406910; doi:10.1186/s12864-021-07937-z)
Supplement: Supplementary file 17 — Additional file 17. GO enrichment in Artemia under anoxia. Significantly enriched GOs (FDR ≤ 0.05) of Artemia genes differentially expressed under anoxia. Listed: GO ID, name and category, false discovery rate (FDR) and P value of the Fisher’s exact test enrichment analysis in Blast2GO, number of DEG under anoxia in this GO ID, number of whole Artemia genome genes in this GO ID, number of DEG under anoxia without GO annotation. The Fisher’s Exact Test is sensitive in the direction of the test: the genes that are present in the test set and also in the reference genome set will be deleted from the reference, but not from the test set, resulting in zero sequences in the reference set and values above zero in the test set. [file 12864_2021_7937_MOESM17_ESM.xls]

## Sheet: GO enrichment anoxia reduced
GO ID	GO name	GO category	FDR	P-value	Nr anoxia	Nr whole genome	Non annot anoxia	Non annot whole genome	Gene ID ORCAE
GO:0018279	protein N-linked glycosylation via asparagine	BIOLOGICAL_PROCESS	0.0389355	0.00138494	2	0	898	23271	artfr1046g00050;artfr315g00050
GO:0006376	mRNA splice site selection	BIOLOGICAL_PROCESS	0.0389355	0.00138494	2	0	898	23271	artfr9199g00010;artfr427g00100
GO:0007188	adenylate cyclase-modulating G protein-coupled receptor signaling pathway	BIOLOGICAL_PROCESS	0.0389355	0.00138494	2	0	898	23271	artfr849g00010;artfr849g00020
GO:0006429	leucyl-tRNA aminoacylation	BIOLOGICAL_PROCESS	0.0247551	0.000743812	4	8	896	23263	artfr11846g00020;artfr11846g00010;artfr8515g00030;artfr8515g00040
GO:0006605	protein targeting	BIOLOGICAL_PROCESS	0.0279902	0.000868515	6	25	894	23246	artfr3380g00040;artfr1987g00020;artfr1787g00030;artfr1233g00040;artfr120g00040;artfr157g00070
GO:0009966	regulation of signal transduction	BIOLOGICAL_PROCESS	0.0182224	0.000514862	9	54	891	23217	artfr512g00010;artfr665g00010;artfr5321g00010;artfr175g00050;artfr239g00060;artfr409g00060;artfr146g00010;artfr446g00020;artfr2164g00010
GO:0006468	protein phosphorylation	BIOLOGICAL_PROCESS	0.0142345	0.000385289	20	209	880	23062	artfr123g00080;artfr1008g00010;artfr2894g00010;artfr262g00030;artfr965g00010;artfr3595g00020;artfr2343g00020;artfr827g00050;artfr1299g00010;artfr2343g00010;artfr1594g00020;artfr5321g00010;artfr2436g00030;artfr1644g00030;artfr904g00020;artfr2851g00010;artfr954g00070;artfr2851g00020;artfr2959g00010;artfr1372g00040
GO:0006355	regulation of transcription, DNA-templated	BIOLOGICAL_PROCESS	0.0109705	0.000282288	22	236	878	23035	artfr3081g00010;artfr1136g00050;artfr3241g00020;artfr268g00050;artfr1430g00100;artfr1202g00050;artfr504g00030;artfr737g00010;artfr2887g00010;artfr2762g00030;artfr2166g00010;artfr3609g00020;artfr842g00040;artfr2039g00010;artfr111g00080;artfr5779g00010;artfr1792g00020;artfr1655g00010;artfr2152g00010;artfr7126g00030;artfr6990g00010;artfr1283g00020
GO:0005685	U1 snRNP	CELLULAR_COMPONENT	0.0389355	0.00138494	2	0	898	23271	artfr9199g00010;artfr427g00100
GO:0005785	signal recognition particle receptor complex	CELLULAR_COMPONENT	0.0389355	0.00138494	2	0	898	23271	artfr1787g00030;artfr120g00040
GO:0098791	Golgi subcompartment	CELLULAR_COMPONENT	0.0436913	0.00160922	3	4	897	23267	artfr1652g00040;artfr165g00060;artfr1652g00020
GO:0005669	transcription factor TFIID complex	CELLULAR_COMPONENT	0.0313171	0.00104285	4	9	896	23262	artfr1202g00050;artfr111g00080;artfr1161g00030;artfr7126g00030
GO:0005740	mitochondrial envelope	CELLULAR_COMPONENT	0.00804825	0.000192882	8	36	892	23235	artfr1371g00010;artfr3380g00040;artfr1682g00040;artfr1987g00020;artfr98g00010;artfr121g00060;artfr2534g00010;artfr93g00320
GO:0004823	leucine-tRNA ligase activity	MOLECULAR_FUNCTION	0.0247551	0.000743812	4	8	896	23263	artfr11846g00020;artfr11846g00010;artfr8515g00030;artfr8515g00040
GO:0003729	mRNA binding	MOLECULAR_FUNCTION	0.00505025	0.000107019	5	9	895	23262	artfr9199g00010;artfr1077g00050;artfr102g00040;artfr427g00100;artfr9744g00010
GO:0044877	protein-containing complex binding	MOLECULAR_FUNCTION	0.0381036	0.00127845	7	38	893	23233	artfr1787g00030;artfr120g00040;artfr2120g00030;artfr849g00010;artfr1776g00030;artfr4724g00010;artfr849g00020
GO:0005525	GTP binding	MOLECULAR_FUNCTION	0.0288024	0.000922782	13	114	887	23157	artfr32g00070;artfr755g00030;artfr1787g00030;artfr5462g00010;artfr802g00030;artfr2596g00020;artfr120g00040;artfr6056g00010;artfr3230g00010;artfr1233g00040;artfr849g00010;artfr339g00090;artfr849g00020
GO:0003924	GTPase activity	MOLECULAR_FUNCTION	0.000686061	1.00382e-05	13	69	887	23202	artfr32g00070;artfr755g00030;artfr1787g00030;artfr802g00030;artfr2596g00020;artfr120g00040;artfr6056g00010;artfr3230g00010;artfr1233g00040;artfr849g00010;artfr4724g00010;artfr339g00090;artfr849g00020
GO:0004672	protein kinase activity	MOLECULAR_FUNCTION	0.00581783	0.000127687	22	222	878	23049	artfr123g00080;artfr1008g00010;artfr2894g00010;artfr262g00030;artfr965g00010;artfr471g00050;artfr3595g00020;artfr7094g00010;artfr2343g00020;artfr827g00050;artfr1299g00010;artfr2343g00010;artfr1594g00020;artfr5321g00010;artfr1644g00030;artfr904g00020;artfr2851g00010;artfr954g00070;artfr2851g00020;artfr2959g00010;artfr622g00010;artfr1372g00040
GO:0003677	DNA binding	MOLECULAR_FUNCTION	0.0114812	0.000298326	29	357	871	22914	artfr1136g00050;artfr1582g00030;artfr173g00070;artfr60g00060;artfr2166g00010;artfr3786g00010;artfr842g00040;artfr5779g00010;artfr1792g00020;artfr11g00070;artfr1618g00030;artfr1867g00040;artfr2935g00010;artfr214g00100;artfr4506g00020;artfr650g00030;artfr1147g00010;artfr2447g00010;artfr504g00030;artfr3306g00010;artfr4122g00010;artfr1081g00020;artfr284g00050;artfr345g00040;artfr62g00090;artfr5277g00…
GO:0005524	ATP binding	MOLECULAR_FUNCTION	0.00278098	4.98107e-05	44	584	856	22687	artfr5983g00020;artfr1008g00010;artfr2894g00010;artfr2034g00020;artfr3089g00010;artfr1299g00010;artfr2343g00010;artfr11846g00020;artfr454g00020;artfr18g00740;artfr2970g00030;artfr1594g00020;artfr5321g00010;artfr8515g00040;artfr954g00070;artfr2851g00020;artfr2068g00010;artfr2935g00010;artfr175g00010;artfr2826g00020;artfr3148g00010;artfr1652g00040;artfr1056g00040;artfr262g00030;artfr965g00010;artfr…
GO:0005515	protein binding	MOLECULAR_FUNCTION	0.0223234	0.000653258	85	1520	815	21751	artfr2826g00030;artfr3241g00020;artfr1757g00010;artfr1430g00100;artfr1226g00010;artfr212g00040;artfr2789g00010;artfr3387g00030;artfr2887g00010;artfr1367g00010;artfr11g00010;artfr175g00050;artfr2436g00030;artfr111g00080;artfr5779g00010;artfr6902g00020;artfr1655g00010;artfr677g00020;artfr2549g00010;artfr5475g00020;artfr1867g00040;artfr7126g00030;artfr200g00130;artfr4230g00010;artfr2395g00070;artfr6…
