# Supplementary material for: The genome of the extremophile Artemia provides insight into strategies to cope with extreme environments
Source: BMC Genomics. 2021 Aug 31;22:635. doi: 10.1186/s12864-021-07937-z (PMC8406910; doi:10.1186/s12864-021-07937-z)
Supplement: Supplementary file 18 — Additional file 18 Pathway enrichment in Artemia under anoxia. Significantly enriched (Fisher’s exact test corrected for multiple testing, FDR ≤ 0.05) pathways of Artemia genes differentially expressed under anoxia. Listed in first worksheet (STRING annotation): gene number, ORCAE gene ID, STRING Daphnia pulex gene ID, BLAST identity and bit score, gene name and gene annotation. Listed in second worksheet (STRING pathway enrichment): KEGG Daphnia pulex pathway name, pathway description, number of DEG under anoxia in this pathway, number of genes in the D. pulex genome that belong to this pathway, enrichment FDR, matching D. pulex gene IDs, matching gene names in pathways shown in figures and additional files, matching D. pulex gene ID labels. [file 12864_2021_7937_MOESM18_ESM.xls]

## Sheet: Anoxia STRING annotation
Gene ID ORCAE	STRING ID	identity	bitscore	preferred name	annotation
artfr04g00040	6669.EFX77161	52	247.3	TRY5B	Trypsin ; Belongs to the peptidase S1 family
artfr04g00120	6669.EFX79530	54	65.5	EFX79530	annotation not available
artfr04g00130	6669.EFX72665	81	110.2	EFX72665	annotation not available
artfr06g00050	6669.EFX64980	36	159.1	EFX64980	annotation not available
artfr08g00140	6669.EFX77663	41	221.5	EFX77663	annotation not available
artfr1008g00010	6669.EFX72604	44	156.8	EFX72604	annotation not available
artfr1014g00040	6669.EFX84951	75	164.9	EFX84951	Dolichyl-diphosphooligosaccharide--protein glycosyltransferase subunit DAD1; Essential subunit of the N-oligosaccharyl transferase (OST) complex which catalyzes the transfer of a high mannose oligosaccharide from a lipid-linked oligosaccharide donor to an asparagine residue within an Asn-X-Ser/Thr consensus motif in nascent polypeptide chains; Belongs to the DAD/OST2 family
artfr101g00070	6669.EFX69512	35	190.3	EFX69512	annotation not available
artfr1023g00040	6669.EFX89852	50	167.9	EFX89852	annotation not available
artfr102g00040	6669.EFX86203	50	109.8	EFX86203	annotation not available
artfr1046g00050	6669.EFX79463	62	171.4	EFX79463	Dolichyl-diphosphooligosaccharide--protein glycosyltransferase 48 kDa subunit; Essential subunit of the N-oligosaccharyl transferase (OST) complex which catalyzes the transfer of a high mannose oligosaccharide from a lipid-linked oligosaccharide donor to an asparagine residue within an Asn-X-Ser/Thr consensus motif in nascent polypeptide chains; Belongs to the DDOST 48 kDa subunit family
artfr10495g00010	6669.EFX79109	55	144.4	EFX79109	annotation not available
artfr1056g00040	6669.EFX68442	35	294.7	EFX68442	Sulfonylurea receptor 2B-like protein
artfr1077g00050	6669.EFX73353	54	234.2	EFX73353	annotation not available
artfr1078g00010	6669.EFX72647	69	80.9	EFX72647	annotation not available
artfr1078g00020	6669.EFX83442	28	114.8	EFX83442	annotation not available
artfr1078g00050	6669.EFX72647	60	121.3	EFX72647	annotation not available
artfr1081g00010	6669.EFX69665	38	83.6	EFX69665	annotation not available
artfr1081g00020	6669.EFX74827	45	135.6	EFX74827	annotation not available
artfr1097g00080	6669.EFX77610	79	391	EFX77610	RuvB-like helicase; Proposed core component of the chromatin remodeling Ino80 complex which is involved in transcriptional regulation, DNA replication and probably DNA repair
artfr1106g00020	6669.EFX84796	48	211.5	EFX84796	annotation not available
artfr1112g00040	6669.EFX79258	77	113.2	EFX79258	annotation not available
artfr1114g00020	6669.EFX71223	45	219.2	EFX71223	annotation not available
artfr111g00080	6669.EFX79794	62	215.3	EFX79794	annotation not available
artfr111g00100	6669.EFX72416	72	84.3	EFX72416	annotation not available
artfr112g00060	6669.EFX79020	50	292	EFX79020	annotation not available
artfr1136g00050	6669.EFX71623	71	318.5	EFX71623	POU domain protein; Putative POU transcription factor
artfr113g00030	6669.EFX89565	58	637.5	EFX89565	Fatty acyl-CoA reductase; Catalyzes the reduction of fatty acyl-CoA to fatty alcohols
artfr1141g00040	6669.EFX71068	35	179.9	EFX71068	annotation not available
artfr1143g00020	6669.EFX81708	47	251.9	EFX81708	Phosphatase and tensin-like protein
artfr1147g00010	6669.EFX79214	37	216.9	EFX79214	annotation not available
artfr1157g00050	6669.EFX86110	36	95.9	EFX86110	annotation not available
artfr1161g00030	6669.EFX79758	52	250.8	EFX79758	annotation not available
artfr1162g00020	6669.EFX68362	51	212.6	EFX68362	annotation not available
artfr1165g00020	6669.EFX89995	57	432.2	EFX89995	annotation not available
artfr1165g00040	6669.EFX66309	36	53.5	EFX66309	annotation not available
artfr1167g00040	6669.EFX89225	78	186.4	EFX89225	annotation not available
artfr1168g00050	6669.EFX73173	97	288.9	EFX73173	annotation not available
artfr11846g00010	6669.EFX80939	51	107.5	EFX80939	annotation not available
artfr119g00050	6669.EFX72433	62	542.3	EFX72433	annotation not available
artfr11g00010	6669.EFX86972	37	614.4	EFX86972	annotation not available
artfr11g00040	6669.EFX72170	51	479.9	EFX72170	annotation not available
artfr11g00070	6669.EFX89655	38	692.2	ZFH3	Putative zinc finger homeobox protein 3
artfr11g00110	6669.EFX88729	59	192.2	EFX88729	annotation not available
artfr11g00120	6669.EFX67152	33	208.4	EFX67152	annotation not available
artfr1202g00050	6669.EFX79515	39	230.3	EFX79515	annotation not available
artfr1205g00020	6669.EFX84623	55	290	EFX84623	annotation not available
artfr120g00040	6669.EFX84945	50	477.2	EFX84945	annotation not available
artfr1219g00010	6669.EFX80467	42	256.1	EFX80467	annotation not available
artfr121g00050	6669.EFX70433	52	231.5	EFX70433	annotation not available
artfr121g00060	6669.EFX73415	62	321.2	EFX73415	annotation not available
artfr1225g00060	6669.EFX80717	96	279.6	EFX80717	annotation not available
artfr1225g00080	6669.EFX86242	26	106.3	EFX86242	annotation not available
artfr1226g00010	6669.EFX85609	51	115.2	EFX85609	annotation not available
artfr1233g00040	6669.EFX73155	81	666.8	SRP54	Signal recognition particle 54 kDa protein; Binds to the signal sequence of presecretory protein when they emerge from the ribosomes and transfers them to TRAM (translocating chain-associating membrane protein); Belongs to the GTP-binding SRP family. SRP54 subfamily
artfr1239g00270	6669.EFX77074	52	87.8	EFX77074	annotation not available
artfr1242g00020	6669.EFX87910	34	168.7	EFX87910	annotation not available
artfr1246g00020	6669.EFX87893	44	131.7	EFX87893	Transporter ; Belongs to the sodium:neurotransmitter symporter (SNF) (TC 2.A.22) family
artfr1253g00030	6669.EFX85020	78	165.6	EFX85020	annotation not available
artfr1260g00020	6669.EFX81711	55	524.6	EFX81711	annotation not available
artfr1261g00010	6669.EFX61969	73	65.1	EFX61969	annotation not available
artfr1268g00010	6669.EFX77217	46	247.7	SP8	Putative Sp8/dSp1-related transcription factor
artfr1283g00020	6669.EFX74182	34	131.3	EFX74182	annotation not available
artfr1283g00030	6669.EFX87705	49	101.7	EFX87705	annotation not available
artfr1283g00040	6669.EFX87705	53	69.3	EFX87705	annotation not available
artfr1283g00050	6669.EFX87705	69	82	EFX87705	annotation not available
artfr1299g00010	6669.EFX78010	71	180.6	EFX78010	annotation not available
artfr1302g00040	6669.EFX67887	49	70.1	EFX67887	annotation not available
artfr130g00030	6669.EFX70021	86	134.4	EFX70021	V-type proton ATPase proteolipid subunit; Proton-conducting pore forming subunit of the membrane integral V0 complex of vacuolar ATPase. V-ATPase is responsible for acidifying a variety of intracellular compartments in eukaryotic cells
artfr130g00100	6669.EFX87621	100	102.1	ACT1C	Cytoplasmatic actin ; Belongs to the actin family
artfr130g00110	6669.EFX88224	85	547.4	ACT1A	Cytoplasmatic actin ; Belongs to the actin family
artfr1314g00010	6669.EFX64731	48	216.9	EFX64731	annotation not available
artfr1316g00010	6669.EFX88054	32	73.2	EFX88054	annotation not available
artfr131g00020	6669.EFX83713	64	100.1	EFX83713	annotation not available
artfr1321g00030	6669.EFX86727	74	511.5	EFX86727	annotation not available
artfr1323g00020	6669.EFX83055	41	98.2	EFX83055	annotation not available
artfr132g00100	6669.EFX90214	81	143.3	EFX90214	annotation not available
artfr1334g00010	6669.EFX74746	64	291.2	EFX74746	annotation not available
artfr1353g00050	6669.EFX69846	36	359.4	EFX69846	annotation not available
artfr1371g00010	6669.EFX89613	51	84.7	EFX89613	annotation not available
artfr1372g00040	6669.EFX73950	78	235.7	EFX73950	annotation not available
artfr1373g00040	6669.EFX77839	41	149.8	EFX77839	annotation not available
artfr1395g00010	6669.EFX89051	32	1078.2	EFX89051	annotation not available
artfr1395g00020	6669.EFX89051	32	429.5	EFX89051	annotation not available
artfr139g00020	6669.EFX85641	43	206.5	EFX85641	annotation not available
artfr1405g00010	6669.EFX86357	49	313.9	EFX86357	annotation not available
artfr1411g00020	6669.EFX73925	37	215.3	EFX73925	annotation not available
artfr1412g00020	6669.EFX84688	73	72.4	EFX84688	annotation not available
artfr1415g00050	6669.EFX69671	64	144.4	EFX69671	annotation not available
artfr1416g00020	6669.EFX77596	28	330.9	EFX77596	annotation not available
artfr1423g00010	6669.EFX87504	61	1100.9	EFX87504	annotation not available
artfr1430g00020	6669.EFX71570	67	238.4	EFX71570	annotation not available
artfr1430g00100	6669.EFX80902	55	215.7	EFX80902	annotation not available
artfr143g00100	6669.EFX82091	43	61.6	EFX82091	annotation not available
artfr1444g00010	6669.EFX90085	47	212.6	EFX90085	annotation not available
artfr1449g00030	6669.EFX76451	57	161.8	EFX76451	annotation not available
artfr1456g00050	6669.EFX72630	58	257.7	EFX72630	annotation not available
artfr1457g00050	6669.EFX78775	51	342	EFX78775	annotation not available
artfr146g00010	6669.EFX74741	53	68.9	EFX74741	annotation not available
artfr1474g00020	6669.EFX84998	81	326.6	EFX84998	annotation not available
artfr1474g00060	6669.EFX84998	79	304.7	EFX84998	annotation not available
artfr1482g00010	6669.EFX75424	41	199.9	EFX75424	annotation not available
artfr1487g00020	6669.EFX72179	60	94.4	EFX72179	Cyclin-dependent kinases regulatory subunit; Binds to the catalytic subunit of the cyclin dependent kinases and is essential for their biological function
artfr1493g00030	6669.EFX77178	38	54.7	EFX77178	annotation not available
artfr1502g00010	6669.EFX85510	78	185.7	EFX85510	annotation not available
artfr1518g00070	6669.EFX70057	95	156.4	EFX70057	annotation not available
artfr1522g00020	6669.EFX80401	77	619.8	EFX80401	annotation not available
artfr1529g00030	6669.EFX85233	55	351.7	EFX85233	annotation not available
artfr1553g00080	6669.EFX81815	23	76.3	EFX81815	annotation not available
artfr1554g00050	6669.EFX82260	60	275.4	EFX82260	annotation not available
artfr1563g00010	6669.EFX70459	64	192.2	EFX70459	annotation not available
artfr1576g00010	6669.EFX85167	52	389	EFX85167	annotation not available
artfr157g00070	6669.EFX88170	60	155.2	EFX88170	annotation not available
artfr1582g00030	6669.EFX76473	97	121.3	EFX76473	annotation not available
artfr1588g00030	6669.EFX80606	85	199.9	EFX80606	annotation not available
artfr1588g00040	6669.EFX80606	69	135.2	EFX80606	annotation not available
artfr1594g00020	6669.EFX65895	46	592.8	EFX65895	annotation not available
artfr15g00180	6669.EFX87631	39	73.9	EFX87631	annotation not available
artfr1601g00010	6669.EFX64846	41	75.9	EFX64846	annotation not available
artfr1610g00010	6669.EFX69179	47	453.4	EFX69179	annotation not available
artfr1614g00010	6669.EFX70520	40	152.9	EFX70520	annotation not available
artfr1618g00030	6669.EFX86317	80	157.1	EFX86317	annotation not available
artfr161g00030	6669.EFX86292	81	338.2	EFX86292	annotation not available
artfr1644g00020	6669.EFX85928	34	89	EFX85928	annotation not available
artfr1644g00030	6669.EFX85928	57	315.8	EFX85928	annotation not available
artfr164g00050	6669.EFX80841	62	274.6	EFX80841	annotation not available
artfr1652g00020	6669.EFX85164	70	221.5	EFX85164	annotation not available
artfr1652g00040	6669.EFX85164	56	792	EFX85164	annotation not available
artfr1655g00010	6669.EFX74135	71	671	GRO2	Groucho-like protein
artfr165g00060	6669.EFX76496	39	326.6	EFX76496	annotation not available
artfr1672g00020	6669.EFX78467	53	818.9	EFX78467	ABC protein, subfamily ABCH
artfr1682g00040	6669.EFX79513	63	377.9	EFX79513	annotation not available
artfr1689g00030	6669.EFX83181	58	155.6	EFX83181	annotation not available
artfr1722g00030	6669.EFX86837	52	253.1	EFX86837	annotation not available
artfr1724g00010	6669.EFX79675	46	493.4	EFX79675	annotation not available
artfr172g00020	6669.EFX69587	35	196.1	EFX69587	annotation not available
artfr172g00040	6669.EFX76852	46	166	EFX76852	annotation not available
artfr1738g00010	6669.EFX75498	66	95.5	EFX75498	annotation not available
artfr173g00020	6669.EFX80183	72	434.9	DNMT1	DNA (cytosine-5)-methyltransferase; Cytosine-specific methyltransferase ; Belongs to the class I-like SAM-binding methyltransferase superfamily. C5-methyltransferase family
artfr173g00030	6669.EFX80183	39	345.1	DNMT1	DNA (cytosine-5)-methyltransferase; Cytosine-specific methyltransferase ; Belongs to the class I-like SAM-binding methyltransferase superfamily. C5-methyltransferase family
artfr173g00080	6669.EFX80183	41	249.6	DNMT1	DNA (cytosine-5)-methyltransferase; Cytosine-specific methyltransferase ; Belongs to the class I-like SAM-binding methyltransferase superfamily. C5-methyltransferase family
artfr174g00030	6669.EFX74709	46	254.6	EFX74709	annotation not available
artfr1753g00050	6669.EFX90315	29	293.9	EFX90315	annotation not available
artfr1754g00010	6669.EFX80978	43	218	EFX80978	annotation not available
artfr1757g00010	6669.EFX75301	38	280	EFX75301	annotation not available
artfr175g00050	6669.EFX67912	46	225.7	EFX67912	annotation not available
artfr176g00130	6669.EFX77721	46	97.4	EFX77721	annotation not available
artfr1773g00010	6669.EFX82802	63	515	EFX82802	annotation not available
artfr1775g00010	6669.EFX87752	67	594.7	EFX87752	annotation not available
artfr1776g00030	6669.EFX90136	82	980.7	EFX90136	annotation not available
artfr1787g00030	6669.EFX84945	53	573.2	EFX84945	annotation not available
artfr178g00030	6669.EFX67736	57	189.5	EFX67736	annotation not available
artfr1790g00030	6669.EFX71917	31	120.2	EFX71917	annotation not available
artfr1792g00020	6669.EFX87520	50	100.1	EFX87520	annotation not available
artfr1795g00040	6669.EFX87940	67	305.1	EFX87940	annotation not available
artfr17g00020	6669.EFX90035	40	236.5	EFX90035	annotation not available
artfr1821g00010	6669.EFX83113	46	160.6	EFX83113	annotation not available
artfr1838g00010	6669.EFX65766	33	146	EFX65766	annotation not available
artfr1844g00020	6669.EFX85107	50	504.6	EFX85107	Alkaline phosphatase
artfr1858g00030	6669.EFX69363	79	65.9	EFX69363	annotation not available
artfr185g00030	6669.EFX85174	36	158.7	HNT	Hindsight transcription factor-like protein
artfr1863g00010	6669.EFX89095	64	409.8	CI	Cubitus interruptus-like protein
artfr1875g00030	6669.EFX78581	46	82.8	EFX78581	annotation not available
artfr188g00030	6669.EFX75125	58	228	EFX75125	annotation not available
artfr189g00010	6669.EFX71892	78	104	EFX71892	annotation not available
artfr18g00740	6669.EFX82659	50	63.9	EFX82659	annotation not available
artfr1902g00010	6669.EFX72100	65	142.1	EFX72100	annotation not available
artfr190g00010	6669.EFX84144	42	98.2	EFX84144	annotation not available
artfr1932g00010	6669.EFX64943	50	65.9	EFX64943	annotation not available
artfr1935g00040	6669.EFX66596	41	259.6	EFX66596	annotation not available
artfr193g00070	6669.EFX90385	30	128.3	EFX90385	annotation not available
artfr193g00080	6669.EFX82642	35	60.8	EFX82642	annotation not available
artfr194g00030	6669.EFX64531	39	125.6	EFX64531	annotation not available
artfr194g00040	6669.EFX90295	36	278.5	EFX90295	annotation not available
artfr196g00080	6669.EFX89565	49	418.7	EFX89565	Fatty acyl-CoA reductase; Catalyzes the reduction of fatty acyl-CoA to fatty alcohols
artfr1972g00010	6669.EFX87686	36	1055.4	EFX87686	annotation not available
artfr1983g00010	6669.EFX81396	39	173.7	EFX81396	annotation not available
artfr1987g00020	6669.EFX83320	79	156.8	EFX83320	annotation not available
artfr1998g00020	6669.EFX77044	68	65.5	EFX77044	annotation not available
artfr2009g00010	6669.EFX86084	92	68.9	EFX86084	annotation not available
artfr200g00130	6669.EFX81999	78	313.9	EFX81999	annotation not available
artfr2018g00030	6669.EFX86292	66	360.9	EFX86292	annotation not available
artfr2027g00010	6669.EFX90270	36	97.4	EFX90270	annotation not available
artfr2034g00020	6669.EFX83683	53	402.1	EFX83683	annotation not available
artfr2039g00010	6669.EFX88374	72	206.8	EFX88374	annotation not available
artfr2041g00050	6669.EFX89942	36	131.7	EFX89942	annotation not available
artfr2053g00030	6669.EFX75020	46	346.3	EFX75020	annotation not available
artfr2065g00030	6669.EFX89817	61	112.8	EFX89817	annotation not available
artfr2068g00010	6669.EFX86656	80	130.2	EFX86656	annotation not available
artfr2074g00020	6669.EFX78855	37	322.8	EFX78855	annotation not available
artfr2120g00030	6669.EFX85967	66	205.7	EFX85967	annotation not available
artfr212g00040	6669.EFX77077	43	295.4	EFX77077	annotation not available
artfr2137g00020	6669.EFX72734	54	117.9	EFX72734	annotation not available
artfr214g00100	6669.EFX74425	29	124.4	EFX74425	DNA repair protein REV1; Deoxycytidyl transferase involved in DNA repair. Transfers a dCMP residue from dCTP to the 3'-end of a DNA primer in a template-dependent reaction. May assist in the first step in the bypass of abasic lesions by the insertion of a nucleotide opposite the lesion. Required for normal induction of mutations by physical and chemical agents
artfr2152g00010	6669.EFX80100	65	228	EFX80100	annotation not available
artfr2155g00020	6669.EFX81337	42	213.8	EFX81337	annotation not available
artfr2166g00010	6669.EFX78559	97	138.7	EFX78559	annotation not available
artfr2174g00020	6669.EFX84610	71	1070.1	EFX84610	annotation not available
artfr2178g00030	6669.EFX62190	40	287.3	EFX62190	annotation not available
artfr217g00030	6669.EFX89614	55	107.1	EFX89614	annotation not available
artfr217g00060	6669.EFX73222	38	251.1	EFX73222	annotation not available
artfr2192g00010	6669.EFX75279	44	569.3	EFX75279	annotation not available
artfr2196g00020	6669.EFX89985	38	457.2	EFX89985	annotation not available
artfr21g00010	6669.EFX70173	45	95.9	EFX70173	annotation not available
artfr21g00030	6669.EFX77651	41	116.7	EFX77651	annotation not available
artfr2204g00010	6669.EFX88675	64	199.5	EFX88675	annotation not available
artfr2230g00170	6669.EFX89220	47	95.1	EFX89220	annotation not available
artfr2231g00030	6669.EFX76259	61	70.9	EFX76259	Calcium-transporting ATPase; This magnesium-dependent enzyme catalyzes the hydrolysis of ATP coupled with the transport of calcium
artfr2244g00020	6669.EFX64469	77	92	EFX64469	annotation not available
artfr2252g00010	6669.EFX69084	47	297	EFX69084	annotation not available
artfr2258g00030	6669.EFX89995	37	129	EFX89995	annotation not available
artfr2298g00030	6669.EFX80711	36	84.3	EFX80711	annotation not available
artfr2343g00010	6669.EFX82055	61	224.6	EFX82055	annotation not available
artfr2343g00020	6669.EFX82055	64	129.4	EFX82055	annotation not available
artfr234g00010	6669.EFX72723	37	151.8	EFX72723	annotation not available
artfr2361g00010	6669.EFX72256	63	337.8	EFX72256	annotation not available
artfr2377g00010	6669.EFX90151	87	264.6	EFX90151	annotation not available
artfr2395g00070	6669.EFX71324	65	283.9	EFX71324	annotation not available
artfr239g00010	6669.EFX66475	70	909.1	EFX66475	annotation not available
artfr239g00060	6669.EFX79486	79	1286.9	EFX79486	annotation not available
artfr23g00090	6669.EFX80841	57	77	EFX80841	annotation not available
artfr2402g00020	6669.EFX67874	35	147.1	EFX67874	annotation not available
artfr2424g00020	6669.EFX89124	45	432.6	EFX89124	annotation not available
artfr2436g00030	6669.EFX87730	45	105.1	EFX87730	annotation not available
artfr2441g00020	6669.EFX87106	68	104	EFX87106	Myosin heavy chain isoform 3 ; Belongs to the TRAFAC class myosin-kinesin ATPase superfamily. Myosin family
artfr2447g00010	6669.EFX76026	74	371.3	EFX76026	annotation not available
artfr247g00060	6669.EFX74741	63	114	EFX74741	annotation not available
artfr2488g00020	6669.EFX89214	78	245	EFX89214	annotation not available
artfr24g00020	6669.EFX80737	47	104.4	EFX80737	mRNA-capping enzyme; Bifunctional mRNA-capping enzyme exhibiting RNA 5'- triphosphatase activity in the N-terminal part and mRNA guanylyltransferase activity in the C-terminal part. Catalyzes the first two steps of cap formation: by removing the gamma-phosphate from the 5'-triphosphate end of nascent mRNA to yield a diphosphate end, and by transferring the gmp moiety of GTP to the 5'-diphosphate …
artfr250g00040	6669.EFX77127	26	316.2	EFX77127	annotation not available
artfr251g00050	6669.EFX79032	54	189.5	EFX79032	annotation not available
artfr252g00030	6669.EFX85802	50	279.3	EFX85802	Uncharacterized protein; mRNA cap guanine-N7 methyltransferase
artfr2549g00010	6669.EFX77868	25	149.8	EFX77868	annotation not available
artfr2566g00030	6669.EFX77634	38	189.9	EFX77634	annotation not available
artfr2596g00010	6669.EFX90195	64	76.6	EFX90195	annotation not available
artfr2596g00020	6669.EFX90195	63	432.6	EFX90195	annotation not available
artfr2613g00010	6669.EFX82619	67	209.1	EFX82619	GMP reductase; Catalyzes the irreversible NADPH-dependent deamination of GMP to IMP. It functions in the conversion of nucleobase, nucleoside and nucleotide derivatives of G to A nucleotides, and in maintaining the intracellular balance of A and G nucleotides
artfr262g00030	6669.EFX68554	77	163.7	EFX68554	annotation not available
artfr2663g00020	6669.EFX79098	53	162.5	EFX79098	annotation not available
artfr2714g00030	6669.EFX73030	34	90.9	EFX73030	annotation not available
artfr2724g00050	6669.EFX76154	48	260.8	EFX76154	annotation not available
artfr2749g00020	6669.EFX75475	61	60.1	EFX75475	annotation not available
artfr275g00060	6669.EFX78005	62	416.4	EFX78005	annotation not available
artfr2762g00030	6669.EFX87513	35	154.8	EFX87513	annotation not available
artfr2784g00020	6669.EFX69360	49	161.4	EFX69360	Uncharacterized protein; Ubiquitin carboxyl-terminal hydrolase ; Belongs to the peptidase C19 family
artfr2789g00010	6669.EFX77026	87	539.7	TWS	Serine/threonine-protein phosphatase 2A 55 kDa regulatory subunit B
artfr278g00020	6669.EFX69360	49	827	EFX69360	Uncharacterized protein; Ubiquitin carboxyl-terminal hydrolase ; Belongs to the peptidase C19 family
artfr2817g00010	6669.EFX84152	67	418.3	EFX84152	annotation not available
artfr2819g00010	6669.EFX85195	60	209.5	EFX85195	annotation not available
artfr2826g00020	6669.EFX84337	70	427.2	EFX84337	annotation not available
artfr2851g00010	6669.EFX72595	92	397.1	GSK-3B	Glycogen synthase kinase 3 beta ; Belongs to the protein kinase superfamily
artfr2851g00020	6669.EFX72595	85	179.1	GSK-3B	Glycogen synthase kinase 3 beta ; Belongs to the protein kinase superfamily
artfr2867g00010	6669.EFX75456	35	90.9	EFX75456	annotation not available
artfr2887g00010	6669.EFX71845	34	100.5	EFX71845	annotation not available
artfr2894g00010	6669.EFX87563	69	202.2	EFX87563	annotation not available
artfr2902g00030	6669.EFX89016	68	126.3	EFX89016	annotation not available
artfr2935g00010	6669.EFX72666	90	129.4	EFX72666	DNA helicase; Putative MCM5, Minichromosome maintenance complex component 5 ; Belongs to the MCM family
artfr2937g00010	6669.EFX77009	71	258.1	EFX77009	annotation not available
artfr293g00050	6669.EFX82051	53	372.1	EFX82051	annotation not available
artfr294g00030	6669.EFX74667	49	91.3	EFX74667	annotation not available
artfr2953g00010	6669.EFX68332	56	258.5	EFX68332	annotation not available
artfr2955g00010	6669.EFX76866	48	226.1	EFX76866	annotation not available
artfr2959g00010	6669.EFX65765	77	671.8	EFX65765	annotation not available
artfr2966g00030	6669.EFX72093	54	233.8	EFX72093	annotation not available
artfr2970g00030	6669.EFX79397	51	82.4	EFX79397	annotation not available
artfr299g00030	6669.EFX81902	82	108.2	EFX81902	annotation not available
artfr3010g00010	6669.EFX83975	85	276.2	EFX83975	annotation not available
artfr3032g00030	6669.EFX73234	56	141.4	EFX73234	annotation not available
artfr3032g00040	6669.EFX73234	55	149.1	EFX73234	annotation not available
artfr3052g00020	6669.EFX79753	71	370.9	EFX79753	E3 ubiquitin-protein ligase
artfr3081g00010	6669.EFX69837	46	120.9	EFX69837	annotation not available
artfr3089g00010	6669.EFX80978	84	559.3	EFX80978	annotation not available
artfr3089g00020	6669.EFX80978	36	84.7	EFX80978	annotation not available
artfr309g00010	6669.EFX81653	73	568.5	EFX81653	annotation not available
artfr310g00010	6669.EFX78570	40	199.9	EFX78570	annotation not available
artfr3130g00030	6669.EFX81381	40	73.6	TSU	RNA-binding protein 8A; Core component of the splicing-dependent multiprotein exon junction complex (EJC) deposited at splice junctions on mRNAs
artfr3145g00010	6669.EFX74211	36	60.5	EFX74211	annotation not available
artfr315g00040	6669.EFX71202	65	254.6	EFX71202	annotation not available
artfr315g00050	6669.EFX79463	65	386	EFX79463	Dolichyl-diphosphooligosaccharide--protein glycosyltransferase 48 kDa subunit; Essential subunit of the N-oligosaccharyl transferase (OST) complex which catalyzes the transfer of a high mannose oligosaccharide from a lipid-linked oligosaccharide donor to an asparagine residue within an Asn-X-Ser/Thr consensus motif in nascent polypeptide chains; Belongs to the DDOST 48 kDa subunit family
artfr3163g00030	6669.EFX85875	27	87	EFX85875	annotation not available
artfr316g00060	6669.EFX62379	71	424.1	EFX62379	annotation not available
artfr3209g00020	6669.EFX88954	26	55.8	EFX88954	annotation not available
artfr3224g00010	6669.EFX79323	31	105.9	EFX79323	annotation not available
artfr3230g00010	6669.EFX75065	41	90.5	EFX75065	annotation not available
artfr3241g00020	6669.EFX81721	78	191	EFX81721	annotation not available
artfr3264g00010	6669.EFX74755	50	396.4	EFX74755	Innexin; Structural component of the gap junctions
artfr328g00020	6669.EFX86106	41	154.8	EFX86106	annotation not available
artfr3293g00030	6669.EFX89051	45	415.6	EFX89051	annotation not available
artfr32g00020	6669.EFX63002	67	295	EFX63002	annotation not available
artfr32g00070	6669.EFX76562	72	166.8	EFX76562	annotation not available
artfr3306g00010	6669.EFX80883	47	181	EFX80883	annotation not available
artfr3306g00020	6669.EFX80883	71	103.2	EFX80883	annotation not available
artfr330g00050	6669.EFX80204	58	346.3	EFX80204	annotation not available
artfr3316g00030	6669.EFX65855	38	357.8	EFX65855	annotation not available
artfr335g00060	6669.EFX85050	61	200.7	EFX85050	annotation not available
artfr3363g00010	6669.EFX80552	55	126.3	EFX80552	annotation not available
artfr3380g00040	6669.EFX76312	70	118.6	EFX76312	annotation not available
artfr3387g00030	6669.EFX84817	88	82.4	EFX84817	annotation not available
artfr3390g00020	6669.EFX84597	94	579.7	EFX84597	Serine/threonine-protein phosphatase
artfr339g00070	6669.EFX89915	43	326.6	EFX89915	annotation not available
artfr339g00090	6669.EFX63965	91	296.6	EFX63965	annotation not available
artfr345g00040	6669.EFX74442	46	93.2	EFX74442	Histone H3
artfr3469g00010	6669.EFX77651	43	211.1	EFX77651	annotation not available
artfr3494g00030	6669.EFX66971	36	138.3	EFX66971	U6 snRNA phosphodiesterase; Phosphodiesterase responsible for the U6 snRNA 3' end processing. Acts as an exoribonuclease (RNase) responsible for trimming the poly(U) tract of the last nucleotides in the pre-U6 snRNA molecule, leading to the formation of mature U6 snRNA
artfr3514g00010	6669.EFX86382	67	102.4	EFX86382	annotation not available
artfr3514g00020	6669.EFX86382	73	119.8	EFX86382	annotation not available
artfr3539g00030	6669.EFX75020	53	199.9	EFX75020	annotation not available
artfr357g00010	6669.EFX81892	57	83.6	EFX81892	annotation not available
artfr3595g00020	6669.EFX70406	31	227.3	EFX70406	annotation not available
artfr3609g00020	6669.EFX70578	48	97.1	EFX70578	annotation not available
artfr3664g00020	6669.EFX67755	58	211.1	EFX67755	annotation not available
artfr3671g00010	6669.EFX88809	37	110.5	EFX88809	annotation not available
artfr36g00140	6669.EFX80634	89	159.5	EFX80634	annotation not available
artfr370g00020	6669.EFX84238	66	231.5	EFX84238	annotation not available
artfr3726g00040	6669.EFX81902	54	523.5	EFX81902	annotation not available
artfr3740g00010	6669.EFX90153	33	143.7	EFX90153	annotation not available
artfr3751g00020	6669.EFX74095	67	338.6	EFX74095	annotation not available
artfr3752g00010	6669.EFX60678	77	151.4	EFX60678	annotation not available
artfr3786g00010	6669.EFX64720	92	207.6	DpSIX	Uncharacterized protein DpSIX; DpSIX
artfr378g00010	6669.EFX74126	36	302.4	EFX74126	annotation not available
artfr379g00050	6669.EFX81686	52	340.1	EFX81686	annotation not available
artfr379g00070	6669.EFX71233	62	582.8	EFX71233	annotation not available
artfr381g00070	6669.EFX69553	61	110.5	EFX69553	annotation not available
artfr3824g00010	6669.EFX86741	41	216.9	EFX86741	Cubilin
artfr3907g00020	6669.EFX79649	38	84	EFX79649	annotation not available
artfr394g00020	6669.EFX90312	61	642.5	EFX90312	annotation not available
artfr3988g00030	6669.EFX84273	34	155.2	EFX84273	annotation not available
artfr39g00070	6669.EFX72237	57	486.9	EFX72237	annotation not available
artfr4007g00010	6669.EFX90086	49	421.8	EFX90086	annotation not available
artfr4048g00030	6669.EFX87748	34	116.7	EFX87748	annotation not available
artfr409g00060	6669.EFX90196	44	174.1	EFX90196	annotation not available
artfr4112g00020	6669.EFX90428	43	89	EFX90428	Anoctamin
artfr4122g00010	6669.EFX74474	38	391.3	EFX74474	DNA topoisomerase; Introduces a single-strand break via transesterification at a target site in duplex DNA. Releases the supercoiling and torsional tension of DNA introduced during the DNA replication and transcription by transiently cleaving and rejoining one strand of the DNA duplex. The scissile phosphodiester is attacked by the catalytic tyrosine of the enzyme, resulting in the formation of a…
artfr412g00020	6669.EFX88534	54	442.6	EFX88534	annotation not available
artfr412g00030	6669.EFX80376	51	317.8	EFX80376	annotation not available
artfr415g00040	6669.EFX84686	54	206.1	EFX84686	annotation not available
artfr4169g00020	6669.EFX86369	47	210.7	EFX86369	annotation not available
artfr416g00010	6669.EFX88979	92	265.8	EFX88979	annotation not available
artfr416g00040	6669.EFX84746	71	354.4	EFX84746	annotation not available
artfr4192g00010	6669.EFX68537	33	297	TSC2	Putative tuberous sclerosis 2 isoform 3-like protein
artfr421g00050	6669.EFX89781	43	159.1	EFX89781	annotation not available
artfr4230g00010	6669.EFX69803	58	107.8	EFX69803	annotation not available
artfr4264g00030	6669.EFX79888	75	146.7	EFX79888	annotation not available
artfr4269g00010	6669.EFX71872	63	107.5	EFX71872	annotation not available
artfr427g00100	6669.EFX86367	72	170.6	EFX86367	annotation not available
artfr433g00070	6669.EFX79108	35	156.4	EFX79108	annotation not available
artfr4341g00010	6669.EFX70030	60	565.8	EFX70030	annotation not available
artfr4358g00020	6669.EFX83713	65	88.6	EFX83713	annotation not available
artfr4370g00020	6669.EFX87969	74	366.3	EFX87969	annotation not available
artfr4420g00010	6669.EFX67923	72	61.2	EFX67923	annotation not available
artfr4458g00010	6669.EFX83682	87	270	MAG	Mago nashi-like protein
artfr4463g00010	6669.EFX89818	49	105.9	EFX89818	annotation not available
artfr446g00020	6669.EFX81866	23	280	EFX81866	annotation not available
artfr446g00060	6669.EFX71196	50	174.5	EFX71196	annotation not available
artfr447g00050	6669.EFX81288	30	284.6	EFX81288	annotation not available
artfr4506g00020	6669.EFX81475	90	256.9	EFX81475	annotation not available
artfr454g00010	6669.EFX72581	54	158.7	EFX72581	annotation not available
artfr454g00020	6669.EFX72581	68	1245.3	EFX72581	annotation not available
artfr454g00060	6669.EFX80363	61	233.4	EFX80363	annotation not available
artfr4570g00030	6669.EFX87621	84	139.8	ACT1C	Cytoplasmatic actin ; Belongs to the actin family
artfr4601g00010	6669.EFX68594	38	246.1	EFX68594	annotation not available
artfr464g00070	6669.EFX77676	44	140.6	EFX77676	annotation not available
artfr4663g00020	6669.EFX83148	35	95.5	EFX83148	annotation not available
artfr4667g00020	6669.EFX89429	41	137.9	EFX89429	annotation not available
artfr4667g00030	6669.EFX89429	72	300.8	EFX89429	annotation not available
artfr4684g00010	6669.EFX75671	31	85.9	EFX75671	annotation not available
artfr4708g00010	6669.EFX84242	35	94	EFX84242	annotation not available
artfr471g00050	6669.EFX69318	31	146	TOR	Serine/threonine-protein kinase TOR; Target of rapamycin-like protein
artfr4721g00010	6669.EFX66713	55	240.7	EFX66713	annotation not available
artfr4724g00010	6669.EFX80557	93	327	Gnaq1	Guanine nucleotide binding protein, q polypeptide
artfr4753g00010	6669.EFX87971	49	175.6	EFX87971	annotation not available
artfr47g00040	6669.EFX81388	57	287	EFX81388	annotation not available
artfr480g00040	6669.EFX79332	79	143.3	EFX79332	annotation not available
artfr4852g00010	6669.EFX86759	70	89.7	EFX86759	annotation not available
artfr4869g00010	6669.EFX71570	74	298.9	EFX71570	annotation not available
artfr4878g00020	6669.EFX87715	36	91.7	EFX87715	Autophagy-related protein 3
artfr4885g00010	6669.EFX79308	33	99.8	EFX79308	annotation not available
artfr490g00020	6669.EFX67847	67	258.8	EFX67847	annotation not available
artfr4941g00010	6669.EFX78992	45	280	EFX78992	annotation not available
artfr4972g00010	6669.EFX71181	34	123.2	EFX71181	annotation not available
artfr503g00010	6669.EFX85356	64	495	EFX85356	annotation not available
artfr504g00030	6669.EFX88423	84	169.9	EFX88423	annotation not available
artfr5051g00030	6669.EFX87737	56	98.2	EFX87737	Proline dehydrogenase; Converts proline to delta-1-pyrroline-5-carboxylate
artfr507g00100	6669.EFX75802	55	221.1	EFX75802	annotation not available
artfr50g00030	6669.EFX76386	92	186.8	SAP62	Putative splicing factor 3A subunit 2
artfr50g00950	6669.EFX81393	87	863.2	EFX81393	Sodium channel protein; Mediates the voltage-dependent sodium ion permeability of excitable membranes
artfr512g00010	6669.EFX68537	31	318.2	TSC2	Putative tuberous sclerosis 2 isoform 3-like protein
artfr514g00070	6669.EFX74126	38	56.6	EFX74126	annotation not available
artfr5163g00030	6669.EFX68240	38	111.7	EFX68240	annotation not available
artfr516g00010	6669.EFX77055	44	246.5	EFX77055	annotation not available
artfr525g00060	6669.EFX76269	70	486.9	EFX76269	Histone-lysine N-methyltransferase, H3 lysine-79 specific
artfr5277g00010	6669.EFX79076	51	477.2	EFX79076	DNA-directed RNA polymerase subunit beta; DNA-dependent RNA polymerase catalyzes the transcription of DNA into RNA using the four ribonucleoside triphosphates as substrates
artfr5297g00010	6669.EFX68011	73	150.2	EFX68011	annotation not available
artfr5321g00010	6669.EFX90261	43	270.8	EFX90261	annotation not available
artfr5327g00020	6669.EFX80146	70	101.3	EFX80146	annotation not available
artfr5462g00010	6669.EFX63313	28	508.8	EFX63313	annotation not available
artfr5463g00020	6669.EFX68564	48	59.3	EFX68564	annotation not available
artfr548g00050	6669.EFX82494	29	167.5	EFX82494	annotation not available
artfr549g00050	6669.EFX81581	67	283.5	EFX81581	Serine/threonine-protein phosphatase
artfr54g00060	6669.EFX87971	49	180.3	EFX87971	annotation not available
artfr550g00060	6669.EFX79634	72	286.6	EFX79634	annotation not available
artfr551g00060	6669.EFX81633	49	105.1	GST1A	Glutathione S-transferase
artfr551g00070	6669.EFX81394	69	506.5	EFX81394	Uncharacterized protein; Phosphatidylinositol 3-kinase ; Belongs to the PI3/PI4-kinase family
artfr561g00050	6669.EFX70995	48	220.3	EFX70995	annotation not available
artfr568g00010	6669.EFX66713	74	161.8	EFX66713	annotation not available
artfr5690g00020	6669.EFX86267	52	181	FZ1.2	Wnt-receptor frizzled-like protein variant 1 ; Belongs to the G-protein coupled receptor Fz/Smo family
artfr56g00260	6669.EFX65743	30	115.2	EFX65743	annotation not available
artfr5720g00010	6669.EFX69360	33	280.8	EFX69360	Uncharacterized protein; Ubiquitin carboxyl-terminal hydrolase ; Belongs to the peptidase C19 family
artfr573g00010	6669.EFX70144	37	245.7	EFX70144	annotation not available
artfr5779g00010	6669.EFX66850	38	100.5	EFX66850	Enhancer of split mgamma protein-like protein
artfr5853g00010	6669.EFX90042	70	115.5	EFX90042	Transformer-2 protein-like protein
artfr5938g00010	6669.EFX76934	40	150.6	EFX76934	annotation not available
artfr5983g00020	6669.EFX79002	36	330.5	EFX79002	annotation not available
artfr5986g00010	6669.EFX89411	45	245.7	EFX89411	annotation not available
artfr5988g00010	6669.EFX71136	40	80.1	EFX71136	annotation not available
artfr599g00030	6669.EFX68015	85	88.2	EFX68015	annotation not available
artfr59g00020	6669.EFX68941	67	340.9	EFX68941	annotation not available
artfr6043g00010	6669.EFX88079	75	276.6	EFX88079	annotation not available
artfr6056g00010	6669.EFX80521	96	295.4	EFX80521	annotation not available
artfr60g00060	6669.EFX82130	44	148.7	EFX82130	DNA-directed RNA polymerase subunit beta; DNA-dependent RNA polymerase catalyzes the transcription of DNA into RNA using the four ribonucleoside triphosphates as substrates
artfr610g00180	6669.EFX71518	44	99.8	EFX71518	Methylthioribose-1-phosphate isomerase; Catalyzes the interconversion of methylthioribose-1- phosphate (MTR-1-P) into methylthioribulose-1-phosphate (MTRu-1- P); Belongs to the eIF-2B alpha/beta/delta subunits family. MtnA subfamily
artfr6155g00020	6669.EFX88361	71	720.7	EFX88361	Alpha subunit of putative Na+/K+ ATPase
artfr61g00060	6669.EFX83462	48	296.6	EFX83462	annotation not available
artfr620g00040	6669.EFX74093	36	101.3	EFX74093	annotation not available
artfr622g00010	6669.EFX77801	31	890.6	EFX77801	ATM/Rad3 and Mei-41-like protein
artfr623g00030	6669.EFX87145	64	142.9	EFX87145	annotation not available
artfr626g00080	6669.EFX90410	39	265.8	EFX90410	annotation not available
artfr627g00030	6669.EFX67971	74	354	EFX67971	annotation not available
artfr62g00090	6669.EFX76716	90	228.8	EFX76716	annotation not available
artfr6340g00010	6669.EFX88024	78	1077.4	EFX88024	annotation not available
artfr6348g00010	6669.EFX90009	46	138.3	EFX90009	Putative aryl hydrocarbon receptor nuclear translocator
artfr636g00920	6669.EFX84237	44	137.9	EFX84237	annotation not available
artfr640g00020	6669.EFX86064	52	127.1	PLA2G12B	Phospholipase-like protein A2, group
artfr6414g00020	6669.EFX89889	76	68.9	EFX89889	annotation not available
artfr641g00050	6669.EFX73016	26	114.8	EFX73016	annotation not available
artfr6451g00010	6669.EFX78543	60	60.1	EFX78543	annotation not available
artfr650g00030	6669.EFX74474	36	368.2	EFX74474	DNA topoisomerase; Introduces a single-strand break via transesterification at a target site in duplex DNA. Releases the supercoiling and torsional tension of DNA introduced during the DNA replication and transcription by transiently cleaving and rejoining one strand of the DNA duplex. The scissile phosphodiester is attacked by the catalytic tyrosine of the enzyme, resulting in the formation of a…
artfr655g00030	6669.EFX76285	61	127.1	EFX76285	annotation not available
artfr655g00040	6669.EFX76285	74	236.1	EFX76285	annotation not available
artfr662g00080	6669.EFX83393	52	65.1	EFX83393	annotation not available
artfr664g00010	6669.EFX74727	67	2613.2	EFX74727	annotation not available
artfr6654g00010	6669.EFX76641	66	336.3	EFX76641	annotation not available
artfr665g00010	6669.EFX90447	38	221.5	EFX90447	annotation not available
artfr6668g00020	6669.EFX89387	43	135.6	EFX89387	annotation not available
artfr671g00040	6669.EFX63962	58	80.1	EFX63962	annotation not available
artfr675g00080	6669.EFX78001	32	605.9	EFX78001	annotation not available
artfr6773g00010	6669.EFX90375	53	653.7	PTC	Putative hedgehog receptor patched
artfr679g00010	6669.EFX80924	84	808.9	EFX80924	annotation not available
artfr6966g00010	6669.EFX90035	58	88.6	EFX90035	annotation not available
artfr6980g00010	6669.EFX80446	49	168.3	EFX80446	annotation not available
artfr6990g00010	6669.EFX65744	70	510.8	EFX65744	Transcription elongation factor SPT5
artfr7042g00020	6669.EFX70606	68	135.6	EFX70606	annotation not available
artfr704g00050	6669.EFX64423	70	245.4	EFX64423	Palmitoyltransferase ; Belongs to the DHHC palmitoyltransferase family
artfr7058g00020	6669.EFX74632	44	164.1	EFX74632	annotation not available
artfr706g00040	6669.EFX88234	47	114	EFX88234	annotation not available
artfr7094g00010	6669.EFX74328	42	167.9	EFX74328	annotation not available
artfr7095g00010	6669.EFX75163	31	216.1	EFX75163	annotation not available
artfr7126g00030	6669.EFX79515	34	186	EFX79515	annotation not available
artfr716g00010	6669.EFX73719	28	150.2	EFX73719	annotation not available
artfr7258g00010	6669.EFX75407	30	79	Plcb1	Phospholipase C, beta isoform
artfr7373g00010	6669.EFX87434	48	169.5	EFX87434	annotation not available
artfr737g00010	6669.EFX82942	46	314.3	EFX82942	annotation not available
artfr737g00020	6669.EFX69512	40	170.6	EFX69512	annotation not available
artfr755g00020	6669.EFX68227	34	183.7	EFX68227	annotation not available
artfr755g00030	6669.EFX88967	89	378.3	EFX88967	annotation not available
artfr756g00040	6669.EFX67110	31	224.9	EFX67110	annotation not available
artfr7659g00020	6669.EFX80240	64	73.9	EFX80240	annotation not available
artfr7682g00010	6669.EFX89061	50	233.4	EFX89061	annotation not available
artfr7741g00010	6669.EFX69330	36	90.9	EFX69330	Cytidine deaminase; This enzyme scavenges exogenous and endogenous cytidine and 2'-deoxycytidine for UMP synthesis; Belongs to the cytidine and deoxycytidylate deaminase family
artfr77g00100	6669.EFX85931	43	127.5	EFX85931	annotation not available
artfr785g00210	6669.EFX87167	45	173.3	EFX87167	annotation not available
artfr789g00020	6669.EFX89573	26	79.7	EFX89573	annotation not available
artfr793g00030	6669.EFX74605	37	171	SHN	Shn zinc finger protein
artfr794g00010	6669.EFX88743	47	177.2	EFX88743	annotation not available
artfr800g00010	6669.EFX68145	45	547	EFX68145	annotation not available
artfr802g00030	6669.EFX69793	69	211.1	EFX69793	annotation not available
artfr806g00010	6669.EFX89438	58	369.4	EFX89438	annotation not available
artfr807g00050	6669.EFX84425	71	155.6	EFX84425	annotation not available
artfr817g00020	6669.EFX67831	41	164.5	EFX67831	annotation not available
artfr819g00030	6669.EFX88836	71	87	EFX88836	annotation not available
artfr827g00050	6669.EFX83601	49	261.2	EFX83601	annotation not available
artfr82g00060	6669.EFX85694	62	176	EFX85694	Putative NPY-like neuropeptide receptor ; Belongs to the G-protein coupled receptor 1 family
artfr82g00070	6669.EFX85694	53	73.6	EFX85694	Putative NPY-like neuropeptide receptor ; Belongs to the G-protein coupled receptor 1 family
artfr831g00040	6669.EFX77836	69	259.6	EFX77836	annotation not available
artfr842g00040	6669.EFX68227	25	173.7	EFX68227	annotation not available
artfr846g00050	6669.EFX72159	47	100.9	EFX72159	annotation not available
artfr849g00010	6669.EFX72162	94	370.5	Gnao	Guanine nucleotide-binding protein G(O) subunit alpha 1
artfr849g00020	6669.EFX72162	99	256.1	Gnao	Guanine nucleotide-binding protein G(O) subunit alpha 1
artfr8515g00010	6669.EFX80948	53	94.7	EFX80948	annotation not available
artfr8515g00030	6669.EFX80939	59	85.9	EFX80939	annotation not available
artfr864g00030	6669.EFX81902	66	577.4	EFX81902	annotation not available
artfr8689g00020	6669.EFX87621	97	312.8	ACT1C	Cytoplasmatic actin ; Belongs to the actin family
artfr869g00040	6669.EFX76987	48	82	EFX76987	annotation not available
artfr875g00050	6669.EFX76253	37	114.4	EFX76253	annotation not available
artfr878g00060	6669.EFX79018	67	69.3	EFX79018	NADH dehydrogenase [ubiquinone] iron-sulfur protein 6, mitochondrial; Accessory subunit of the mitochondrial membrane respiratory chain NADH dehydrogenase (Complex I), that is believed not to be involved in catalysis. Complex I functions in the transfer of electrons from NADH to the respiratory chain. The immediate electron acceptor for the enzyme is believed to be ubiquinone
artfr882g00050	6669.EFX69936	86	101.3	EFX69936	annotation not available
artfr884g00010	6669.EFX83695	51	292.4	EFX83695	annotation not available
artfr8914g00010	6669.EFX88041	49	406.4	EFX88041	Ecdysone biosynthesis protein ; Belongs to the cytochrome P450 family
artfr896g00030	6669.EFX80798	61	300.8	EFX80798	annotation not available
artfr904g00020	6669.EFX83462	44	876.7	EFX83462	annotation not available
artfr911g00010	6669.EFX61969	88	413.3	EFX61969	annotation not available
artfr912g00050	6669.EFX77074	65	144.8	EFX77074	annotation not available
artfr9199g00010	6669.EFX88852	56	247.7	EFX88852	annotation not available
artfr9354g00010	6669.EFX81902	57	641.3	EFX81902	annotation not available
artfr93g00320	6669.EFX88741	54	55.1	EFX88741	Neb-camp generating peptide-like protein
artfr93g00360	6669.EFX77610	69	102.4	EFX77610	RuvB-like helicase; Proposed core component of the chromatin remodeling Ino80 complex which is involved in transcriptional regulation, DNA replication and probably DNA repair
artfr954g00070	6669.EFX78756	44	173.7	EFX78756	annotation not available
artfr965g00010	6669.EFX66709	50	238.8	EFX66709	annotation not available
artfr9744g00010	6669.EFX73353	49	59.3	EFX73353	annotation not available
artfr976g00010	6669.EFX71769	61	349.7	EFX71769	annotation not available
artfr988g00030	6669.EFX86128	71	207.6	EFX86128	annotation not available
artfr98g00010	6669.EFX71188	46	162.9	EFX71188	annotation not available
artfr9903g00010	6669.EFX66479	42	151	WNT5	Protein Wnt; Ligand for members of the frizzled family of seven transmembrane receptors
artfr990g00060	6669.EFX76773	59	82	EFX76773	annotation not available

## Sheet: Anoxia pathw enrichment
term ID	term description	observed gene count	background gene count	False Discovery Rate	matching proteins in your network (Ids)	matching gene names in drawn pathways *
dpx03040	Spliceosome	13	114	4.54e-06	EFX68011,EFX69363,EFX70057,EFX71324,EFX76386,EFX80606,EFX81381,EFX81902,EFX83682,EFX83713,EFX83975,EFX89225,EFX90042	NA,NA,NA,NA,SAP62,NA,TSU,NA,MAG,NA,NA,NA,NA
dpx01100	Metabolic pathways	42	1224	4.11e-05	EFX67831,EFX69330,EFX70021,EFX71233,EFX71518,EFX72093,EFX72433,EFX72734,EFX74093,EFX75407,EFX75456,EFX76496,EFX76852,EFX77055,EFX77074,EFX77663,EFX78581,EFX79018,EFX79076,EFX79397,EFX79463,EFX80183,EFX80204,EFX81394,EFX81653,EFX81686,EFX81815,EFX82130,EFX83393,EFX84623,EFX84951,EFX85107,EFX86064,EFX86357,EFX86656,EFX87504,EFX87737,EFX87971,EFX88079,EFX88534,EFX88743,EFX89781	NA,NA,NA,NA,NA,NA,NA,NA,NA,Plcb1,NA,NA,NA,NA,NA,NA,NA,NA,NA,NA,NA,DNMT1,NA,NA,NA,NA,NA,NA,NA,NA,NA,NA,PLA2G12B,NA,NA,NA,NA,NA,NA,NA,NA,NA
dpx04070	Phosphatidylinositol signaling system	8	64	0.00031	EFX67874,EFX69553,EFX72734,EFX75407,EFX76852,EFX79002,EFX81394,EFX81708	NA,NA,NA,Plcb1,NA,NA,NA,NA
dpx00562	Inositol phosphate metabolism	7	52	0.00054	EFX69553,EFX72734,EFX75407,EFX76852,EFX79002,EFX81394,EFX81708	NA,NA,Plcb1,NA,NA,NA,NA
dpx04145	Phagosome	8	91	0.0019	EFX70021,EFX76562,EFX79002,EFX79258,EFX81394,EFX87621,EFX88024,EFX88224	vATPase,Rab7a,PIKFYVE,calnexin,VPS34,F-actin ACTB_G1,Dynein DYNC1H,F-actin ACTB_G1
dpx04150	mTOR signaling pathway	8	96	0.0022	EFX66479,EFX67912,EFX68537,EFX69318,EFX69553,EFX72595,EFX81708,EFX86267	NA,NA,TSC2,TOR,NA,GSK-3B,NA,FZ1.2
dpx03013	RNA transport	9	146	0.0062	EFX67152,EFX67912,EFX73353,EFX81381,EFX83682,EFX83683,EFX83713,EFX86382,EFX90195	NA,NA,NA,TSU,MAG,NA,NA,NA,NA
dpx00510	N-Glycan biosynthesis	5	42	0.0066	EFX77074,EFX79463,EFX84623,EFX84951,EFX88534	OST3,OST WBP1,MGAT1,OST2,MGAT4A_B
dpx03060	Protein export	4	23	0.0066	EFX60678,EFX73155,EFX84945,EFX88675	NA,NA,NA,NA
dpx03015	mRNA surveillance pathway	7	97	0.0076	EFX77026,EFX80737,EFX81381,EFX83682,EFX83713,EFX84597,EFX85802	TWS,NA,TSU,MAG,NA,NA,NA
dpx04140	Autophagy - animal	8	136	0.0106	EFX68537,EFX69318,EFX69553,EFX76562,EFX81394,EFX81708,EFX87715,EFX88954	TSC2,TOR,NA,NA,NA,NA,NA,NA
dpx03460	Fanconi anemia pathway	5	55	0.0134	EFX74425,EFX74474,EFX76253,EFX77801,EFX79214	NA,NA,NA,NA,NA
dpx03022	Basal transcription factors	4	45	0.0381	EFX66475,EFX79515,EFX79758,EFX79794	TAF1, TAF4, TAF7, TAF6
dpx04136	Autophagy - other	3	23	0.0389	EFX69318,EFX81394,EFX87715	TOR,NA,NA
dpx04141	Protein processing in endoplasmic reticulum	9	216	0.0389	EFX60678,EFX77074,EFX79258,EFX79463,EFX80376,EFX81388,EFX81902,EFX84951,EFX88675	SEC62,OSTs OST3,CNX Calnexin,OSTs WBP1,Otu1,PDIs PDIA4,Hsp70 HSPA1s,OSTs OST2,BiP
dpx03440	Homologous recombination	4	50	0.0436	EFX68227,EFX74474,EFX76253,EFX79214	NA,NA,NA,NA
						* NA stands for "non applicable", when no gene name was available
