# Supplementary material for: The genome of the extremophile Artemia provides insight into strategies to cope with extreme environments
Source: BMC Genomics. 2021 Aug 31;22:635. doi: 10.1186/s12864-021-07937-z (PMC8406910; doi:10.1186/s12864-021-07937-z)
Supplement: Supplementary file 19 — Additional file 19. Consolidation of DEG analysis, GO enrichment and pathway enrichment in Artemia under anoxia. [file 12864_2021_7937_MOESM19_ESM.xls]

## Sheet: Anoxia consolidated
Functional annotation	Gene ID ORCAE	Regulation	GO ID	GO name	GO category	Pathway description	Gene expanded or contracted in Artemia compared to other branchiopods
signal recognition particle receptor subunit alpha homolog; LOW QUALITY PROTEIN	artfr120g00040	UP	GO:0044877	protein-containing complex binding	MOLECULAR_FUNCTION	Protein export	.
-	artfr1787g00030	UP	GO:0044877	protein-containing complex binding	MOLECULAR_FUNCTION	Protein export	.
plastin-1-like	artfr2120g00030	UP	GO:0044877	protein-containing complex binding	MOLECULAR_FUNCTION	.	.
guanine nucleotide-binding protein G(o) subunit alpha-like	artfr849g00010	UP	GO:0044877	protein-containing complex binding	MOLECULAR_FUNCTION	.	artfr849g00010
guanine nucleotide-binding protein G(o) subunit alpha-like	artfr849g00020	UP	GO:0044877	protein-containing complex binding	MOLECULAR_FUNCTION	.	.
guanine nucleotide binding protein	artfr4724g00010	UP	GO:0044877	protein-containing complex binding	MOLECULAR_FUNCTION	.	.
actin binding protein catenin alpha	artfr1776g00030	UP	GO:0044877	protein-containing complex binding	MOLECULAR_FUNCTION	.	.
glycogen synthase kinase-3 beta, partial	artfr2851g00010	UP	GO:0004672	protein kinase activity	MOLECULAR_FUNCTION	mTOR signaling pathway	artfr2851g00010
glycogen synthase kinase-3 beta variant 5	artfr2851g00020	UP	GO:0004672	protein kinase activity	MOLECULAR_FUNCTION	mTOR signaling pathway	.
DNA-dependent protein kinase catalytic subunit	artfr471g00050	DOWN	GO:0004672	protein kinase activity	MOLECULAR_FUNCTION	mTOR signaling pathway	.
serine/threonine-protein kinase ATR-like	artfr622g00010	DOWN	GO:0004672	protein kinase activity	MOLECULAR_FUNCTION	Fanconi anemia pathway	artfr622g00010
DNA-dependent protein kinase catalytic subunit	artfr471g00050	DOWN	GO:0004672	protein kinase activity	MOLECULAR_FUNCTION	Autophagy - other	.
DNA-dependent protein kinase catalytic subunit	artfr471g00050	DOWN	GO:0004672	protein kinase activity	MOLECULAR_FUNCTION	Autophagy - animal	.
wee1-like protein kinase; LOW QUALITY PROTEIN	artfr1644g00030	UP	GO:0004672	protein kinase activity	MOLECULAR_FUNCTION	.	artfr1644g00030
tyrosine-protein kinase Dnt-like	artfr123g00080	DOWN	GO:0004672	protein kinase activity	MOLECULAR_FUNCTION	.	.
twitchin	artfr827g00050	DOWN	GO:0004672	protein kinase activity	MOLECULAR_FUNCTION	.	artfr827g00050
tribbles-like protein 1	artfr954g00070	UP	GO:0004672	protein kinase activity	MOLECULAR_FUNCTION	.	artfr954g00070
serine/threonine-protein kinase Tao	artfr2959g00010	UP	GO:0004672	protein kinase activity	MOLECULAR_FUNCTION	.	artfr2959g00010
Serine/threonine-protein kinase SIK3 serine/threonine-protein kinase SIK3-like	artfr262g00030	DOWN	GO:0004672	protein kinase activity	MOLECULAR_FUNCTION	.	.
Serine/threonine-protein kinase pim-3, partial	artfr2343g00020	UP	GO:0004672	protein kinase activity	MOLECULAR_FUNCTION	.	.
serine/threonine-protein kinase pim-1-like	artfr2343g00010	UP	GO:0004672	protein kinase activity	MOLECULAR_FUNCTION	.	artfr2343g00010
probable proline dehydrogenase 2	artfr3595g00020	UP	GO:0004672	protein kinase activity	MOLECULAR_FUNCTION	.	artfr3595g00020
obscurin	artfr904g00020	DOWN	GO:0004672	protein kinase activity	MOLECULAR_FUNCTION	.	artfr904g00020
GM10117 serine/threonine-protein kinase pelle-like	artfr965g00010	DOWN	GO:0004672	protein kinase activity	MOLECULAR_FUNCTION	.	.
focal adhesion kinase 1-like	artfr5321g00010	DOWN	GO:0004672	protein kinase activity	MOLECULAR_FUNCTION	.	.
flocculation protein FLO11	artfr2894g00010	UP	GO:0004672	protein kinase activity	MOLECULAR_FUNCTION	.	artfr2894g00010
FAST kinase domain-containing protein 1	artfr7094g00010	UP	GO:0004672	protein kinase activity	MOLECULAR_FUNCTION	.	artfr7094g00010
epidermal growth factor receptor	artfr1008g00010	UP	GO:0004672	protein kinase activity	MOLECULAR_FUNCTION	.	artfr1008g00010
dual specificity mitogen-activated protein kinase kinase 3	artfr1372g00040	UP	GO:0004672	protein kinase activity	MOLECULAR_FUNCTION	.	artfr1372g00040
discoidin domain receptor,	artfr1594g00020	UP	GO:0004672	protein kinase activity	MOLECULAR_FUNCTION	.	artfr1594g00020
-	artfr1299g00010	DOWN	GO:0004672	protein kinase activity	MOLECULAR_FUNCTION	.	artfr1299g00010
unknown putative U2 small nuclear ribonucleoprotein A'	artfr2395g00070	UP	GO:0005515	protein binding	MOLECULAR_FUNCTION	Spliceosome	artfr2395g00070
pre-mRNA-processing factor 6	artfr1588g00030	UP	GO:0005515	protein binding	MOLECULAR_FUNCTION	Spliceosome	artfr1588g00030
pre-mRNA-processing factor 40 homolog A	artfr1858g00030	DOWN	GO:0005515	protein binding	MOLECULAR_FUNCTION	Spliceosome	.
zinc finger protein 14-like; LOW QUALITY PROTEIN	artfr175g00050	UP	GO:0005515	protein binding	MOLECULAR_FUNCTION	RNA transport	artfr175g00050
eukaryotic translation initiation factor 4 gamma 1	artfr11g00120	UP	GO:0005515	protein binding	MOLECULAR_FUNCTION	RNA transport	artfr11g00120
cysteine-type peptidase	artfr412g00030	UP	GO:0005515	protein binding	MOLECULAR_FUNCTION	Protein processing in endoplasmic reticulum	artfr412g00030
calnexin-like	artfr1112g00040	UP	GO:0005515	protein binding	MOLECULAR_FUNCTION	Protein processing in endoplasmic reticulum	artfr1112g00040
calnexin-like	artfr1112g00040	UP	GO:0005515	protein binding	MOLECULAR_FUNCTION	Phagosome	artfr1112g00040
zinc finger protein 14-like; LOW QUALITY PROTEIN	artfr175g00050	UP	GO:0005515	protein binding	MOLECULAR_FUNCTION	mTOR signaling pathway	artfr175g00050
protein Wnt-1	artfr9903g00010	UP	GO:0005515	protein binding	MOLECULAR_FUNCTION	mTOR signaling pathway	artfr9903g00010
PP2ATWS, partial	artfr2789g00010	UP	GO:0005515	protein binding	MOLECULAR_FUNCTION	mRNA surveillance pathway	artfr2789g00010
serine/threonine-protein kinase ATR-like	artfr622g00010	DOWN	GO:0005515	protein binding	MOLECULAR_FUNCTION	Fanconi anemia pathway	artfr622g00010
transcription initiation factor TFIID subunit 6-like	artfr111g00080	DOWN	GO:0005515	protein binding	MOLECULAR_FUNCTION	Basal transcription factors	artfr111g00080
transcription initiation factor TFIID subunit 4	artfr7126g00030	DOWN	GO:0005515	protein binding	MOLECULAR_FUNCTION	Basal transcription factors	artfr7126g00030
transcription initiation factor TFIID subunit 4	artfr1202g00050	DOWN	GO:0005515	protein binding	MOLECULAR_FUNCTION	Basal transcription factors	artfr1202g00050
Transcription initiation factor TFIID subunit 1	artfr239g00010	DOWN	GO:0005515	protein binding	MOLECULAR_FUNCTION	Basal transcription factors	artfr239g00010
WD repeat-containing protein 47	artfr4230g00010	DOWN	GO:0005515	protein binding	MOLECULAR_FUNCTION	.	artfr4230g00010
WD repeat-containing protein 35	artfr11g00010	DOWN	GO:0005515	protein binding	MOLECULAR_FUNCTION	.	artfr11g00010
vacuolar protein sorting-associated protein 27-like	artfr1410g00030	UP	GO:0005515	protein binding	MOLECULAR_FUNCTION	.	artfr1410g00030
Unc-89	artfr61g00060	DOWN	GO:0005515	protein binding	MOLECULAR_FUNCTION	.	artfr61g00060
twitchin	artfr3740g00010	DOWN	GO:0005515	protein binding	MOLECULAR_FUNCTION	.	artfr3740g00010
triple functional domain protein	artfr146g00010	UP	GO:0005515	protein binding	MOLECULAR_FUNCTION	.	artfr146g00010
transmembrane and TPR repeat-containing protein CG4341	artfr6654g00010	UP	GO:0005515	protein binding	MOLECULAR_FUNCTION	.	.
transcriptional coactivator yorkie-like	artfr121g00050	UP	GO:0005515	protein binding	MOLECULAR_FUNCTION	.	artfr121g00050
transcription factor E2F5-like	artfr1430g00100	UP	GO:0005515	protein binding	MOLECULAR_FUNCTION	.	artfr1430g00100
Traf and Tnf receptor associated protein	artfr212g00040	UP	GO:0005515	protein binding	MOLECULAR_FUNCTION	.	artfr212g00040
toll-like receptor toll-like receptor 6	artfr4941g00010	UP	GO:0005515	protein binding	MOLECULAR_FUNCTION	.	.
Titin, partial	artfr275g00060	DOWN	GO:0005515	protein binding	MOLECULAR_FUNCTION	.	.
SWI/SNF-related matrix-associated actin-dependent regulator of chromatin subfamily A containing DEAD/H box 1B-like	artfr1141g00040	UP	GO:0005515	protein binding	MOLECULAR_FUNCTION	.	artfr1141g00040
STAGA complex 65 subunit gamma-like	artfr3163g00030	UP	GO:0005515	protein binding	MOLECULAR_FUNCTION	.	artfr3163g00030
spectrin beta chain, non-erythrocytic 5	artfr415g00040	DOWN	GO:0005515	protein binding	MOLECULAR_FUNCTION	.	.
smad nuclear-interacting protein 1 partial	artfr315g00040	UP	GO:0005515	protein binding	MOLECULAR_FUNCTION	.	artfr315g00040
ring canal kelch-like protein ring canal kelch homolog	artfr801g00020	UP	GO:0005515	protein binding	MOLECULAR_FUNCTION	.	.
putative mothers against decapentaplegic-like 6	artfr2887g00010	UP	GO:0005515	protein binding	MOLECULAR_FUNCTION	.	artfr2887g00010
putative epidermal cell surface receptor	artfr1367g00010	UP	GO:0005515	protein binding	MOLECULAR_FUNCTION	.	artfr1367g00010
protein tramtrack, alpha	artfr111g00100	UP	GO:0005515	protein binding	MOLECULAR_FUNCTION	.	artfr111g00100
protein groucho-like	artfr1655g00010	UP	GO:0005515	protein binding	MOLECULAR_FUNCTION	.	artfr1655g00010
protein Dr1	artfr3241g00020	UP	GO:0005515	protein binding	MOLECULAR_FUNCTION	.	artfr3241g00020
protein Dok-7-like	artfr2436g00030	UP	GO:0005515	protein binding	MOLECULAR_FUNCTION	.	artfr2436g00030
protein deadpan; LOW QUALITY PROTEIN	artfr5779g00010	UP	GO:0005515	protein binding	MOLECULAR_FUNCTION	.	.
protein atonal homolog 8-like	artfr2009g00010	UP	GO:0005515	protein binding	MOLECULAR_FUNCTION	.	artfr2009g00010
probable proline dehydrogenase 2	artfr3595g00020	UP	GO:0005515	protein binding	MOLECULAR_FUNCTION	.	artfr3595g00020
prefoldin subunit; putative	artfr1449g00030	UP	GO:0005515	protein binding	MOLECULAR_FUNCTION	.	artfr1449g00030
plastin-1-like	artfr2120g00030	UP	GO:0005515	protein binding	MOLECULAR_FUNCTION	.	.
NPFR1, partial	artfr2155g00020	UP	GO:0005515	protein binding	MOLECULAR_FUNCTION	.	artfr2155g00020
membrane-associated guanylate kinase, WW and PDZ domain-containing protein 1	artfr2270g00010	UP	GO:0005515	protein binding	MOLECULAR_FUNCTION	.	artfr2270g00010
low-density lipoprotein receptor-related protein 1	artfr08g00030	DOWN	GO:0005515	protein binding	MOLECULAR_FUNCTION	.	artfr08g00030
longitudinals lacking protein,	artfr1226g00010	UP	GO:0005515	protein binding	MOLECULAR_FUNCTION	.	artfr1226g00010
inactive phospholipase C-like protein 1 partial	artfr5475g00020	DOWN	GO:0005515	protein binding	MOLECULAR_FUNCTION	.	.
importin-9	artfr1757g00010	DOWN	GO:0005515	protein binding	MOLECULAR_FUNCTION	.	artfr1757g00010
Ice, partial	artfr4972g00010	UP	GO:0005515	protein binding	MOLECULAR_FUNCTION	.	artfr4972g00010
histone-lysine N-methyltransferase set-26	artfr194g00030	UP	GO:0005515	protein binding	MOLECULAR_FUNCTION	.	.
Histone domain containing protein	artfr345g00040	UP	GO:0005515	protein binding	MOLECULAR_FUNCTION	.	.
heart- and neural crest derivatives-expressed protein 1-like	artfr3387g00030	UP	GO:0005515	protein binding	MOLECULAR_FUNCTION	.	artfr3387g00030
hAT family dimerization domain-containing protein	artfr2826g00030	UP	GO:0005515	protein binding	MOLECULAR_FUNCTION	.	artfr2826g00030
guanine nucleotide binding protein	artfr4724g00010	UP	GO:0005515	protein binding	MOLECULAR_FUNCTION	.	.
glutamate receptor-interacting protein 2-like	artfr3316g00030	DOWN	GO:0005515	protein binding	MOLECULAR_FUNCTION	.	artfr3316g00030
glutamate receptor-interacting protein 1-like	artfr171g00060	DOWN	GO:0005515	protein binding	MOLECULAR_FUNCTION	.	artfr171g00060
glucose-induced degradation protein 8 homolog	artfr178g00030	UP	GO:0005515	protein binding	MOLECULAR_FUNCTION	.	artfr178g00030
F-box/LRR-repeat protein 20-like F-box/LRR-repeat protein 4	artfr4268g00010	UP	GO:0005515	protein binding	MOLECULAR_FUNCTION	.	artfr4268g00010
ER membrane protein complex subunit 2	artfr2953g00010	UP	GO:0005515	protein binding	MOLECULAR_FUNCTION	.	artfr2953g00010
dynamin-binding protein	artfr446g00020	DOWN	GO:0005515	protein binding	MOLECULAR_FUNCTION	.	artfr446g00020
disks large homolog 5	artfr447g00050	UP	GO:0005515	protein binding	MOLECULAR_FUNCTION	.	.
crossveinless 2	artfr756g00040	UP	GO:0005515	protein binding	MOLECULAR_FUNCTION	.	artfr756g00040
chromosome-associated kinesin KIF4A, partial	artfr2196g00020	UP	GO:0005515	protein binding	MOLECULAR_FUNCTION	.	artfr2196g00020
chromatin assembly factor 1 subunit FAS2	artfr1935g00040	UP	GO:0005515	protein binding	MOLECULAR_FUNCTION	.	artfr1935g00040
Arfaptin-1	artfr2361g00010	UP	GO:0005515	protein binding	MOLECULAR_FUNCTION	.	artfr2361g00010
AP-2 complex subunit sigma	artfr1225g00060	UP	GO:0005515	protein binding	MOLECULAR_FUNCTION	.	artfr1225g00060
ankyrin-3-like	artfr285g00080	UP	GO:0005515	protein binding	MOLECULAR_FUNCTION	.	artfr285g00080
amphoterin-induced protein 1-like	artfr988g00030	UP	GO:0005515	protein binding	MOLECULAR_FUNCTION	.	.
actin binding protein catenin alpha	artfr1776g00030	UP	GO:0005515	protein binding	MOLECULAR_FUNCTION	.	.
Acidic mammalian chitinase	artfr208g00140	UP	GO:0005515	protein binding	MOLECULAR_FUNCTION	.	.
Abl interactor 2 partial	artfr976g00010	UP	GO:0005515	protein binding	MOLECULAR_FUNCTION	.	artfr976g00010
-	artfr38g00100	DOWN	GO:0005515	protein binding	MOLECULAR_FUNCTION	.	artfr38g00100
-	artfr2549g00010	DOWN	GO:0005515	protein binding	MOLECULAR_FUNCTION	.	artfr2549g00010
-	artfr239g00060	DOWN	GO:0005515	protein binding	MOLECULAR_FUNCTION	.	artfr239g00060
-	artfr1867g00040	DOWN	GO:0005515	protein binding	MOLECULAR_FUNCTION	.	artfr1867g00040
-	artfr1566g00020	DOWN	GO:0005515	protein binding	MOLECULAR_FUNCTION	.	artfr1566g00020
-	artfr101g00050	DOWN	GO:0005515	protein binding	MOLECULAR_FUNCTION	.	artfr101g00050
-	artfr6902g00020	UP	GO:0005515	protein binding	MOLECULAR_FUNCTION	.	artfr6902g00020
-	artfr677g00020	UP	GO:0005515	protein binding	MOLECULAR_FUNCTION	.	artfr677g00020
-	artfr4796g00020	UP	GO:0005515	protein binding	MOLECULAR_FUNCTION	.	artfr4796g00020
-	artfr2902g00030	UP	GO:0005515	protein binding	MOLECULAR_FUNCTION	.	artfr2902g00030
-	artfr200g00130	UP	GO:0005515	protein binding	MOLECULAR_FUNCTION	.	artfr200g00130
-	artfr1576g00010	UP	GO:0005515	protein binding	MOLECULAR_FUNCTION	.	artfr1576g00010
-	artfr1157g00060	UP	GO:0005515	protein binding	MOLECULAR_FUNCTION	.	artfr1157g00060
-	artfr1790g00030	UP	GO:0005515	protein binding	MOLECULAR_FUNCTION	.	.
-	artfr1077g00050	UP	GO:0003729	mRNA binding	MOLECULAR_FUNCTION	RNA transport	artfr1077g00050
-	artfr9744g00010	UP	GO:0003729	mRNA binding	MOLECULAR_FUNCTION	RNA transport	.
splicing factor pTSR1, putative	artfr427g00100	UP	GO:0003729	mRNA binding	MOLECULAR_FUNCTION	.	artfr427g00100
luc7-like protein 3	artfr9199g00010	UP	GO:0003729	mRNA binding	MOLECULAR_FUNCTION	.	artfr9199g00010
histone RNA hairpin-binding protein, partial	artfr102g00040	DOWN	GO:0003729	mRNA binding	MOLECULAR_FUNCTION	.	artfr102g00040
tRNA synthetase, partial	artfr8515g00030	UP	GO:0004823	leucine-tRNA ligase activity	MOLECULAR_FUNCTION	.	artfr8515g00030
probable leucine--tRNA ligase, mitochondrial, partial; LOW QUALITY PROTEIN	artfr11846g00010	UP	GO:0004823	leucine-tRNA ligase activity	MOLECULAR_FUNCTION	.	artfr11846g00010
probable leucine--tRNA ligase, mitochondrial	artfr11846g00020	UP	GO:0004823	leucine-tRNA ligase activity	MOLECULAR_FUNCTION	.	artfr11846g00020
leucine--tRNA ligase, mitochondrial, partial, probable	artfr8515g00040	UP	GO:0004823	leucine-tRNA ligase activity	MOLECULAR_FUNCTION	.	artfr8515g00040
translation initiation factor if-2	artfr2596g00020	UP	GO:0003924	GTPase activity	MOLECULAR_FUNCTION	RNA transport	.
signal recognition particle receptor subunit alpha homolog; LOW QUALITY PROTEIN	artfr120g00040	UP	GO:0003924	GTPase activity	MOLECULAR_FUNCTION	Protein export	.
signal recognition particle 54 kDa protein, partial	artfr1233g00040	UP	GO:0003924	GTPase activity	MOLECULAR_FUNCTION	Protein export	artfr1233g00040
-	artfr1787g00030	UP	GO:0003924	GTPase activity	MOLECULAR_FUNCTION	Protein export	.
ras-related protein rab7	artfr32g00070	UP	GO:0003924	GTPase activity	MOLECULAR_FUNCTION	Phagosome	.
ras-related protein rab7	artfr32g00070	UP	GO:0003924	GTPase activity	MOLECULAR_FUNCTION	Autophagy - animal	.
ras-related protein Rab-11-like protein	artfr6056g00010	UP	GO:0003924	GTPase activity	MOLECULAR_FUNCTION	.	artfr6056g00010
ras-like protein 3	artfr3230g00010	DOWN	GO:0003924	GTPase activity	MOLECULAR_FUNCTION	.	artfr3230g00010
Rab-protein 14	artfr339g00090	UP	GO:0003924	GTPase activity	MOLECULAR_FUNCTION	.	artfr339g00090
rab2 gene	artfr755g00030	UP	GO:0003924	GTPase activity	MOLECULAR_FUNCTION	.	.
guanine nucleotide-binding protein G(o) subunit alpha-like	artfr849g00010	UP	GO:0003924	GTPase activity	MOLECULAR_FUNCTION	.	artfr849g00010
guanine nucleotide-binding protein G(o) subunit alpha-like	artfr849g00020	UP	GO:0003924	GTPase activity	MOLECULAR_FUNCTION	.	.
guanine nucleotide binding protein	artfr4724g00010	UP	GO:0003924	GTPase activity	MOLECULAR_FUNCTION	.	.
50S ribosome-binding GTPase, partial	artfr802g00030	DOWN	GO:0003924	GTPase activity	MOLECULAR_FUNCTION	.	.
translation initiation factor if-2	artfr2596g00020	UP	GO:0005525	GTP binding	MOLECULAR_FUNCTION	RNA transport	.
signal recognition particle receptor subunit alpha homolog; LOW QUALITY PROTEIN	artfr120g00040	UP	GO:0005525	GTP binding	MOLECULAR_FUNCTION	Protein export	.
signal recognition particle 54 kDa protein, partial	artfr1233g00040	UP	GO:0005525	GTP binding	MOLECULAR_FUNCTION	Protein export	artfr1233g00040
-	artfr1787g00030	UP	GO:0005525	GTP binding	MOLECULAR_FUNCTION	Protein export	.
ras-related protein rab7	artfr32g00070	UP	GO:0005525	GTP binding	MOLECULAR_FUNCTION	Phagosome	.
ras-related protein rab7	artfr32g00070	UP	GO:0005525	GTP binding	MOLECULAR_FUNCTION	Autophagy - animal	.
ras-related protein Rab-11-like protein	artfr6056g00010	UP	GO:0005525	GTP binding	MOLECULAR_FUNCTION	.	artfr6056g00010
ras-like protein 3	artfr3230g00010	DOWN	GO:0005525	GTP binding	MOLECULAR_FUNCTION	.	artfr3230g00010
Rab-protein 14	artfr339g00090	UP	GO:0005525	GTP binding	MOLECULAR_FUNCTION	.	artfr339g00090
rab2 gene	artfr755g00030	UP	GO:0005525	GTP binding	MOLECULAR_FUNCTION	.	.
interferon-induced very large GTPase 1-like; LOW QUALITY PROTEIN	artfr5462g00010	DOWN	GO:0005525	GTP binding	MOLECULAR_FUNCTION	.	artfr5462g00010
guanine nucleotide-binding protein G(o) subunit alpha-like	artfr849g00010	UP	GO:0005525	GTP binding	MOLECULAR_FUNCTION	.	artfr849g00010
guanine nucleotide-binding protein G(o) subunit alpha-like	artfr849g00020	UP	GO:0005525	GTP binding	MOLECULAR_FUNCTION	.	.
50S ribosome-binding GTPase, partial	artfr802g00030	DOWN	GO:0005525	GTP binding	MOLECULAR_FUNCTION	.	.
RNA polymerase III	artfr5277g00010	DOWN	GO:0003677	DNA binding	MOLECULAR_FUNCTION	Metabolic pathways	.
DNA-directed RNA polymerase, putative	artfr60g00060	DOWN	GO:0003677	DNA binding	MOLECULAR_FUNCTION	Metabolic pathways	.
replication protein A 70 kDa DNA-binding subunit-like	artfr875g00050	UP	GO:0003677	DNA binding	MOLECULAR_FUNCTION	Homologous recombination	artfr875g00050
DNA topoisomerase 3-beta-1-like; LOW QUALITY PROTEIN	artfr4122g00010	DOWN	GO:0003677	DNA binding	MOLECULAR_FUNCTION	Homologous recombination	artfr4122g00010
DNA topoisomerase 3-beta-1-like; LOW QUALITY PROTEIN	artfr650g00030	DOWN	GO:0003677	DNA binding	MOLECULAR_FUNCTION	Homologous recombination	.
DNA topoisomerase 2-binding protein 1; LOW QUALITY PROTEIN	artfr842g00040	DOWN	GO:0003677	DNA binding	MOLECULAR_FUNCTION	Homologous recombination	.
crossover junction endonuclease MUS81-like	artfr1147g00010	DOWN	GO:0003677	DNA binding	MOLECULAR_FUNCTION	Homologous recombination	artfr1147g00010
replication protein A 70 kDa DNA-binding subunit-like	artfr875g00050	UP	GO:0003677	DNA binding	MOLECULAR_FUNCTION	Fanconi anemia pathway	artfr875g00050
DNA topoisomerase 3-beta-1-like; LOW QUALITY PROTEIN	artfr4122g00010	DOWN	GO:0003677	DNA binding	MOLECULAR_FUNCTION	Fanconi anemia pathway	artfr4122g00010
DNA topoisomerase 3-beta-1-like; LOW QUALITY PROTEIN	artfr650g00030	DOWN	GO:0003677	DNA binding	MOLECULAR_FUNCTION	Fanconi anemia pathway	.
DNA repair protein REV1	artfr214g00100	UP	GO:0003677	DNA binding	MOLECULAR_FUNCTION	Fanconi anemia pathway	.
crossover junction endonuclease MUS81-like	artfr1147g00010	DOWN	GO:0003677	DNA binding	MOLECULAR_FUNCTION	Fanconi anemia pathway	artfr1147g00010
zinc finger protein OZF-like	artfr1792g00020	DOWN	GO:0003677	DNA binding	MOLECULAR_FUNCTION	.	artfr1792g00020
zinc finger homeobox protein 4	artfr11g00070	UP	GO:0003677	DNA binding	MOLECULAR_FUNCTION	.	.
ventral vein lacking	artfr1136g00050	UP	GO:0003677	DNA binding	MOLECULAR_FUNCTION	.	artfr1136g00050
unknown farnesyl diphosphate synthase 1	artfr284g00050	UP	GO:0003677	DNA binding	MOLECULAR_FUNCTION	.	artfr284g00050
sine oculis homeobox protein SIX1-like	artfr3786g00010	UP	GO:0003677	DNA binding	MOLECULAR_FUNCTION	.	.
RNA polymerase-associated protein Rtf1, partial	artfr4506g00020	UP	GO:0003677	DNA binding	MOLECULAR_FUNCTION	.	.
protein deadpan; LOW QUALITY PROTEIN	artfr5779g00010	UP	GO:0003677	DNA binding	MOLECULAR_FUNCTION	.	.
insulin gene enhancer protein ISL-2A islet, partial	artfr3306g00010	DOWN	GO:0003677	DNA binding	MOLECULAR_FUNCTION	.	artfr3306g00010
homeobox protein SIX6-like	artfr2447g00010	DOWN	GO:0003677	DNA binding	MOLECULAR_FUNCTION	.	artfr2447g00010
Homeobox BarH 2-like protein	artfr1582g00030	UP	GO:0003677	DNA binding	MOLECULAR_FUNCTION	.	artfr1582g00030
Histone domain containing protein	artfr345g00040	UP	GO:0003677	DNA binding	MOLECULAR_FUNCTION	.	.
GD18809 nuclear receptor subfamily 2 group F member 1-B-like	artfr504g00030	UP	GO:0003677	DNA binding	MOLECULAR_FUNCTION	.	.
GATA-binding factor C	artfr2166g00010	UP	GO:0003677	DNA binding	MOLECULAR_FUNCTION	.	.
DNA replication licensing factor MCM5	artfr2935g00010	DOWN	GO:0003677	DNA binding	MOLECULAR_FUNCTION	.	.
DNA repair protein XRCC1-like	artfr1081g00020	DOWN	GO:0003677	DNA binding	MOLECULAR_FUNCTION	.	artfr1081g00020
DNA (cytosine-5)-methyltransferase PliMCI	artfr173g00070	DOWN	GO:0003677	DNA binding	MOLECULAR_FUNCTION	.	.
dead ringer AT-rich interactive domain-containing protein 3C	artfr62g00090	UP	GO:0003677	DNA binding	MOLECULAR_FUNCTION	.	artfr62g00090
barrier-to-autointegration factor-like	artfr1618g00030	UP	GO:0003677	DNA binding	MOLECULAR_FUNCTION	.	artfr1618g00030
-	artfr3329g00010	DOWN	GO:0003677	DNA binding	MOLECULAR_FUNCTION	.	artfr3329g00010
-	artfr1867g00040	DOWN	GO:0003677	DNA binding	MOLECULAR_FUNCTION	.	artfr1867g00040
-	artfr2152g00010	UP	GO:0003677	DNA binding	MOLECULAR_FUNCTION	.	.
pentafunctional AROM polypeptide-like, partial	artfr2034g00020	UP	GO:0005524	ATP binding	MOLECULAR_FUNCTION	RNA transport	artfr2034g00020
1-phosphatidylinositol 3-phosphate 5-kinase	artfr5983g00020	DOWN	GO:0005524	ATP binding	MOLECULAR_FUNCTION	Phosphatidylinositol signaling system	.
1-phosphatidylinositol 3-phosphate 5-kinase	artfr5983g00020	DOWN	GO:0005524	ATP binding	MOLECULAR_FUNCTION	Phagosome	.
glycogen synthase kinase-3 beta, partial	artfr2851g00010	UP	GO:0005524	ATP binding	MOLECULAR_FUNCTION	mTOR signaling pathway	artfr2851g00010
glycogen synthase kinase-3 beta variant 5	artfr2851g00020	UP	GO:0005524	ATP binding	MOLECULAR_FUNCTION	mTOR signaling pathway	.
bifunctional coenzyme A synthase	artfr2970g00030	UP	GO:0005524	ATP binding	MOLECULAR_FUNCTION	Metabolic pathways	artfr2970g00030
acetyl-CoA carboxylase 1	artfr2068g00010	UP	GO:0005524	ATP binding	MOLECULAR_FUNCTION	Metabolic pathways	artfr2068g00010
1-phosphatidylinositol 3-phosphate 5-kinase	artfr5983g00020	DOWN	GO:0005524	ATP binding	MOLECULAR_FUNCTION	Inositol phosphate metabolism	.
wee1-like protein kinase; LOW QUALITY PROTEIN	artfr1644g00030	UP	GO:0005524	ATP binding	MOLECULAR_FUNCTION	.	artfr1644g00030
uncharacterized phosphotransferase YvkC-like	artfr18g00740	DOWN	GO:0005524	ATP binding	MOLECULAR_FUNCTION	.	.
twitchin	artfr827g00050	DOWN	GO:0005524	ATP binding	MOLECULAR_FUNCTION	.	artfr827g00050
tRNA synthetase, partial	artfr8515g00030	UP	GO:0005524	ATP binding	MOLECULAR_FUNCTION	.	artfr8515g00030
tribbles-like protein 1	artfr954g00070	UP	GO:0005524	ATP binding	MOLECULAR_FUNCTION	.	artfr954g00070
TIP49	artfr1097g00080	UP	GO:0005524	ATP binding	MOLECULAR_FUNCTION	.	artfr1097g00080
SWI/SNF-related matrix-associated actin-dependent regulator of chromatin subfamily A containing DEAD/H box 1B-like	artfr1141g00040	UP	GO:0005524	ATP binding	MOLECULAR_FUNCTION	.	artfr1141g00040
serine/threonine-protein kinase Tao	artfr2959g00010	UP	GO:0005524	ATP binding	MOLECULAR_FUNCTION	.	artfr2959g00010
Serine/threonine-protein kinase SIK3 serine/threonine-protein kinase SIK3-like	artfr262g00030	DOWN	GO:0005524	ATP binding	MOLECULAR_FUNCTION	.	.
Serine/threonine-protein kinase pim-3, partial	artfr2343g00020	UP	GO:0005524	ATP binding	MOLECULAR_FUNCTION	.	.
serine/threonine-protein kinase pim-1-like	artfr2343g00010	UP	GO:0005524	ATP binding	MOLECULAR_FUNCTION	.	artfr2343g00010
probable proline dehydrogenase 2	artfr3595g00020	UP	GO:0005524	ATP binding	MOLECULAR_FUNCTION	.	artfr3595g00020
probable leucine--tRNA ligase, mitochondrial, partial; LOW QUALITY PROTEIN	artfr11846g00010	UP	GO:0005524	ATP binding	MOLECULAR_FUNCTION	.	artfr11846g00010
probable leucine--tRNA ligase, mitochondrial	artfr11846g00020	UP	GO:0005524	ATP binding	MOLECULAR_FUNCTION	.	artfr11846g00020
phospholipid-transporting ATPase IIB; probable	artfr1652g00040	DOWN	GO:0005524	ATP binding	MOLECULAR_FUNCTION	.	artfr1652g00040
phospholipid-transporting ATPase IIB; probable	artfr1652g00020	DOWN	GO:0005524	ATP binding	MOLECULAR_FUNCTION	.	.
phenylalanine--tRNA ligase alpha subunit	artfr339g00070	UP	GO:0005524	ATP binding	MOLECULAR_FUNCTION	.	artfr339g00070
obscurin	artfr904g00020	DOWN	GO:0005524	ATP binding	MOLECULAR_FUNCTION	.	artfr904g00020
methionine--tRNA ligase, mitochondrial precursor	artfr1724g00010	UP	GO:0005524	ATP binding	MOLECULAR_FUNCTION	.	artfr1724g00010
leucine--tRNA ligase, mitochondrial, partial, probable	artfr8515g00040	UP	GO:0005524	ATP binding	MOLECULAR_FUNCTION	.	artfr8515g00040
GM10117 serine/threonine-protein kinase pelle-like	artfr965g00010	DOWN	GO:0005524	ATP binding	MOLECULAR_FUNCTION	.	.
focal adhesion kinase 1-like	artfr5321g00010	DOWN	GO:0005524	ATP binding	MOLECULAR_FUNCTION	.	.
flocculation protein FLO11	artfr2894g00010	UP	GO:0005524	ATP binding	MOLECULAR_FUNCTION	.	artfr2894g00010
epidermal growth factor receptor	artfr1008g00010	UP	GO:0005524	ATP binding	MOLECULAR_FUNCTION	.	artfr1008g00010
dual specificity mitogen-activated protein kinase kinase 3	artfr1372g00040	UP	GO:0005524	ATP binding	MOLECULAR_FUNCTION	.	artfr1372g00040
DNA replication licensing factor MCM5	artfr2935g00010	DOWN	GO:0005524	ATP binding	MOLECULAR_FUNCTION	.	.
discoidin domain receptor,	artfr1594g00020	UP	GO:0005524	ATP binding	MOLECULAR_FUNCTION	.	artfr1594g00020
cytoplasmic lysine--tRNA ligase	artfr175g00010	UP	GO:0005524	ATP binding	MOLECULAR_FUNCTION	.	.
chromosome-associated kinesin KIF4A, partial	artfr2196g00020	UP	GO:0005524	ATP binding	MOLECULAR_FUNCTION	.	artfr2196g00020
chromatin-remodeling complex ATPase chain Iswi	artfr1522g00020	UP	GO:0005524	ATP binding	MOLECULAR_FUNCTION	.	artfr1522g00020
ATP-dependent RNA helicase	artfr2826g00020	UP	GO:0005524	ATP binding	MOLECULAR_FUNCTION	.	artfr2826g00020
ATP-binding cassette sub-family C member Sur-like	artfr1056g00040	DOWN	GO:0005524	ATP binding	MOLECULAR_FUNCTION	.	artfr1056g00040
ABC transporter G family member	artfr1672g00020	UP	GO:0005524	ATP binding	MOLECULAR_FUNCTION	.	artfr1672g00020
AAA+-type ATPase pachytene checkpoint protein 2 homolog	artfr1114g00020	UP	GO:0005524	ATP binding	MOLECULAR_FUNCTION	.	artfr1114g00020
1-phosphatidylinositol 3-phosphate 5-kinase	artfr3148g00010	DOWN	GO:0005524	ATP binding	MOLECULAR_FUNCTION	.	artfr3148g00010
-	artfr1299g00010	DOWN	GO:0005524	ATP binding	MOLECULAR_FUNCTION	.	artfr1299g00010
-	artfr454g00020	UP	GO:0005524	ATP binding	MOLECULAR_FUNCTION	.	artfr454g00020
-	artfr3089g00010	UP	GO:0005524	ATP binding	MOLECULAR_FUNCTION	.	artfr3089g00010
splicing factor pTSR1, putative	artfr427g00100	UP	GO:0005685	U1 snRNP	CELLULAR_COMPONENT	.	artfr427g00100
luc7-like protein 3	artfr9199g00010	UP	GO:0005685	U1 snRNP	CELLULAR_COMPONENT	.	artfr9199g00010
transcription initiation factor TFIID subunit 7-like, partial	artfr1161g00030	UP	GO:0005669	transcription factor TFIID complex	CELLULAR_COMPONENT	Basal transcription factors	artfr1161g00030
transcription initiation factor TFIID subunit 6-like	artfr111g00080	DOWN	GO:0005669	transcription factor TFIID complex	CELLULAR_COMPONENT	Basal transcription factors	artfr111g00080
transcription initiation factor TFIID subunit 4	artfr7126g00030	DOWN	GO:0005669	transcription factor TFIID complex	CELLULAR_COMPONENT	Basal transcription factors	artfr7126g00030
transcription initiation factor TFIID subunit 4	artfr1202g00050	DOWN	GO:0005669	transcription factor TFIID complex	CELLULAR_COMPONENT	Basal transcription factors	artfr1202g00050
signal recognition particle receptor subunit alpha homolog; LOW QUALITY PROTEIN	artfr120g00040	UP	GO:0005785	signal recognition particle receptor complex	CELLULAR_COMPONENT	Protein export	.
-	artfr1787g00030	UP	GO:0005785	signal recognition particle receptor complex	CELLULAR_COMPONENT	Protein export	.
protein SCO1 homolog, mitochondrial-like	artfr121g00060	UP	GO:0005740	mitochondrial envelope	CELLULAR_COMPONENT	.	artfr121g00060
MSF1 protein protein preli-like	artfr98g00010	UP	GO:0005740	mitochondrial envelope	CELLULAR_COMPONENT	.	artfr98g00010
mitochondrial import inner membrane translocase subunit Tim13-B-like	artfr1371g00010	UP	GO:0005740	mitochondrial envelope	CELLULAR_COMPONENT	.	artfr1371g00010
Metaxin-2-like	artfr1682g00040	UP	GO:0005740	mitochondrial envelope	CELLULAR_COMPONENT	.	artfr1682g00040
Digestive organ expansion factor, partial	artfr93g00320	UP	GO:0005740	mitochondrial envelope	CELLULAR_COMPONENT	.	artfr93g00320
coronin-7	artfr3380g00040	UP	GO:0005740	mitochondrial envelope	CELLULAR_COMPONENT	.	artfr3380g00040
ATP synthase epsilon chain, putative	artfr2534g00010	UP	GO:0005740	mitochondrial envelope	CELLULAR_COMPONENT	.	artfr2534g00010
-	artfr1987g00020	UP	GO:0005740	mitochondrial envelope	CELLULAR_COMPONENT	.	artfr1987g00020
LOW QUALITY PROTEIN: chondroitin sulfate synthase 1	artfr165g00060	UP	GO:0098791	Golgi subcompartment	CELLULAR_COMPONENT	Metabolic pathways	.
phospholipid-transporting ATPase IIB; probable	artfr1652g00040	DOWN	GO:0098791	Golgi subcompartment	CELLULAR_COMPONENT	.	artfr1652g00040
phospholipid-transporting ATPase IIB; probable	artfr1652g00020	DOWN	GO:0098791	Golgi subcompartment	CELLULAR_COMPONENT	.	.
DNA topoisomerase 2-binding protein 1; LOW QUALITY PROTEIN	artfr842g00040	DOWN	GO:0006355	regulation of transcription, DNA-templated	BIOLOGICAL_PROCESS	Homologous recombination	.
transcription initiation factor TFIID subunit 6-like	artfr111g00080	DOWN	GO:0006355	regulation of transcription, DNA-templated	BIOLOGICAL_PROCESS	Basal transcription factors	artfr111g00080
transcription initiation factor TFIID subunit 4	artfr7126g00030	DOWN	GO:0006355	regulation of transcription, DNA-templated	BIOLOGICAL_PROCESS	Basal transcription factors	artfr7126g00030
transcription initiation factor TFIID subunit 4	artfr1202g00050	DOWN	GO:0006355	regulation of transcription, DNA-templated	BIOLOGICAL_PROCESS	Basal transcription factors	artfr1202g00050
zinc finger protein OZF-like	artfr1792g00020	DOWN	GO:0006355	regulation of transcription, DNA-templated	BIOLOGICAL_PROCESS	.	artfr1792g00020
YY1-associated factor 2; LOW QUALITY PROTEIN	artfr3609g00020	UP	GO:0006355	regulation of transcription, DNA-templated	BIOLOGICAL_PROCESS	.	artfr3609g00020
ventral vein lacking	artfr1136g00050	UP	GO:0006355	regulation of transcription, DNA-templated	BIOLOGICAL_PROCESS	.	artfr1136g00050
transcription factor E2F5-like	artfr1430g00100	UP	GO:0006355	regulation of transcription, DNA-templated	BIOLOGICAL_PROCESS	.	artfr1430g00100
transcription elongation factor SPT5-like; LOW QUALITY PROTEIN	artfr6990g00010	UP	GO:0006355	regulation of transcription, DNA-templated	BIOLOGICAL_PROCESS	.	artfr6990g00010
transcription elongation factor B polypeptide 3-like; LOW QUALITY PROTEIN	artfr2762g00030	UP	GO:0006355	regulation of transcription, DNA-templated	BIOLOGICAL_PROCESS	.	artfr2762g00030
putative mothers against decapentaplegic-like 6	artfr2887g00010	UP	GO:0006355	regulation of transcription, DNA-templated	BIOLOGICAL_PROCESS	.	artfr2887g00010
protein groucho-like	artfr1655g00010	UP	GO:0006355	regulation of transcription, DNA-templated	BIOLOGICAL_PROCESS	.	artfr1655g00010
protein ENL	artfr1283g00020	UP	GO:0006355	regulation of transcription, DNA-templated	BIOLOGICAL_PROCESS	.	.
protein Dr1	artfr3241g00020	UP	GO:0006355	regulation of transcription, DNA-templated	BIOLOGICAL_PROCESS	.	artfr3241g00020
protein deadpan; LOW QUALITY PROTEIN	artfr5779g00010	UP	GO:0006355	regulation of transcription, DNA-templated	BIOLOGICAL_PROCESS	.	.
nuclear transcription factor Y subunit alpha-like	artfr3081g00010	UP	GO:0006355	regulation of transcription, DNA-templated	BIOLOGICAL_PROCESS	.	artfr3081g00010
GD18809 nuclear receptor subfamily 2 group F member 1-B-like	artfr504g00030	UP	GO:0006355	regulation of transcription, DNA-templated	BIOLOGICAL_PROCESS	.	.
GATA-binding factor C	artfr2166g00010	UP	GO:0006355	regulation of transcription, DNA-templated	BIOLOGICAL_PROCESS	.	.
activating signal cointegrator 1-like	artfr737g00010	DOWN	GO:0006355	regulation of transcription, DNA-templated	BIOLOGICAL_PROCESS	.	artfr737g00010
-	artfr2039g00010	UP	GO:0006355	regulation of transcription, DNA-templated	BIOLOGICAL_PROCESS	.	artfr2039g00010
-	artfr2152g00010	UP	GO:0006355	regulation of transcription, DNA-templated	BIOLOGICAL_PROCESS	.	.
-	artfr268g00050	UP	GO:0006355	regulation of transcription, DNA-templated	BIOLOGICAL_PROCESS	.	.
zinc finger protein 14-like; LOW QUALITY PROTEIN	artfr175g00050	UP	GO:0009966	regulation of signal transduction	BIOLOGICAL_PROCESS	RNA transport	artfr175g00050
zinc finger protein 14-like; LOW QUALITY PROTEIN	artfr175g00050	UP	GO:0009966	regulation of signal transduction	BIOLOGICAL_PROCESS	mTOR signaling pathway	artfr175g00050
tuberin, partial	artfr512g00010	DOWN	GO:0009966	regulation of signal transduction	BIOLOGICAL_PROCESS	mTOR signaling pathway	.
tuberin, partial	artfr512g00010	DOWN	GO:0009966	regulation of signal transduction	BIOLOGICAL_PROCESS	Autophagy - animal	.
triple functional domain protein	artfr146g00010	UP	GO:0009966	regulation of signal transduction	BIOLOGICAL_PROCESS	.	artfr146g00010
protein sprouty	artfr409g00060	UP	GO:0009966	regulation of signal transduction	BIOLOGICAL_PROCESS	.	artfr409g00060
nicalin-1	artfr665g00010	UP	GO:0009966	regulation of signal transduction	BIOLOGICAL_PROCESS	.	artfr665g00010
focal adhesion kinase 1-like	artfr5321g00010	DOWN	GO:0009966	regulation of signal transduction	BIOLOGICAL_PROCESS	.	.
dynamin-binding protein	artfr446g00020	DOWN	GO:0009966	regulation of signal transduction	BIOLOGICAL_PROCESS	.	artfr446g00020
-	artfr239g00060	DOWN	GO:0009966	regulation of signal transduction	BIOLOGICAL_PROCESS	.	artfr239g00060
-	artfr2164g00010	UP	GO:0009966	regulation of signal transduction	BIOLOGICAL_PROCESS	.	artfr2164g00010
signal recognition particle receptor subunit alpha homolog; LOW QUALITY PROTEIN	artfr120g00040	UP	GO:0006605	protein targeting	BIOLOGICAL_PROCESS	Protein export	.
signal recognition particle 54 kDa protein, partial	artfr1233g00040	UP	GO:0006605	protein targeting	BIOLOGICAL_PROCESS	Protein export	artfr1233g00040
-	artfr1787g00030	UP	GO:0006605	protein targeting	BIOLOGICAL_PROCESS	Protein export	.
mitochondrial intermembrane space import and assembly protein 40	artfr157g00070	UP	GO:0006605	protein targeting	BIOLOGICAL_PROCESS	.	artfr157g00070
coronin-7	artfr3380g00040	UP	GO:0006605	protein targeting	BIOLOGICAL_PROCESS	.	artfr3380g00040
-	artfr1987g00020	UP	GO:0006605	protein targeting	BIOLOGICAL_PROCESS	.	artfr1987g00020
glycogen synthase kinase-3 beta, partial	artfr2851g00010	UP	GO:0006468	protein phosphorylation	BIOLOGICAL_PROCESS	mTOR signaling pathway	artfr2851g00010
glycogen synthase kinase-3 beta variant 5	artfr2851g00020	UP	GO:0006468	protein phosphorylation	BIOLOGICAL_PROCESS	mTOR signaling pathway	.
wee1-like protein kinase; LOW QUALITY PROTEIN	artfr1644g00030	UP	GO:0006468	protein phosphorylation	BIOLOGICAL_PROCESS	.	artfr1644g00030
tyrosine-protein kinase Dnt-like	artfr123g00080	DOWN	GO:0006468	protein phosphorylation	BIOLOGICAL_PROCESS	.	.
twitchin	artfr827g00050	DOWN	GO:0006468	protein phosphorylation	BIOLOGICAL_PROCESS	.	artfr827g00050
tribbles-like protein 1	artfr954g00070	UP	GO:0006468	protein phosphorylation	BIOLOGICAL_PROCESS	.	artfr954g00070
serine/threonine-protein kinase Tao	artfr2959g00010	UP	GO:0006468	protein phosphorylation	BIOLOGICAL_PROCESS	.	artfr2959g00010
Serine/threonine-protein kinase SIK3 serine/threonine-protein kinase SIK3-like	artfr262g00030	DOWN	GO:0006468	protein phosphorylation	BIOLOGICAL_PROCESS	.	.
Serine/threonine-protein kinase pim-3, partial	artfr2343g00020	UP	GO:0006468	protein phosphorylation	BIOLOGICAL_PROCESS	.	.
serine/threonine-protein kinase pim-1-like	artfr2343g00010	UP	GO:0006468	protein phosphorylation	BIOLOGICAL_PROCESS	.	artfr2343g00010
protein Dok-7-like	artfr2436g00030	UP	GO:0006468	protein phosphorylation	BIOLOGICAL_PROCESS	.	artfr2436g00030
probable proline dehydrogenase 2	artfr3595g00020	UP	GO:0006468	protein phosphorylation	BIOLOGICAL_PROCESS	.	artfr3595g00020
obscurin	artfr904g00020	DOWN	GO:0006468	protein phosphorylation	BIOLOGICAL_PROCESS	.	artfr904g00020
GM10117 serine/threonine-protein kinase pelle-like	artfr965g00010	DOWN	GO:0006468	protein phosphorylation	BIOLOGICAL_PROCESS	.	.
focal adhesion kinase 1-like	artfr5321g00010	DOWN	GO:0006468	protein phosphorylation	BIOLOGICAL_PROCESS	.	.
flocculation protein FLO11	artfr2894g00010	UP	GO:0006468	protein phosphorylation	BIOLOGICAL_PROCESS	.	artfr2894g00010
epidermal growth factor receptor	artfr1008g00010	UP	GO:0006468	protein phosphorylation	BIOLOGICAL_PROCESS	.	artfr1008g00010
dual specificity mitogen-activated protein kinase kinase 3	artfr1372g00040	UP	GO:0006468	protein phosphorylation	BIOLOGICAL_PROCESS	.	artfr1372g00040
discoidin domain receptor,	artfr1594g00020	UP	GO:0006468	protein phosphorylation	BIOLOGICAL_PROCESS	.	artfr1594g00020
-	artfr1299g00010	DOWN	GO:0006468	protein phosphorylation	BIOLOGICAL_PROCESS	.	artfr1299g00010
Dolichyl-diphosphooligosaccharide--protein glycosyltransferase 48 kDa subunit-like	artfr1046g00050	UP	GO:0018279	protein N-linked glycosylation via asparagine	BIOLOGICAL_PROCESS	Protein processing in endoplasmic reticulum	.
Dolichyl-diphosphooligosaccharide--protein glycosyltransferase	artfr315g00050	UP	GO:0018279	protein N-linked glycosylation via asparagine	BIOLOGICAL_PROCESS	Protein processing in endoplasmic reticulum	artfr315g00050
Dolichyl-diphosphooligosaccharide--protein glycosyltransferase 48 kDa subunit-like	artfr1046g00050	UP	GO:0018279	protein N-linked glycosylation via asparagine	BIOLOGICAL_PROCESS	N-Glycan biosynthesis	.
Dolichyl-diphosphooligosaccharide--protein glycosyltransferase	artfr315g00050	UP	GO:0018279	protein N-linked glycosylation via asparagine	BIOLOGICAL_PROCESS	N-Glycan biosynthesis	artfr315g00050
Dolichyl-diphosphooligosaccharide--protein glycosyltransferase 48 kDa subunit-like	artfr1046g00050	UP	GO:0018279	protein N-linked glycosylation via asparagine	BIOLOGICAL_PROCESS	Metabolic pathways	.
Dolichyl-diphosphooligosaccharide--protein glycosyltransferase	artfr315g00050	UP	GO:0018279	protein N-linked glycosylation via asparagine	BIOLOGICAL_PROCESS	Metabolic pathways	artfr315g00050
splicing factor pTSR1, putative	artfr427g00100	UP	GO:0006376	mRNA splice site selection	BIOLOGICAL_PROCESS	.	artfr427g00100
luc7-like protein 3	artfr9199g00010	UP	GO:0006376	mRNA splice site selection	BIOLOGICAL_PROCESS	.	artfr9199g00010
tRNA synthetase, partial	artfr8515g00030	UP	GO:0006429	leucyl-tRNA aminoacylation	BIOLOGICAL_PROCESS	.	artfr8515g00030
probable leucine--tRNA ligase, mitochondrial, partial; LOW QUALITY PROTEIN	artfr11846g00010	UP	GO:0006429	leucyl-tRNA aminoacylation	BIOLOGICAL_PROCESS	.	artfr11846g00010
probable leucine--tRNA ligase, mitochondrial	artfr11846g00020	UP	GO:0006429	leucyl-tRNA aminoacylation	BIOLOGICAL_PROCESS	.	artfr11846g00020
leucine--tRNA ligase, mitochondrial, partial, probable	artfr8515g00040	UP	GO:0006429	leucyl-tRNA aminoacylation	BIOLOGICAL_PROCESS	.	artfr8515g00040
guanine nucleotide-binding protein G(o) subunit alpha-like	artfr849g00010	UP	GO:0007188	adenylate cyclase-modulating G protein-coupled receptor signaling pathway	BIOLOGICAL_PROCESS	.	artfr849g00010
guanine nucleotide-binding protein G(o) subunit alpha-like	artfr849g00020	UP	GO:0007188	adenylate cyclase-modulating G protein-coupled receptor signaling pathway	BIOLOGICAL_PROCESS	.	.
transformer-2 protein homolog beta	artfr5853g00010	UP	.	.	.	Spliceosome	artfr5853g00010
THO complex subunit 4 alyref-a	artfr131g00020	UP	.	.	.	Spliceosome	artfr131g00020
THO complex subunit 4	artfr4358g00020	UP	.	.	.	Spliceosome	.
Splicing factor 3B subunit 6-like	artfr1167g00040	UP	.	.	.	Spliceosome	artfr1167g00040
splicing factor 3A subunit 2; LOW QUALITY PROTEIN	artfr50g00030	DOWN	.	.	.	Spliceosome	artfr50g00030
small nuclear ribonucleoprotein Sm D3-like protein	artfr5297g00010	UP	.	.	.	Spliceosome	artfr5297g00010
RNA-binding protein 8A-like	artfr3130g00030	UP	.	.	.	Spliceosome	artfr3130g00030
putative XK-related protein 5	artfr299g00030	UP	.	.	.	Spliceosome	artfr299g00030
Protein BUD31-like protein, partial	artfr3010g00010	UP	.	.	.	Spliceosome	artfr3010g00010
pre-mRNA-splicing factor cwc15	artfr1518g00070	UP	.	.	.	Spliceosome	artfr1518g00070
pre-mRNA-processing factor 6	artfr1588g00040	UP	.	.	.	Spliceosome	.
Hsp70B, partial	artfr864g00030	DOWN	.	.	.	Spliceosome	.
Hsp70B, partial	artfr9354g00010	DOWN	.	.	.	Spliceosome	.
heat shock protein 70kDa, partial	artfr3726g00040	DOWN	.	.	.	Spliceosome	.
Chain A, Crystal Structure Of The Human Y14MAGOH COMPLEX	artfr4458g00010	UP	.	.	.	Spliceosome	artfr4458g00010
THO complex subunit 4 alyref-a	artfr131g00020	UP	.	.	.	RNA transport	artfr131g00020
THO complex subunit 4	artfr4358g00020	UP	.	.	.	RNA transport	.
RNA-binding protein 8A-like	artfr3130g00030	UP	.	.	.	RNA transport	artfr3130g00030
eukaryotic translation initiation factor 5B	artfr2596g00010	UP	.	.	.	RNA transport	.
eukaryotic translation initiation factor 2 subunit 2 beta, 38kDa	artfr3514g00020	UP	.	.	.	RNA transport	artfr3514g00020
eukaryotic translation initiation factor 2 subunit 2	artfr3514g00010	UP	.	.	.	RNA transport	.
Chain A, Crystal Structure Of The Human Y14MAGOH COMPLEX	artfr4458g00010	UP	.	.	.	RNA transport	artfr4458g00010
tumor suppressor candidate 3	artfr912g00050	UP	.	.	.	Protein processing in endoplasmic reticulum	artfr912g00050
putative XK-related protein 5	artfr299g00030	UP	.	.	.	Protein processing in endoplasmic reticulum	artfr299g00030
protein disulfide-isomerase A4, putative	artfr47g00040	UP	.	.	.	Protein processing in endoplasmic reticulum	artfr47g00040
Hsp70B, partial	artfr864g00030	DOWN	.	.	.	Protein processing in endoplasmic reticulum	.
Hsp70B, partial	artfr9354g00010	DOWN	.	.	.	Protein processing in endoplasmic reticulum	.
heat shock protein 70kDa, partial	artfr3726g00040	DOWN	.	.	.	Protein processing in endoplasmic reticulum	.
heat shock protein 70 cognate 3	artfr2204g00010	UP	.	.	.	Protein processing in endoplasmic reticulum	artfr2204g00010
defender against cell death 1	artfr1014g00040	UP	.	.	.	Protein processing in endoplasmic reticulum	artfr1014g00040
-	artfr3752g00010	UP	.	.	.	Protein processing in endoplasmic reticulum	artfr3752g00010
-	artfr1239g00270	UP	.	.	.	Protein processing in endoplasmic reticulum	.
heat shock protein 70 cognate 3	artfr2204g00010	UP	.	.	.	Protein export	artfr2204g00010
-	artfr3752g00010	UP	.	.	.	Protein export	artfr3752g00010
spindle assembly abnormal protein 6 homolog	artfr2402g00020	DOWN	.	.	.	Phosphatidylinositol signaling system	artfr2402g00020
Pik3c3 protein	artfr551g00070	DOWN	.	.	.	Phosphatidylinositol signaling system	artfr551g00070
phosphatidylinositol 4,5-bisphosphate 3-kinase catalytic subunit alpha-like	artfr381g00070	UP	.	.	.	Phosphatidylinositol signaling system	artfr381g00070
Phosphatidylinositol 3,4,5-trisphosphate 3-phosphatase and dual-specificity protein phosphatase PTEN-like	artfr1143g00020	UP	.	.	.	Phosphatidylinositol signaling system	artfr1143g00020
inositol polyphosphate 5-phosphatase E	artfr2137g00020	UP	.	.	.	Phosphatidylinositol signaling system	.
1-phosphatidylinositol 4,5-bisphosphate phosphodiesterase classes I and II	artfr7258g00010	UP	.	.	.	Phosphatidylinositol signaling system	.
1-phosphatidylinositol 4,5-bisphosphate phosphodiesterase beta-1	artfr172g00040	DOWN	.	.	.	Phosphatidylinositol signaling system	.
vacuolar H[+]vacuolar H+-ATPase V0 sector subunits c/c', partial	artfr130g00030	UP	.	.	.	Phagosome	artfr130g00030
Pik3c3 protein	artfr551g00070	DOWN	.	.	.	Phagosome	artfr551g00070
Beta actin1 protein	artfr130g00110	UP	.	.	.	Phagosome	.
actin, alpha cardiac muscle 1-like	artfr4570g00030	UP	.	.	.	Phagosome	.
actin 5 Actin, cytoplasmic 1 partial	artfr8689g00020	UP	.	.	.	Phagosome	.
-	artfr6340g00010	DOWN	.	.	.	Phagosome	artfr6340g00010
-	artfr130g00100	UP	.	.	.	Phagosome	.
tumor suppressor candidate 3	artfr912g00050	UP	.	.	.	N-Glycan biosynthesis	artfr912g00050
mannosyl (alpha-1,3-)-glycoprotein beta-1,2-N-acetylglucosaminyltransferase 1	artfr1205g00020	DOWN	.	.	.	N-Glycan biosynthesis	artfr1205g00020
defender against cell death 1	artfr1014g00040	UP	.	.	.	N-Glycan biosynthesis	artfr1014g00040
alpha-1,3-mannosyl-glycoprotein 4-beta-N-acetylglucosaminyltransferase A-like	artfr412g00020	DOWN	.	.	.	N-Glycan biosynthesis	artfr412g00020
-	artfr1239g00270	UP	.	.	.	N-Glycan biosynthesis	.
Tuberin, partial	artfr4192g00010	DOWN	.	.	.	mTOR signaling pathway	artfr4192g00010
phosphatidylinositol 4,5-bisphosphate 3-kinase catalytic subunit alpha-like	artfr381g00070	UP	.	.	.	mTOR signaling pathway	artfr381g00070
Phosphatidylinositol 3,4,5-trisphosphate 3-phosphatase and dual-specificity protein phosphatase PTEN-like	artfr1143g00020	UP	.	.	.	mTOR signaling pathway	artfr1143g00020
frizzled-1-like	artfr5690g00020	UP	.	.	.	mTOR signaling pathway	.
TPA: serine/threonine-protein phosphatase PP1-beta catalytic subunit, partial	artfr3390g00020	UP	.	.	.	mRNA surveillance pathway	.
THO complex subunit 4 alyref-a	artfr131g00020	UP	.	.	.	mRNA surveillance pathway	artfr131g00020
THO complex subunit 4	artfr4358g00020	UP	.	.	.	mRNA surveillance pathway	.
RNA-binding protein 8A-like	artfr3130g00030	UP	.	.	.	mRNA surveillance pathway	artfr3130g00030
mRNA-capping enzyme	artfr24g00020	UP	.	.	.	mRNA surveillance pathway	.
mRNA cap guanine-N7 methyltransferase, partial	artfr252g00030	UP	.	.	.	mRNA surveillance pathway	artfr252g00030
Chain A, Crystal Structure Of The Human Y14MAGOH COMPLEX	artfr4458g00010	UP	.	.	.	mRNA surveillance pathway	artfr4458g00010
xanthine dehydrogenase/oxidase-like; LOW QUALITY PROTEIN	artfr1405g00010	DOWN	.	.	.	Metabolic pathways	artfr1405g00010
very long-chain-fatty-acid--CoA ligase bubblegum-like	artfr1553g00080	DOWN	.	.	.	Metabolic pathways	.
vacuolar protein sorting-associated protein 13B	artfr379g00050	DOWN	.	.	.	Metabolic pathways	artfr379g00050
vacuolar H[+]vacuolar H+-ATPase V0 sector subunits c/c', partial	artfr130g00030	UP	.	.	.	Metabolic pathways	artfr130g00030
UDP-glucose 4-epimerase-like	artfr6043g00010	UP	.	.	.	Metabolic pathways	artfr6043g00010
UDP-GlcNAc:betaGal beta-1,3-N-acetylglucosaminyltransferase 5 partial	artfr2867g00010	DOWN	.	.	.	Metabolic pathways	artfr2867g00010
tumor suppressor candidate 3	artfr912g00050	UP	.	.	.	Metabolic pathways	artfr912g00050
putative 5-formyltetrahydrofolate cyclo-ligase	artfr421g00050	UP	.	.	.	Metabolic pathways	artfr421g00050
platelet-activating factor acetylhydrolase IB subunit gamma-like	artfr2966g00030	DOWN	.	.	.	Metabolic pathways	artfr2966g00030
Pik3c3 protein	artfr551g00070	DOWN	.	.	.	Metabolic pathways	artfr551g00070
NADH dehydrogenase; probable	artfr878g00060	UP	.	.	.	Metabolic pathways	artfr878g00060
NADH dehydrogenase (Ubiquinone) SGDH subunit	artfr620g00040	UP	.	.	.	Metabolic pathways	artfr620g00040
methylthioribose-1-phosphate isomerase-like	artfr610g00180	UP	.	.	.	Metabolic pathways	.
methylcrotonoyl-CoA carboxylase beta chain, mitochondrial	artfr309g00010	UP	.	.	.	Metabolic pathways	artfr309g00010
membrane-bound alkaline phosphatase-like	artfr1844g00020	UP	.	.	.	Metabolic pathways	artfr1844g00020
mannosyl (alpha-1,3-)-glycoprotein beta-1,2-N-acetylglucosaminyltransferase 1	artfr1205g00020	DOWN	.	.	.	Metabolic pathways	artfr1205g00020
long-chain specific acyl-CoA dehydrogenase, mitochondrial, partial	artfr119g00050	UP	.	.	.	Metabolic pathways	artfr119g00050
LIM domain-binding protein 3-like, partial	artfr08g00140	UP	.	.	.	Metabolic pathways	artfr08g00140
lactase-phlorizin hydrolase	artfr330g00050	DOWN	.	.	.	Metabolic pathways	.
inositol polyphosphate 5-phosphatase E	artfr2137g00020	UP	.	.	.	Metabolic pathways	.
group XIIA secretory phospholipase A2	artfr640g00020	UP	.	.	.	Metabolic pathways	artfr640g00020
GH25081 glycoprotein-N-acetylgalactosamine 3-beta-galactosyltransferase 1-like isoform X1 glycoprotein-N-acetylgalactosamine 3-beta-galactosyltransferase 1 isoform X2 CLUMA_CG002914, isoform A glycoprotein-N-acetylgalactosamine 3-beta-galactosyltransferase 1 isoform X3 hypothetical protein RP20_CCG004142 AGAP009979-PA, partial [Anopheles gambiae str. PEST,]	artfr1875g00030	DOWN	.	.	.	Metabolic pathways	artfr1875g00030
dopamine beta-hydroxylase-like	artfr817g00020	DOWN	.	.	.	Metabolic pathways	.
DNA (cytosine-5)-methyltransferase PliMCI	artfr173g00080	DOWN	.	.	.	Metabolic pathways	artfr173g00080
DNA (cytosine-5)-methyltransferase PliMCI	artfr173g00030	DOWN	.	.	.	Metabolic pathways	.
DNA (cytosine-5)-methyltransferase 1; LOW QUALITY PROTEIN	artfr173g00020	DOWN	.	.	.	Metabolic pathways	artfr173g00020
defender against cell death 1	artfr1014g00040	UP	.	.	.	Metabolic pathways	artfr1014g00040
D-aspartate oxidase; LOW QUALITY PROTEIN	artfr516g00010	DOWN	.	.	.	Metabolic pathways	.
cytidine deaminase; putative	artfr7741g00010	UP	.	.	.	Metabolic pathways	artfr7741g00010
biphosphate nucleotidase	artfr4753g00010	UP	.	.	.	Metabolic pathways	artfr4753g00010
alpha-1,3-mannosyl-glycoprotein 4-beta-N-acetylglucosaminyltransferase A-like	artfr412g00020	DOWN	.	.	.	Metabolic pathways	artfr412g00020
alanine aminotransferase 1-like	artfr379g00070	UP	.	.	.	Metabolic pathways	artfr379g00070
Adenine phosphoribosyltransferase	artfr794g00010	UP	.	.	.	Metabolic pathways	artfr794g00010
acidic mammalian chitinase AGAP009022-PA, partial	artfr1423g00010	DOWN	.	.	.	Metabolic pathways	artfr1423g00010
3'(2'),5'-bisphosphate nucleotidase 1-like	artfr54g00060	UP	.	.	.	Metabolic pathways	.
1-phosphatidylinositol 4,5-bisphosphate phosphodiesterase classes I and II	artfr7258g00010	UP	.	.	.	Metabolic pathways	.
1-phosphatidylinositol 4,5-bisphosphate phosphodiesterase beta-1	artfr172g00040	DOWN	.	.	.	Metabolic pathways	.
-	artfr662g00080	DOWN	.	.	.	Metabolic pathways	artfr662g00080
-	artfr5051g00030	UP	.	.	.	Metabolic pathways	.
-	artfr1239g00270	UP	.	.	.	Metabolic pathways	.
Pik3c3 protein	artfr551g00070	DOWN	.	.	.	Inositol phosphate metabolism	artfr551g00070
phosphatidylinositol 4,5-bisphosphate 3-kinase catalytic subunit alpha-like	artfr381g00070	UP	.	.	.	Inositol phosphate metabolism	artfr381g00070
Phosphatidylinositol 3,4,5-trisphosphate 3-phosphatase and dual-specificity protein phosphatase PTEN-like	artfr1143g00020	UP	.	.	.	Inositol phosphate metabolism	artfr1143g00020
inositol polyphosphate 5-phosphatase E	artfr2137g00020	UP	.	.	.	Inositol phosphate metabolism	.
1-phosphatidylinositol 4,5-bisphosphate phosphodiesterase classes I and II	artfr7258g00010	UP	.	.	.	Inositol phosphate metabolism	.
1-phosphatidylinositol 4,5-bisphosphate phosphodiesterase beta-1	artfr172g00040	DOWN	.	.	.	Inositol phosphate metabolism	.
DNA topoisomerase 2-binding protein 1; LOW QUALITY PROTEIN	artfr755g00020	UP	.	.	.	Homologous recombination	.
putative ubiquitin-like-conjugating enzyme ATG3	artfr4878g00020	UP	.	.	.	Autophagy - other	artfr4878g00020
Pik3c3 protein	artfr551g00070	DOWN	.	.	.	Autophagy - other	artfr551g00070
Tuberin, partial	artfr4192g00010	DOWN	.	.	.	Autophagy - animal	artfr4192g00010
RB1-inducible coiled-coil protein 1-like	artfr3209g00020	UP	.	.	.	Autophagy - animal	artfr3209g00020
putative ubiquitin-like-conjugating enzyme ATG3	artfr4878g00020	UP	.	.	.	Autophagy - animal	artfr4878g00020
Pik3c3 protein	artfr551g00070	DOWN	.	.	.	Autophagy - animal	artfr551g00070
phosphatidylinositol 4,5-bisphosphate 3-kinase catalytic subunit alpha-like	artfr381g00070	UP	.	.	.	Autophagy - animal	artfr381g00070
Phosphatidylinositol 3,4,5-trisphosphate 3-phosphatase and dual-specificity protein phosphatase PTEN-like	artfr1143g00020	UP	.	.	.	Autophagy - animal	artfr1143g00020
zinc metalloproteinase-disintegrin-like EoMP06, partial	artfr2285g00010	UP	.	.	.	.	artfr2285g00010
zinc finger protein swm	artfr1302g00040	UP	.	.	.	.	.
zinc finger protein 84-like	artfr96g00010	UP	.	.	.	.	artfr96g00010
zinc finger protein 62 homolog	artfr1164g00010	UP	.	.	.	.	.
zinc finger protein 608	artfr1983g00010	UP	.	.	.	.	artfr1983g00010
zinc finger MYND domain-containing protein 11	artfr680g00060	DOWN	.	.	.	.	.
Zinc finger CCCH domain-containing protein 14 partial	artfr4420g00010	UP	.	.	.	.	artfr4420g00010
Zgc:101744 receptor expression-enhancing 1-like protein, partial	artfr7042g00020	UP	.	.	.	.	artfr7042g00020
YTH domain family protein 3-like	artfr831g00040	UP	.	.	.	.	.
wings apart-like protein homolog 1	artfr2915g00010	UP	.	.	.	.	.
Wee1-like CDK Tyrosine kinase Wee1 protein kinase	artfr1644g00020	UP	.	.	.	.	.
vitellogenin-A1	artfr7620g00010	DOWN	.	.	.	.	.
Versican core protein	artfr21g00010	DOWN	.	.	.	.	artfr21g00010
vacuolar protein sorting-associated protein 13D-like; LOW QUALITY PROTEIN	artfr1395g00020	DOWN	.	.	.	.	.
vacuolar protein sorting-associated protein 13D-like	artfr3293g00030	DOWN	.	.	.	.	.
Vacuolar protein sorting-associated protein 13D, partial	artfr1395g00010	DOWN	.	.	.	.	artfr1395g00010
uridine diphosphate glucose pyrophosphatase-like	artfr176g00130	UP	.	.	.	.	artfr176g00130
ubiquitin thioesterase otulin	artfr312g00020	UP	.	.	.	.	artfr312g00020
ubiquitin conjugating enzyme 6	artfr2377g00010	UP	.	.	.	.	artfr2377g00010
ubiquitin carboxyl-terminal hydrolase 24-like	artfr5720g00010	DOWN	.	.	.	.	.
ubiquitin carboxyl-terminal hydrolase 24	artfr278g00020	DOWN	.	.	.	.	artfr278g00020
ubiquitin carboxyl-terminal hydrolase 24	artfr2784g00020	DOWN	.	.	.	.	artfr2784g00020
tyrosine-protein phosphatase Lar	artfr2174g00020	DOWN	.	.	.	.	artfr2174g00020
transportin-3	artfr2192g00010	UP	.	.	.	.	artfr2192g00010
Transmembrane protein 9	artfr1738g00010	UP	.	.	.	.	artfr1738g00010
transmembrane protein 184B-like	artfr1321g00030	UP	.	.	.	.	artfr1321g00030
transmembrane protease serine 9-like	artfr04g00040	DOWN	.	.	.	.	artfr04g00040
Transmembrane emp24 domain-containing protein bai	artfr1253g00030	UP	.	.	.	.	.
transmembrane emp24 domain-containing protein 2	artfr454g00060	UP	.	.	.	.	artfr454g00060
transmembrane emp24 domain-containing protein 1	artfr4169g00020	UP	.	.	.	.	artfr4169g00020
transient receptor potential channel pyrexia	artfr2774g00010	DOWN	.	.	.	.	.
transforming growth factor beta induced protein	artfr193g00070	DOWN	.	.	.	.	artfr193g00070
transducin beta-like protein 2; LOW QUALITY PROTEIN	artfr5819g00010	UP	.	.	.	.	.
transcriptional protein SWT1-like	artfr716g00010	UP	.	.	.	.	artfr716g00010
transcriptional activator cubitus interruptus-like, partial	artfr1863g00010	UP	.	.	.	.	artfr1863g00010
transcription factor Sp9-like	artfr1268g00010	UP	.	.	.	.	artfr1268g00010
transcription factor CA150b	artfr3573g00050	UP	.	.	.	.	.
titin	artfr1932g00010	DOWN	.	.	.	.	artfr1932g00010
titin	artfr675g00080	UP	.	.	.	.	.
TIP41-like protein, partial	artfr1554g00050	UP	.	.	.	.	artfr1554g00050
tigger transposable element-derived protein 6-like	artfr785g00210	UP	.	.	.	.	artfr785g00210
thyroid receptor-interacting protein 11	artfr274g00030	UP	.	.	.	.	.
thyroid adenoma-associated protein	artfr250g00040	DOWN	.	.	.	.	.
thioredoxin-related transmembrane protein 1	artfr1106g00020	UP	.	.	.	.	artfr1106g00020
testis-expressed sequence 264 protein-like	artfr3725g00040	UP	.	.	.	.	.
teneurin-a-like	artfr1972g00010	DOWN	.	.	.	.	artfr1972g00010
TBC1 domain family member 23	artfr1563g00010	DOWN	.	.	.	.	artfr1563g00010
TBC1 domain family member 1	artfr2041g00050	DOWN	.	.	.	.	.
TATA element modulatory factor	artfr56g00260	DOWN	.	.	.	.	.
sushi, von Willebrand factor type A, EGF and pentraxin domain-containing protein 1 partial; LOW QUALITY PROTEIN	artfr1416g00020	DOWN	.	.	.	.	.
SUMO-activating enzyme subunit 2-B-like	artfr394g00020	UP	.	.	.	.	artfr394g00020
structural maintenance of chromosomes protein 5-like	artfr5086g00010	UP	.	.	.	.	.
SpoIID/LytB domain-containing protein cylicin-2-like	artfr1830g00030	UP	.	.	.	.	artfr1830g00030
splicing factor, arginine/serine-rich 15-like	artfr217g00060	UP	.	.	.	.	artfr217g00060
splicing factor ESS-2 homolog	artfr636g00920	UP	.	.	.	.	.
splicing factor 1	artfr6188g00020	UP	.	.	.	.	.
spase 12-subunit	artfr7176g00010	UP	.	.	.	.	.
sorting nexin-17-like, partial	artfr357g00010	DOWN	.	.	.	.	artfr357g00010
sortilin-related receptor, partial; LOW QUALITY PROTEIN	artfr7682g00010	UP	.	.	.	.	.
solute carrier family 41 member 1	artfr1773g00010	UP	.	.	.	.	artfr1773g00010
solute carrier family 2 facilitated glucose transporter member 1-like	artfr1775g00010	UP	.	.	.	.	.
Solute carrier family 12 member 2 partial	artfr378g00010	DOWN	.	.	.	.	artfr378g00010
solute carrier family 12 member 1	artfr514g00070	DOWN	.	.	.	.	.
sodium/hydrogen exchanger 3	artfr2523g00030	UP	.	.	.	.	artfr2523g00030
sodium channel protein para	artfr50g00950	DOWN	.	.	.	.	.
snRNA phosphodiesterase U6 snRNA phosphodiesterase-like	artfr3494g00030	UP	.	.	.	.	artfr3494g00030
skeletrophin, putative	artfr3664g00020	DOWN	.	.	.	.	.
short wavelength sensitive opsin 4 melanopsin-A	artfr2030g00010	DOWN	.	.	.	.	.
SH3 and PX domain-containing protein 2A-like	artfr101g00060	DOWN	.	.	.	.	artfr101g00060
SH3 and multiple ankyrin repeat domains protein	artfr40g00120	UP	.	.	.	.	.
serrate RNA effector molecule homolog	artfr08g00040	UP	.	.	.	.	artfr08g00040
serrate RNA effector molecule homolog	artfr08g00060	UP	.	.	.	.	.
serrate RNA effector molecule homolog	artfr08g00070	UP	.	.	.	.	.
serine/threonine-protein phosphatase PP-V	artfr549g00050	UP	.	.	.	.	.
serine/threonine-protein kinase fray2	artfr726g00010	UP	.	.	.	.	artfr726g00010
Serine/threonine-protein kinase D3	artfr1081g00010	DOWN	.	.	.	.	artfr1081g00010
serine/arginine-rich splicing factor 7-like	artfr3576g00040	UP	.	.	.	.	artfr3576g00040
serine proteinase stubble	artfr316g00060	UP	.	.	.	.	artfr316g00060
serine protease inhibitor 88Ea serpin B3-like	artfr2053g00030	UP	.	.	.	.	artfr2053g00030
serine protease inhibitor 88Ea	artfr3539g00030	UP	.	.	.	.	.
serine protease AGAP002422-PA	artfr1219g00010	UP	.	.	.	.	artfr1219g00010
SEC23 interacting protein L	artfr869g00040	UP	.	.	.	.	.
S phase cyclin A-associated protein in the endoplasmic reticulum	artfr1398g00010	DOWN	.	.	.	.	.
ryanodine receptor	artfr4667g00030	DOWN	.	.	.	.	artfr4667g00030
ryanodine receptor	artfr4667g00020	DOWN	.	.	.	.	artfr4667g00020
RYamide receptor-like	artfr82g00070	DOWN	.	.	.	.	.
ruvB-like 2; LOW QUALITY PROTEIN	artfr93g00360	UP	.	.	.	.	.
RUN domain-containing protein 1-like	artfr234g00010	DOWN	.	.	.	.	artfr234g00010
RNA-dependent RNA polymerase 1	artfr8352g00010	UP	.	.	.	.	artfr8352g00010
RNA-binding protein lark	artfr1143g00010	UP	.	.	.	.	artfr1143g00010
RNA-binding protein 48	artfr5463g00020	DOWN	.	.	.	.	artfr5463g00020
RNA-binding protein 45-like	artfr6966g00010	UP	.	.	.	.	artfr6966g00010
RNA-binding protein 45-like	artfr17g00020	UP	.	.	.	.	artfr17g00020
RNA-binding protein 24	artfr2081g00020	UP	.	.	.	.	artfr2081g00020
RNA polymerase-associated protein RTF1 homolog	artfr4506g00010	UP	.	.	.	.	artfr4506g00010
RNA polymerase II-associated protein 3-like, partial	artfr932g00100	UP	.	.	.	.	.
ring canal kelch-like protein kelch,	artfr3888g00020	UP	.	.	.	.	.
Ribosome biogenesis protein BMS1-like protein	artfr1614g00010	DOWN	.	.	.	.	artfr1614g00010
ribosomal RNA-processing protein 7	artfr1242g00020	UP	.	.	.	.	artfr1242g00020
rho-associated protein kinase 1	artfr5301g00010	UP	.	.	.	.	.
rho GTPase-activating protein 11A-like	artfr1225g00080	UP	.	.	.	.	artfr1225g00080
RGM domain family member B	artfr626g00080	UP	.	.	.	.	.
reticulocalbin-2	artfr1415g00050	UP	.	.	.	.	.
regulator of nonsense transcripts 1-like class E	artfr4463g00010	UP	.	.	.	.	.
regulator of G-protein signaling loco-like	artfr11g00110	UP	.	.	.	.	.
ras-specific guanine nucleotide-releasing factor 2-like	artfr93g00020	DOWN	.	.	.	.	artfr93g00020
ras-responsive element-binding protein 1	artfr185g00030	UP	.	.	.	.	artfr185g00030
ras-related protein Rab-24-like	artfr4702g00010	UP	.	.	.	.	.
RANBP2-like and GRIP domain-containing protein 43621	artfr741g00160	UP	.	.	.	.	.
rac GTPase-activating protein 1-like	artfr2178g00030	UP	.	.	.	.	.
pyruvate dehydrogenase	artfr3196g00010	DOWN	.	.	.	.	artfr3196g00010
putative WS beta-transducin repeats protein	artfr4440g00040	UP	.	.	.	.	artfr4440g00040
putative vacuolar fusion protein CCZ1-like	artfr194g00040	DOWN	.	.	.	.	artfr194g00040
putative Spindle assembly abnormal 4	artfr659g00040	UP	.	.	.	.	.
putative NPY-like neuropeptide receptor, partial	artfr82g00060	DOWN	.	.	.	.	artfr82g00060
putative Malic enzyme, partial	artfr4136g00010	DOWN	.	.	.	.	.
Putative histones H3 and H4	artfr2878g00010	UP	.	.	.	.	.
putative Histone-lysine N-methyltransferase	artfr525g00070	UP	.	.	.	.	.
putative DBH-like monooxygenase protein 2	artfr690g00020	DOWN	.	.	.	.	.
protein unc-80 homolog	artfr3363g00010	DOWN	.	.	.	.	.
protein timeless homolog	artfr1094g00020	DOWN	.	.	.	.	artfr1094g00020
protein timeless homolog	artfr6747g00020	DOWN	.	.	.	.	.
protein split ends uncharacterized protein LOC105154457	artfr601g00080	UP	.	.	.	.	.
protein split ends protein split ends-like	artfr6451g00010	UP	.	.	.	.	artfr6451g00010
Protein spinster, partial SPNS1	artfr1456g00050	UP	.	.	.	.	artfr1456g00050
protein Skeletor	artfr1411g00030	UP	.	.	.	.	.
protein SDA1 homolog	artfr4048g00030	UP	.	.	.	.	.
protein real-time	artfr4896g00010	DOWN	.	.	.	.	.
protein peritrophin-1-like	artfr1292g00020	DOWN	.	.	.	.	artfr1292g00020
protein patched-like, partial	artfr6773g00010	UP	.	.	.	.	.
protein O-linked-mannose beta-1,2-N-acetylglucosaminyltransferase 1	artfr2025g00030	DOWN	.	.	.	.	artfr2025g00030
protein NipSnap-like	artfr1801g00010	UP	.	.	.	.	artfr1801g00010
protein mesh	artfr671g00040	UP	.	.	.	.	artfr671g00040
protein Malvolio-like	artfr1116g00010	DOWN	.	.	.	.	.
protein LTV1 homolog	artfr4601g00010	UP	.	.	.	.	artfr4601g00010
protein kinase shaggy-like	artfr6332g00010	UP	.	.	.	.	.
protein jagged-1-like	artfr2749g00020	DOWN	.	.	.	.	artfr2749g00020
protein IWS1 homolog	artfr896g00030	UP	.	.	.	.	artfr896g00030
protein furry homolog	artfr4684g00010	DOWN	.	.	.	.	.
protein dpy-30 homolog, partial	artfr04g00130	UP	.	.	.	.	.
protein disulfide-isomerase A4, probable	artfr5790g00010	UP	.	.	.	.	.
protein bark beetle	artfr3907g00020	UP	.	.	.	.	artfr3907g00020
prolyl 4-hydroxylase subunit alpha-1	artfr3279g00020	UP	.	.	.	.	.
progesterone receptor membrane component 2	artfr1246g00040	UP	.	.	.	.	artfr1246g00040
probable splicing factor, arginine/serine-rich 7	artfr5986g00010	UP	.	.	.	.	artfr5986g00010
probable palmitoyltransferase ZDHHC14	artfr704g00050	UP	.	.	.	.	artfr704g00050
probable cation-transporting ATPase 13A2	artfr1373g00040	DOWN	.	.	.	.	.
probable ATP-dependent RNA helicase DDX27, partial	artfr40g00130	UP	.	.	.	.	.
PRELI domain-containing protein 2-like	artfr550g00060	DOWN	.	.	.	.	.
predicted protein sodium/potassium/calcium exchanger 3	artfr623g00030	UP	.	.	.	.	.
polycomb group RING finger protein 4	artfr2974g00010	UP	.	.	.	.	.
plexin-B-like, partial	artfr580g00010	UP	.	.	.	.	.
plasma membrane calcium-transporting ATPase 3	artfr2231g00020	DOWN	.	.	.	.	artfr2231g00020
plasma membrane calcium-transporting ATPase 3	artfr2231g00030	DOWN	.	.	.	.	.
phospholipid-transporting ATPase IIB; probable	artfr1652g00010	DOWN	.	.	.	.	.
PHD finger protein rhinoceros	artfr4341g00010	UP	.	.	.	.	artfr4341g00010
pet191 homolog	artfr4852g00010	UP	.	.	.	.	artfr4852g00010
paxillin homolog 1; LOW QUALITY PROTEIN	artfr3751g00020	DOWN	.	.	.	.	artfr3751g00020
out at first protein homolog	artfr3988g00030	UP	.	.	.	.	artfr3988g00030
OTU domain-containing protein 5-B	artfr293g00050	UP	.	.	.	.	artfr293g00050
otopetrin-2-like	artfr800g00010	UP	.	.	.	.	artfr800g00010
ormdl 3	artfr488g00040	UP	.	.	.	.	.
organic cation transporter protein; LOW QUALITY PROTEIN	artfr1023g00040	UP	.	.	.	.	artfr1023g00040
nucleolar protein 58	artfr1474g00020	UP	.	.	.	.	artfr1474g00020
nucleolar and coiled-body phosphoprotein 1-like	artfr2735g00010	UP	.	.	.	.	.
nucleic-acid-binding protein from mobile element jockey	artfr146g00030	UP	.	.	.	.	artfr146g00030
nuclear migration protein nudC	artfr1168g00050	UP	.	.	.	.	artfr1168g00050
NUCB1 nucleobindin-2-like, partial uncharacterized protein Dyak_GE22120 nucleobindin-2-like isoform X2 [Trichogramma pretiosum,]	artfr2937g00010	UP	.	.	.	.	artfr2937g00010
Noelin-3 olfactomedin-like protein 2B, partial	artfr188g00030	DOWN	.	.	.	.	artfr188g00030
N-lysine methyltransferase SETD8-like	artfr2964g00030	UP	.	.	.	.	artfr2964g00030
neurotrophin 1-like	artfr77g00100	UP	.	.	.	.	.
neuroligin-4, Y-linked-like	artfr11g00040	UP	.	.	.	.	artfr11g00040
neurofibromin 1	artfr664g00010	DOWN	.	.	.	.	artfr664g00010
neuroendocrine convertase 2	artfr1067g00010	DOWN	.	.	.	.	.
NADH dehydrogenase subunit 1 (mitochondrion)	artfr350g00110	DOWN	.	.	.	.	artfr350g00110
NADH dehydrogenase [ubiquinone,]	artfr4189g00010	UP	.	.	.	.	artfr4189g00010
Na+/K+ ATPase alpha subunit	artfr6155g00020	DOWN	.	.	.	.	.
myotubularin-related protein 13-like	artfr776g00010	DOWN	.	.	.	.	.
Myosin-VIIa myosin-VIIa	artfr4264g00030	UP	.	.	.	.	.
myosin heavy chain, muscle	artfr2441g00020	DOWN	.	.	.	.	artfr2441g00020
myb-like protein X	artfr740g00050	UP	.	.	.	.	artfr740g00050
myb-like protein X	artfr447g00020	UP	.	.	.	.	.
myb-like protein X	artfr311g00010	UP	.	.	.	.	.
mutS protein homolog 5-like	artfr3421g00010	DOWN	.	.	.	.	artfr3421g00010
muscle LIM protein Mlp84B	artfr507g00100	UP	.	.	.	.	.
mucin-5AC	artfr1689g00030	UP	.	.	.	.	artfr1689g00030
mucin-17-like	artfr1323g00020	DOWN	.	.	.	.	artfr1323g00020
monocarboxylate transporter 4-like	artfr217g00030	DOWN	.	.	.	.	artfr217g00030
monocarboxylate transporter 14-like	artfr4269g00010	DOWN	.	.	.	.	.
MIR motif domain-containing protein	artfr1078g00050	UP	.	.	.	.	artfr1078g00050
methionine-R-sulfoxide reductase B1	artfr746g00020	UP	.	.	.	.	artfr746g00020
mediator of RNA polymerase II transcription subunit 12	artfr2065g00030	DOWN	.	.	.	.	artfr2065g00030
MDS1 and EVI1 complex locus protein	artfr2640g00010	UP	.	.	.	.	artfr2640g00010
March5l protein membrane-associated ring finger 5 partial	artfr5683g00010	UP	.	.	.	.	artfr5683g00010
mannosyltransferase	artfr1078g00010	UP	.	.	.	.	.
major facilitator superfamily transporter	artfr370g00020	DOWN	.	.	.	.	artfr370g00020
major facilitator superfamily domain-containing protein 8	artfr2074g00020	DOWN	.	.	.	.	artfr2074g00020
MAGUK p55 subfamily member 5-A	artfr761g00550	UP	.	.	.	.	.
lysozyme 1-like	artfr2663g00020	UP	.	.	.	.	artfr2663g00020
LOW QUALITY PROTEIN: rhythmically expressed gene 5 protein	artfr1821g00010	UP	.	.	.	.	artfr1821g00010
leucine-rich repeat-containing protein 70	artfr1601g00010	UP	.	.	.	.	artfr1601g00010
leucine-rich repeat-containing protein 14-like	artfr763g00060	DOWN	.	.	.	.	artfr763g00060
leucine zipper putative tumor suppressor 3-like; LOW QUALITY PROTEIN	artfr68g00070	UP	.	.	.	.	.
leucine zipper putative tumor suppressor 3	artfr1998g00020	UP	.	.	.	.	artfr1998g00020
La autoantigen-like protein, partial	artfr433g00070	UP	.	.	.	.	artfr433g00070
kyphoscoliosis peptidase-like	artfr679g00010	UP	.	.	.	.	artfr679g00010
Krueppel factor 2-like protein	artfr03g00010	UP	.	.	.	.	.
KICSTOR complex protein SZT2	artfr737g00020	DOWN	.	.	.	.	.
KAT8 regulatory NSL complex subunit 1-like	artfr1798g00010	UP	.	.	.	.	.
iron-sulfur cluster biosynthesis protein isd11; putative	artfr557g00020	UP	.	.	.	.	artfr557g00020
ipo11 protein importin-11	artfr4940g00010	DOWN	.	.	.	.	.
interferon-related developmental regulator 2-like	artfr741g00400	UP	.	.	.	.	.
integumentary mucin A.1-like	artfr2964g00010	UP	.	.	.	.	artfr2964g00010
integral membrane protein GPR180	artfr7058g00020	UP	.	.	.	.	.
Insulin enhancer protein ISL-1, partial	artfr3306g00020	DOWN	.	.	.	.	.
innexin inx2-like	artfr3264g00010	UP	.	.	.	.	.
immunodeficiency virus type I enhancer binding protein, putative	artfr793g00030	UP	.	.	.	.	artfr793g00030
huntingtin interacting protein K	artfr5056g00010	UP	.	.	.	.	artfr5056g00010
HSPC222	artfr1760g00050	UP	.	.	.	.	.
hoip-prov protein	artfr6877g00010	UP	.	.	.	.	.
histone-lysine N-methyltransferase, H3 lysine-79 specific-like	artfr525g00060	UP	.	.	.	.	artfr525g00060
histone-lysine N-methyltransferase, H3 lysine-79 specific-like	artfr11935g00010	UP	.	.	.	.	.
histone-lysine N-methyltransferase 2D polyhomeotic; LOW QUALITY PROTEIN	artfr4480g00030	UP	.	.	.	.	artfr4480g00030
histone	artfr534g00010	DOWN	.	.	.	.	.
hemicentin-1	artfr3469g00010	UP	.	.	.	.	artfr3469g00010
hemicentin-1	artfr21g00030	UP	.	.	.	.	artfr21g00030
heme-binding protein 2-like	artfr1404g00010	DOWN	.	.	.	.	artfr1404g00010
helicase domino-like	artfr3089g00020	UP	.	.	.	.	artfr3089g00020
helicase domino	artfr5453g00010	UP	.	.	.	.	artfr5453g00010
helicase domino	artfr1754g00010	UP	.	.	.	.	artfr1754g00010
heat shock protein Hsp-12.2	artfr1502g00010	UP	.	.	.	.	artfr1502g00010
heat shock protein cognate 3 precursor	artfr9636g00010	UP	.	.	.	.	.
headcase protein-like	artfr3032g00040	UP	.	.	.	.	.
hdc headcase protein-like	artfr3032g00030	UP	.	.	.	.	artfr3032g00030
guanine nucleotide-binding protein G(q) subunit alpha	artfr04g00120	UP	.	.	.	.	artfr04g00120
guanine nucleotide exchange factor for Rho and Rac GTPase, putative	artfr247g00060	UP	.	.	.	.	artfr247g00060
Granulin, partial granulins-like granulins	artfr3243g00020	DOWN	.	.	.	.	artfr3243g00020
golgin subfamily A member 2-like	artfr5494g00010	UP	.	.	.	.	.
GM20660 F-box/LRR-repeat protein 20-like	artfr1486g00020	UP	.	.	.	.	artfr1486g00020
Glutathione S transferase E10	artfr551g00060	UP	.	.	.	.	.
GATA zinc finger domain-containing protein 7	artfr1553g00020	DOWN	.	.	.	.	artfr1553g00020
gamma-glutamylcyclotransferase	artfr8515g00010	UP	.	.	.	.	.
Galactose-3-O-sulfotransferase 2; putative	artfr2714g00030	DOWN	.	.	.	.	artfr2714g00030
G protein alpha subunit i class G-ialpha65A	artfr3122g00010	UP	.	.	.	.	.
fringe glycosyltransferase	artfr1860g00030	UP	.	.	.	.	artfr1860g00030
formin-J-like	artfr2946g00010	UP	.	.	.	.	artfr2946g00010
forkhead box protein F1	artfr4984g00010	UP	.	.	.	.	.
fibroblast growth factor receptor 4	artfr1411g00020	UP	.	.	.	.	artfr1411g00020
FGGY carbohydrate kinase domain-containing protein-like	artfr1162g00020	DOWN	.	.	.	.	artfr1162g00020
fatty acyl-CoA reductase 1	artfr196g00080	UP	.	.	.	.	artfr196g00080
Fatty acyl-CoA reductase 1	artfr113g00030	UP	.	.	.	.	artfr113g00030
fatty acid desaturase 2 cytochrome b5	artfr125g00040	DOWN	.	.	.	.	artfr125g00040
Fasciclin-3	artfr3224g00010	UP	.	.	.	.	artfr3224g00010
Fanconi anemia group M protein homolog	artfr961g00020	DOWN	.	.	.	.	.
facilitated trehalose transporter Tret1-like	artfr39g00070	UP	.	.	.	.	artfr39g00070
eukaryotic translation initiation factor 4B-like, partial; LOW QUALITY PROTEIN	artfr5680g00010	UP	.	.	.	.	.
eukaryotic translation initiation factor 4 gamma 1	artfr1726g00010	UP	.	.	.	.	.
Estrogen sulfotransferase sulfotransferase 1C4	artfr190g00010	DOWN	.	.	.	.	.
ester hydrolase C11orf54 homolog; LOW QUALITY PROTEIN	artfr1283g00030	UP	.	.	.	.	artfr1283g00030
ester hydrolase C11orf54 homolog; LOW QUALITY PROTEIN	artfr1283g00050	UP	.	.	.	.	.
ESF1 homolog; LOW QUALITY PROTEIN	artfr23g00090	UP	.	.	.	.	artfr23g00090
ESF1 homolog; LOW QUALITY PROTEIN	artfr2035g00020	UP	.	.	.	.	artfr2035g00020
ESF1 homolog; LOW QUALITY PROTEIN	artfr164g00050	UP	.	.	.	.	artfr164g00050
erine/arginine repetitive matrix protein 2-like, partial; LOW QUALITY PROTEIN	artfr601g00050	UP	.	.	.	.	artfr601g00050
epithelial chloride channel protein-like; LOW QUALITY PROTEIN	artfr789g00020	UP	.	.	.	.	artfr789g00020
elongation of very long chain fatty acids protein AAEL008004	artfr655g00030	UP	.	.	.	.	.
elongation of very long chain fatty acids protein AAEL008004	artfr655g00040	UP	.	.	.	.	.
elongation of very long chain fatty acids protein 4	artfr490g00020	UP	.	.	.	.	.
elongation factor 1-delta-like	artfr807g00050	UP	.	.	.	.	.
electron transfer flavoprotein subunit beta-like	artfr4370g00020	UP	.	.	.	.	artfr4370g00020
ecdysone-induced protein 78C, partial	artfr07g00010	UP	.	.	.	.	.
E3 ubiquitin-protein ligase TRIM9, partial	artfr2566g00030	UP	.	.	.	.	.
E3 ubiquitin-protein ligase Rnf220-like	artfr4693g00010	DOWN	.	.	.	.	.
E3 ubiquitin-protein ligase Rnf220	artfr641g00050	DOWN	.	.	.	.	artfr641g00050
E3 ubiquitin-protein ligase RNF13-like	artfr2955g00010	UP	.	.	.	.	artfr2955g00010
E3 ubiquitin-protein ligase Nedd-4	artfr3052g00020	UP	.	.	.	.	artfr3052g00020
E3 ubiquitin-protein ligase mind-bomb-like	artfr1165g00020	DOWN	.	.	.	.	artfr1165g00020
E3 ubiquitin-protein ligase MIB2-like	artfr2258g00030	DOWN	.	.	.	.	.
E3 SUMO-protein ligase PIAS1	artfr5938g00010	DOWN	.	.	.	.	.
dystrophin,	artfr6668g00020	DOWN	.	.	.	.	artfr6668g00020
dystrophin	artfr6668g00010	DOWN	.	.	.	.	.
Dystroglycan, partial	artfr1353g00050	UP	.	.	.	.	artfr1353g00050
dystonin	artfr4777g00010	DOWN	.	.	.	.	.
Dnajc8 Chaperone, partial	artfr2488g00020	UP	.	.	.	.	artfr2488g00020
dnaJ homolog subfamily B member 5-like; LOW QUALITY PROTEIN	artfr5327g00020	DOWN	.	.	.	.	artfr5327g00020
DNA replication factor Cdt1	artfr4215g00010	UP	.	.	.	.	.
DNA repair protein RAD50-like putative	artfr6657g00010	DOWN	.	.	.	.	.
DNA ligase 1-like	artfr538g00090	UP	.	.	.	.	artfr538g00090
Dipeptidyl peptidase 1 partial	artfr7373g00010	UP	.	.	.	.	artfr7373g00010
dimethyladenosine transferase 2 mitochondrial	artfr548g00050	DOWN	.	.	.	.	artfr548g00050
Dicer-2	artfr13g00130	UP	.	.	.	.	artfr13g00130
Delta-sarcoglycan, partial	artfr446g00060	DOWN	.	.	.	.	.
DDB1- and CUL4-associated factor 8 partial	artfr519g00010	DOWN	.	.	.	.	.
cytohesin-1	artfr5228g00010	DOWN	.	.	.	.	.
cytochrome P450 CYP18A1	artfr503g00010	UP	.	.	.	.	artfr503g00010
cytochrome P450 CYP12F2	artfr112g00060	DOWN	.	.	.	.	artfr112g00060
cytochrome P450 4V2-like	artfr706g00040	DOWN	.	.	.	.	.
cytochrome P450 4c3-like	artfr1316g00010	DOWN	.	.	.	.	artfr1316g00010
cytochrome p450 307a1; putative	artfr8914g00010	UP	.	.	.	.	artfr8914g00010
cyclin-dependent kinase inhibitor 1	artfr1234g00010	UP	.	.	.	.	artfr1234g00010
cyclic nucleotide-gated olfactory channel-like	artfr59g00020	DOWN	.	.	.	.	.
CXXC-type zinc finger protein 1-like	artfr568g00010	UP	.	.	.	.	.
CXXC-type zinc finger protein 1-like	artfr4721g00010	UP	.	.	.	.	artfr4721g00010
cuticle protein	artfr188g00020	UP	.	.	.	.	artfr188g00020
cubilin homolog, partial	artfr3824g00010	DOWN	.	.	.	.	.
cubilin	artfr784g00070	UP	.	.	.	.	.
C-terminal-binding protein	artfr416g00010	UP	.	.	.	.	artfr416g00010
crossover junction endonuclease EME1, partial	artfr10265g00010	DOWN	.	.	.	.	.
conserved Plasmodium protein, unknown function	artfr1571g00010	UP	.	.	.	.	artfr1571g00010
connector enhancer of kinase suppressor of ras 1	artfr06g00050	DOWN	.	.	.	.	.
coiled-coil-helix-coiled-coil-helix domain-containing protein 1 partial	artfr1493g00030	UP	.	.	.	.	artfr1493g00030
CLK4-associating serine/arginine rich protein	artfr561g00050	UP	.	.	.	.	artfr561g00050
cleavage and polyadenylation specificity factor subunit 3	artfr480g00040	UP	.	.	.	.	artfr480g00040
clathrin coat assembly protein	artfr161g00030	UP	.	.	.	.	artfr161g00030
clathrin coat assembly protein	artfr2018g00030	UP	.	.	.	.	.
chromodomain-helicase-DNA-binding protein 7; LOW QUALITY PROTEIN	artfr10495g00010	UP	.	.	.	.	artfr10495g00010
chloride channel protein 2	artfr2424g00020	DOWN	.	.	.	.	artfr2424g00020
charged multivesicular body protein 1a-like, putative	artfr251g00050	UP	.	.	.	.	artfr251g00050
centrosomal protein of 120 kDa-like	artfr2819g00020	UP	.	.	.	.	artfr2819g00020
Cdk1/cks1	artfr1487g00020	UP	.	.	.	.	artfr1487g00020
CDGSH iron-sulfur domain-containing protein 2 homolog	artfr2534g00020	UP	.	.	.	.	.
CBN-CTL-2 protein catalase-like	artfr32g00020	DOWN	.	.	.	.	.
caveolin-1	artfr425g00060	UP	.	.	.	.	.
caspase-2-like caspase-7 Peptidase	artfr1915g00010	DOWN	.	.	.	.	artfr1915g00010
calpain-1 catalytic subunit-like; LOW QUALITY PROTEIN	artfr1260g00020	DOWN	.	.	.	.	artfr1260g00020
calexcitin-1-like	artfr65g00080	UP	.	.	.	.	.
calcium-binding mitochondrial carrier protein SCaMC-3	artfr4869g00010	DOWN	.	.	.	.	.
calcium-binding mitochondrial carrier protein SCaMC-2-like	artfr1430g00020	DOWN	.	.	.	.	artfr1430g00020
Cag-like protein	artfr2027g00010	UP	.	.	.	.	artfr2027g00010
C11orf54 ester hydrolase	artfr1283g00040	UP	.	.	.	.	.
Brefeldin A-inhibited guanine nucleotide-exchange protein 3 partial	artfr1172g00010	DOWN	.	.	.	.	artfr1172g00010
BRCA1-associated protein-like	artfr4708g00010	DOWN	.	.	.	.	artfr4708g00010
bifunctional heparan sulfate N-deacetylase/N-sulfotransferase	artfr1903g00010	UP	.	.	.	.	artfr1903g00010
Beadex/dlmo protein	artfr10544g00020	DOWN	.	.	.	.	.
basement membrane-specific heparan sulfate proteoglycan core protein-like	artfr4007g00010	DOWN	.	.	.	.	.
basement membrane-specific heparan sulfate proteoglycan core protein	artfr1444g00010	DOWN	.	.	.	.	artfr1444g00010
BAI1-associated protein 3-like	artfr143g00100	DOWN	.	.	.	.	.
autophagy-related protein 8	artfr3279g00010	UP	.	.	.	.	artfr3279g00010
ATP-dependent RNA helicase SUPV3L1, mitochondrial	artfr627g00030	DOWN	.	.	.	.	artfr627g00030
ATP-dependent RNA helicase DHX34-like, probable	artfr6980g00010	DOWN	.	.	.	.	artfr6980g00010
ATP-dependent helicase C29A10.10c	artfr1753g00050	UP	.	.	.	.	artfr1753g00050
ATP-dependent 6-phosphofructokinase	artfr1232g00040	DOWN	.	.	.	.	.
ATP-binding cassette sub-family C member Sur-like	artfr1056g00050	DOWN	.	.	.	.	.
ataxin-2-like protein	artfr5502g00010	UP	.	.	.	.	.
ataxin-2-like protein	artfr464g00080	UP	.	.	.	.	.
ataxin-2	artfr464g00070	UP	.	.	.	.	artfr464g00070
aspartyl-tRNA synthetase AGAP002969-PA-like	artfr6021g00010	UP	.	.	.	.	.
asparginase Peptidase T2	artfr4885g00010	UP	.	.	.	.	.
Aryl hydrocarbon receptor nuclear translocator-like protein, partial	artfr6348g00010	DOWN	.	.	.	.	.
AP-3 complex subunit beta-2-like	artfr6414g00020	DOWN	.	.	.	.	.
AP-1 complex subunit beta-1-like	artfr1261g00010	UP	.	.	.	.	artfr1261g00010
anoctamin-1	artfr4112g00020	UP	.	.	.	.	.
ankyrin repeat domain-containing protein 12	artfr416g00040	UP	.	.	.	.	.
AN1-type zinc finger protein 1-like	artfr829g00070	UP	.	.	.	.	.
AML1-EVI-1 fusion protein transcription factor hamlet-like, partial	artfr5043g00010	UP	.	.	.	.	.
Aminopeptidase YwaD	artfr1482g00010	UP	.	.	.	.	.
aminoacyl tRNA synthase complex-interacting multifunctional protein 2	artfr339g00060	UP	.	.	.	.	.
alpha-tocopherol transfer protein-like	artfr174g00030	DOWN	.	.	.	.	artfr174g00030
ADP-ribosylation factor-related protein 1	artfr3354g00020	UP	.	.	.	.	.
adenosine monophosphate-protein transferase Fic	artfr61g00120	UP	.	.	.	.	.
adaptor protein complex 1/2, beta subunit	artfr911g00010	UP	.	.	.	.	.
activator of basal transcription 1-like	artfr3931g00010	UP	.	.	.	.	artfr3931g00010
actin-binding protein anillin	artfr1457g00050	UP	.	.	.	.	artfr1457g00050
Actin-87e	artfr1529g00030	UP	.	.	.	.	artfr1529g00030
acidic leucine-rich nuclear phosphoprotein 32 family member B-like	artfr189g00010	UP	.	.	.	.	artfr189g00010
ABC protein, subfamily ABCH	artfr1672g00030	UP	.	.	.	.	.
A high-affinity choline transporter 1-like	artfr884g00010	UP	.	.	.	.	.
63 kDa sperm flagellar membrane protein	artfr1838g00010	UP	.	.	.	.	.
60S ribosomal protein L30	artfr2244g00020	UP	.	.	.	.	artfr2244g00020
5 -3 exoribonuclease 2-like protein, partial	artfr1474g00060	UP	.	.	.	.	.
40S ribosomal protein S17-like	artfr599g00030	UP	.	.	.	.	.
39S ribosomal protein L37, mitochondrial, partial	artfr1078g00020	UP	.	.	.	.	artfr1078g00020
39S ribosomal protein L27, mitochondrial	artfr647g00050	UP	.	.	.	.	artfr647g00050
39S ribosomal protein L22, mitochondrial-like	artfr2819g00010	UP	.	.	.	.	artfr2819g00010
39S ribosomal protein L2, mitochondrial	artfr1722g00030	UP	.	.	.	.	artfr1722g00030
39S ribosomal protein L19, mitochondrial-like	artfr2724g00050	UP	.	.	.	.	artfr2724g00050
28S ribosomal protein S35, mitochondrial, partial	artfr1165g00040	UP	.	.	.	.	.
1-phosphatidylinositol 4,5-bisphosphate phosphodiesterase classes I and II	artfr5101g00010	UP	.	.	.	.	artfr5101g00010
1-phosphatidylinositol 4,5-bisphosphate phosphodiesterase classes I and II	artfr5101g00030	UP	.	.	.	.	.
10 kDa heat shock protein, mitochondrial, partial	artfr1412g00020	UP	.	.	.	.	artfr1412g00020
-	artfr980g00010	DOWN	.	.	.	.	artfr980g00010
-	artfr83g00020	DOWN	.	.	.	.	artfr83g00020
-	artfr7610g00020	DOWN	.	.	.	.	artfr7610g00020
-	artfr72g00060	DOWN	.	.	.	.	artfr72g00060
-	artfr624g00020	DOWN	.	.	.	.	artfr624g00020
-	artfr583g00060	DOWN	.	.	.	.	artfr583g00060
-	artfr5234g00020	DOWN	.	.	.	.	artfr5234g00020
-	artfr5163g00030	DOWN	.	.	.	.	artfr5163g00030
-	artfr3745g00030	DOWN	.	.	.	.	artfr3745g00030
-	artfr3671g00010	DOWN	.	.	.	.	artfr3671g00010
-	artfr349g00060	DOWN	.	.	.	.	artfr349g00060
-	artfr3374g00020	DOWN	.	.	.	.	artfr3374g00020
-	artfr328g00010	DOWN	.	.	.	.	artfr328g00010
-	artfr29g00020	DOWN	.	.	.	.	artfr29g00020
-	artfr294g00030	DOWN	.	.	.	.	artfr294g00030
-	artfr2298g00030	DOWN	.	.	.	.	artfr2298g00030
-	artfr2252g00010	DOWN	.	.	.	.	artfr2252g00010
-	artfr2048g00010	DOWN	.	.	.	.	artfr2048g00010
-	artfr193g00080	DOWN	.	.	.	.	artfr193g00080
-	artfr189g00090	DOWN	.	.	.	.	artfr189g00090
-	artfr1795g00040	DOWN	.	.	.	.	artfr1795g00040
-	artfr1684g00030	DOWN	.	.	.	.	artfr1684g00030
-	artfr160g00070	DOWN	.	.	.	.	artfr160g00070
-	artfr1514g00020	DOWN	.	.	.	.	artfr1514g00020
-	artfr1277g00030	DOWN	.	.	.	.	artfr1277g00030
-	artfr1218g00040	DOWN	.	.	.	.	artfr1218g00040
-	artfr118g00040	DOWN	.	.	.	.	artfr118g00040
-	artfr1092g00020	DOWN	.	.	.	.	artfr1092g00020
-	artfr1055g00010	DOWN	.	.	.	.	artfr1055g00010
-	artfr10490g00020	DOWN	.	.	.	.	artfr10490g00020
-	artfr101g00070	DOWN	.	.	.	.	artfr101g00070
-	artfr1904g00030	DOWN	.	.	.	.	.
-	artfr10g00130	DOWN	.	.	.	.	.
-	artfr1904g00020	DOWN	.	.	.	.	.
-	artfr87g00070	DOWN	.	.	.	.	.
-	artfr3256g00040	DOWN	.	.	.	.	.
-	artfr946g00050	DOWN	.	.	.	.	.
-	artfr11g00180	DOWN	.	.	.	.	.
-	artfr4205g00040	DOWN	.	.	.	.	.
-	artfr163g00100	DOWN	.	.	.	.	.
-	artfr3985g00030	DOWN	.	.	.	.	.
-	artfr7683g00010	DOWN	.	.	.	.	.
-	artfr646g00030	DOWN	.	.	.	.	.
-	artfr2175g00030	DOWN	.	.	.	.	.
-	artfr2547g00050	DOWN	.	.	.	.	.
-	artfr1437g00020	DOWN	.	.	.	.	.
-	artfr6999g00040	DOWN	.	.	.	.	.
-	artfr1179g00020	DOWN	.	.	.	.	.
-	artfr2108g00040	DOWN	.	.	.	.	.
-	artfr1170g00040	DOWN	.	.	.	.	.
-	artfr797g00020	DOWN	.	.	.	.	.
-	artfr770g00040	DOWN	.	.	.	.	.
-	artfr1246g00020	DOWN	.	.	.	.	.
-	artfr1315g00010	DOWN	.	.	.	.	.
-	artfr198g00430	DOWN	.	.	.	.	.
-	artfr990g00060	DOWN	.	.	.	.	.
-	artfr1472g00040	DOWN	.	.	.	.	.
-	artfr419g00090	DOWN	.	.	.	.	.
-	artfr4332g00010	DOWN	.	.	.	.	.
-	artfr860g00020	DOWN	.	.	.	.	.
-	artfr34g00020	DOWN	.	.	.	.	.
-	artfr1977g00010	DOWN	.	.	.	.	.
-	artfr1419g00040	DOWN	.	.	.	.	.
-	artfr695g00020	DOWN	.	.	.	.	.
-	artfr81g00090	DOWN	.	.	.	.	.
-	artfr5737g00010	DOWN	.	.	.	.	.
-	artfr1516g00030	DOWN	.	.	.	.	.
-	artfr67g00090	DOWN	.	.	.	.	.
-	artfr573g00010	DOWN	.	.	.	.	.
-	artfr7558g00020	DOWN	.	.	.	.	.
-	artfr5859g00010	DOWN	.	.	.	.	.
-	artfr1702g00030	DOWN	.	.	.	.	.
-	artfr1004g00030	DOWN	.	.	.	.	.
-	artfr777g00010	DOWN	.	.	.	.	.
-	artfr782g00020	DOWN	.	.	.	.	.
-	artfr172g00020	DOWN	.	.	.	.	.
-	artfr1613g00070	DOWN	.	.	.	.	.
-	artfr5448g00020	DOWN	.	.	.	.	.
-	artfr698g00010	DOWN	.	.	.	.	.
-	artfr1778g00020	DOWN	.	.	.	.	.
-	artfr328g00020	DOWN	.	.	.	.	.
-	artfr546g00070	DOWN	.	.	.	.	.
-	artfr2840g00020	DOWN	.	.	.	.	.
-	artfr384g00020	DOWN	.	.	.	.	.
-	artfr2185g00010	DOWN	.	.	.	.	.
-	artfr806g00030	DOWN	.	.	.	.	.
-	artfr4431g00020	DOWN	.	.	.	.	.
-	artfr294g00040	DOWN	.	.	.	.	.
-	artfr93g00390	UP	.	.	.	.	artfr93g00390
-	artfr93g00370	UP	.	.	.	.	artfr93g00370
-	artfr897g00020	UP	.	.	.	.	artfr897g00020
-	artfr865g00020	UP	.	.	.	.	artfr865g00020
-	artfr8654g00010	UP	.	.	.	.	artfr8654g00010
-	artfr846g00050	UP	.	.	.	.	artfr846g00050
-	artfr8142g00010	UP	.	.	.	.	artfr8142g00010
-	artfr806g00010	UP	.	.	.	.	artfr806g00010
-	artfr7659g00020	UP	.	.	.	.	artfr7659g00020
-	artfr677g00050	UP	.	.	.	.	artfr677g00050
-	artfr5988g00010	UP	.	.	.	.	artfr5988g00010
-	artfr5885g00020	UP	.	.	.	.	artfr5885g00020
-	artfr5796g00010	UP	.	.	.	.	artfr5796g00010
-	artfr556g00020	UP	.	.	.	.	artfr556g00020
-	artfr5453g00020	UP	.	.	.	.	artfr5453g00020
-	artfr53g00020	UP	.	.	.	.	artfr53g00020
-	artfr5011g00010	UP	.	.	.	.	artfr5011g00010
-	artfr4990g00010	UP	.	.	.	.	artfr4990g00010
-	artfr498g00010	UP	.	.	.	.	artfr498g00010
-	artfr4663g00020	UP	.	.	.	.	artfr4663g00020
-	artfr4627g00020	UP	.	.	.	.	artfr4627g00020
-	artfr454g00010	UP	.	.	.	.	artfr454g00010
-	artfr4231g00010	UP	.	.	.	.	artfr4231g00010
-	artfr421g00030	UP	.	.	.	.	artfr421g00030
-	artfr419g00010	UP	.	.	.	.	artfr419g00010
-	artfr4073g00010	UP	.	.	.	.	artfr4073g00010
-	artfr3826g00020	UP	.	.	.	.	artfr3826g00020
-	artfr370g00080	UP	.	.	.	.	artfr370g00080
-	artfr3494g00040	UP	.	.	.	.	artfr3494g00040
-	artfr335g00060	UP	.	.	.	.	artfr335g00060
-	artfr3145g00010	UP	.	.	.	.	artfr3145g00010
-	artfr310g00010	UP	.	.	.	.	artfr310g00010
-	artfr29g00050	UP	.	.	.	.	artfr29g00050
-	artfr2964g00020	UP	.	.	.	.	artfr2964g00020
-	artfr293g00010	UP	.	.	.	.	artfr293g00010
-	artfr2936g00030	UP	.	.	.	.	artfr2936g00030
-	artfr2891g00040	UP	.	.	.	.	artfr2891g00040
-	artfr2858g00020	UP	.	.	.	.	artfr2858g00020
-	artfr2843g00040	UP	.	.	.	.	artfr2843g00040
-	artfr2817g00010	UP	.	.	.	.	artfr2817g00010
-	artfr2656g00040	UP	.	.	.	.	artfr2656g00040
-	artfr2613g00010	UP	.	.	.	.	artfr2613g00010
-	artfr247g00050	UP	.	.	.	.	artfr247g00050
-	artfr243g00070	UP	.	.	.	.	artfr243g00070
-	artfr2426g00020	UP	.	.	.	.	artfr2426g00020
-	artfr2230g00170	UP	.	.	.	.	artfr2230g00170
-	artfr2134g00090	UP	.	.	.	.	artfr2134g00090
-	artfr2134g00080	UP	.	.	.	.	artfr2134g00080
-	artfr2134g00020	UP	.	.	.	.	artfr2134g00020
-	artfr1967g00030	UP	.	.	.	.	artfr1967g00030
-	artfr1952g00010	UP	.	.	.	.	artfr1952g00010
-	artfr1888g00010	UP	.	.	.	.	artfr1888g00010
-	artfr1837g00010	UP	.	.	.	.	artfr1837g00010
-	artfr1832g00030	UP	.	.	.	.	artfr1832g00030
-	artfr1768g00020	UP	.	.	.	.	artfr1768g00020
-	artfr1706g00020	UP	.	.	.	.	artfr1706g00020
-	artfr1659g00050	UP	.	.	.	.	artfr1659g00050
-	artfr1610g00010	UP	.	.	.	.	artfr1610g00010
-	artfr15g00180	UP	.	.	.	.	artfr15g00180
-	artfr139g00020	UP	.	.	.	.	artfr139g00020
-	artfr1334g00010	UP	.	.	.	.	artfr1334g00010
-	artfr1329g00050	UP	.	.	.	.	artfr1329g00050
-	artfr1329g00040	UP	.	.	.	.	artfr1329g00040
-	artfr1329g00030	UP	.	.	.	.	artfr1329g00030
-	artfr1329g00020	UP	.	.	.	.	artfr1329g00020
-	artfr1314g00010	UP	.	.	.	.	artfr1314g00010
-	artfr1204g00010	UP	.	.	.	.	artfr1204g00010
-	artfr118g00020	UP	.	.	.	.	artfr118g00020
-	artfr1168g00060	UP	.	.	.	.	artfr1168g00060
-	artfr1157g00050	UP	.	.	.	.	artfr1157g00050
-	artfr109g00050	UP	.	.	.	.	artfr109g00050
-	artfr107g00500	UP	.	.	.	.	artfr107g00500
-	artfr1068g00030	UP	.	.	.	.	artfr1068g00030
-	artfr100g00040	UP	.	.	.	.	artfr100g00040
-	artfr07g00060	UP	.	.	.	.	artfr07g00060
-	artfr06g00030	UP	.	.	.	.	artfr06g00030
-	artfr369g00060	UP	.	.	.	.	.
-	artfr4860g00010	UP	.	.	.	.	.
-	artfr1484g00010	UP	.	.	.	.	.
-	artfr2034g00010	UP	.	.	.	.	.
-	artfr3007g00010	UP	.	.	.	.	.
-	artfr2134g00100	UP	.	.	.	.	.
-	artfr382g00010	UP	.	.	.	.	.
-	artfr1329g00010	UP	.	.	.	.	.
-	artfr5712g00010	UP	.	.	.	.	.
-	artfr755g00040	UP	.	.	.	.	.
-	artfr2592g00020	UP	.	.	.	.	.
-	artfr1452g00390	UP	.	.	.	.	.
-	artfr3555g00020	UP	.	.	.	.	.
-	artfr2384g00040	UP	.	.	.	.	.
-	artfr1799g00170	UP	.	.	.	.	.
-	artfr1664g00030	UP	.	.	.	.	.
-	artfr1059g00050	UP	.	.	.	.	.
-	artfr5465g00010	UP	.	.	.	.	.
-	artfr36g00010	UP	.	.	.	.	.
-	artfr1182g00020	UP	.	.	.	.	.
-	artfr988g00020	UP	.	.	.	.	.
-	artfr3595g00010	UP	.	.	.	.	.
-	artfr3961g00030	UP	.	.	.	.	.
-	artfr784g00080	UP	.	.	.	.	.
-	artfr33g00160	UP	.	.	.	.	.
-	artfr3694g00030	UP	.	.	.	.	.
-	artfr132g00100	UP	.	.	.	.	.
-	artfr7576g00010	UP	.	.	.	.	.
-	artfr785g00220	UP	.	.	.	.	.
-	artfr3396g00020	UP	.	.	.	.	.
-	artfr342g00430	UP	.	.	.	.	.
-	artfr7095g00010	UP	.	.	.	.	.
-	artfr4886g00030	UP	.	.	.	.	.
-	artfr295g00060	UP	.	.	.	.	.
-	artfr3352g00050	UP	.	.	.	.	.
-	artfr392g00050	UP	.	.	.	.	.
-	artfr1893g00040	UP	.	.	.	.	.
-	artfr4324g00020	UP	.	.	.	.	.
-	artfr1022g00010	UP	.	.	.	.	.
-	artfr128g00100	UP	.	.	.	.	.
-	artfr532g00040	UP	.	.	.	.	.
-	artfr1905g00030	UP	.	.	.	.	.
-	artfr5254g00010	UP	.	.	.	.	.
-	artfr2815g00010	UP	.	.	.	.	.
-	artfr3576g00030	UP	.	.	.	.	.
-	artfr882g00050	UP	.	.	.	.	.
-	artfr1194g00010	UP	.	.	.	.	.
-	artfr4800g00010	UP	.	.	.	.	.
-	artfr4048g00020	UP	.	.	.	.	.
-	artfr1157g00070	UP	.	.	.	.	.
-	artfr579g00070	UP	.	.	.	.	.
-	artfr1447g00010	UP	.	.	.	.	.
-	artfr1116g00030	UP	.	.	.	.	.
-	artfr5502g00030	UP	.	.	.	.	.
-	artfr373g00010	UP	.	.	.	.	.
-	artfr1118g00030	UP	.	.	.	.	.
-	artfr3034g00020	UP	.	.	.	.	.
-	artfr131g00010	UP	.	.	.	.	.
-	artfr22g00150	UP	.	.	.	.	.
-	artfr6188g00010	UP	.	.	.	.	.
-	artfr185g00070	UP	.	.	.	.	.
-	artfr36g00140	UP	.	.	.	.	.
-	artfr7659g00010	UP	.	.	.	.	.
-	artfr4118g00030	UP	.	.	.	.	.
-	artfr5535g00010	UP	.	.	.	.	.
-	artfr4048g00010	UP	.	.	.	.	.
-	artfr3797g00020	UP	.	.	.	.	.
-	artfr985g00020	UP	.	.	.	.	.
-	artfr79g00070	UP	.	.	.	.	.
-	artfr4203g00020	UP	.	.	.	.	.
-	artfr368g00010	UP	.	.	.	.	.
-	artfr819g00030	UP	.	.	.	.	.
-	artfr923g00070	UP	.	.	.	.	.
-	artfr217g00080	UP	.	.	.	.	.
-	artfr205g00050	UP	.	.	.	.	.
-	artfr653g00030	UP	.	.	.	.	.
-	artfr65g00020	UP	.	.	.	.	.
-	artfr601g00070	UP	.	.	.	.	.
-	artfr3567g00010	UP	.	.	.	.	.
-	artfr923g00060	UP	.	.	.	.	.
-	artfr1902g00010	UP	.	.	.	.	.
-	artfr1128g00060	UP	.	.	.	.	.
