# Supplementary material for: The genome of the extremophile Artemia provides insight into strategies to cope with extreme environments
Source: BMC Genomics. 2021 Aug 31;22:635. doi: 10.1186/s12864-021-07937-z (PMC8406910; doi:10.1186/s12864-021-07937-z)
Supplement: Supplementary file 22 — Additional file 22. Augustus custom training files for Artemia. Includes probabilities, parameters and weights used for Augustus training for annotation of the Artemia genome. [file 12864_2021_7937_MOESM22_ESM.zip]

Archive with 11 entries (9 files):
- artemia_augustus_training/
- artemia_augustus_training/artemia/
- artemia_augustus_training/artemia/artemia_exon_probs.pbl
- artemia_augustus_training/artemia/artemia_igenic_probs.pbl
- artemia_augustus_training/artemia/artemia_intron_probs.pbl
- artemia_augustus_training/artemia/artemia_metapars.cfg
- artemia_augustus_training/artemia/artemia_metapars.utr.cfg
- artemia_augustus_training/artemia/artemia_parameters.cfg
- artemia_augustus_training/artemia/artemia_parameters.cfg.orig1
- artemia_augustus_training/artemia/artemia_weightmatrix.txt
- artemia_augustus_training/artemia/extrinsic.cfg
