# Supplementary material for: The genome of the extremophile Artemia provides insight into strategies to cope with extreme environments
Source: BMC Genomics. 2021 Aug 31;22:635. doi: 10.1186/s12864-021-07937-z (PMC8406910; doi:10.1186/s12864-021-07937-z)
Supplement: Supplementary file 22 — Additional file 22. Augustus custom training files for Artemia. Includes probabilities, parameters and weights used for Augustus training for annotation of the Artemia genome. [file 12864_2021_7937_MOESM22_ESM.zip › artemia_augustus_training/artemia/artemia_exon_probs.pbl]

#exon model parameters
# begin of content independent part
# start codon probabilities
[STARTCODONS]
# number of start codons:
1
# start codons and their probabilities
ATG	1

# Length distributions
[LENGTH]
# maximal individually stored length probability =
2000
# slope of smoothing bandwidth =
0.05
# smoothing minwindowcount =
11
# length single  initial  internal  terminal
# total number of exons of above types
       17             78            724             75
# number of exons exceeding length d
       2              0              1              2
# 1000 P(len=k), k=0,1,..., 2000
0	0	4.18	4.93	1.81
1	0	4.36	5.53	1.87
2	0	4.54	6.17	1.93
3	0	4.72	6.84	1.99
4	0	4.9	7.52	2.05
5	0	5.08	8.23	2.11
6	0	5.26	8.94	2.17
7	0	5.44	9.64	2.23
8	0	5.63	10.3	2.29
9	0	5.81	11	2.36
10	0	5.99	11.7	2.42
11	0	6.17	12.3	2.49
12	0	6.35	12.9	2.56
13	0	6.53	13.4	2.62
14	0	6.71	13.9	2.69
15	0	6.89	14.3	2.76
16	0	7.07	14.7	2.83
17	0	7.24	14.9	2.9
18	0	7.42	15.2	2.96
19	0	7.59	15.3	3.03
20	0	7.76	15.4	3.1
21	0	7.93	15.4	3.17
22	0	8.1	15.3	3.24
23	0	8.26	15.2	3.31
24	0	8.42	15.1	3.38
25	0	8.57	14.8	3.45
26	0	8.72	14.6	3.52
27	0	8.86	14.3	3.59
28	0	8.99	13.9	3.66
29	0	9.11	13.6	3.73
30	0	9.23	13.2	3.79
31	0	9.33	12.8	3.86
32	0	9.43	12.3	3.93
33	0	9.51	11.9	3.99
34	0	9.59	11.5	4.06
35	0	9.65	11	4.12
36	0	9.69	10.6	4.18
37	0	9.73	10.2	4.24
38	0	9.75	9.73	4.3
39	0	9.75	9.32	4.36
40	0	9.74	8.91	4.42
41	0	9.72	8.52	4.47
42	0	9.69	8.14	4.53
43	0	9.64	7.77	4.58
44	0	9.58	7.43	4.63
45	0	9.51	7.09	4.68
46	0	9.42	6.77	4.73
47	0	9.33	6.47	4.78
48	0	9.22	6.18	4.82
49	0	9.11	5.91	4.86
50	0	8.99	5.65	4.9
51	0	8.87	5.4	4.94
52	0	8.74	5.16	4.98
53	0	8.6	4.94	5.01
54	0	8.46	4.73	5.05
55	0	8.32	4.53	5.08
56	0	8.18	4.35	5.1
57	0	8.04	4.17	5.13
58	0	7.9	4	5.15
59	0	7.77	3.84	5.18
60	0	7.63	3.69	5.19
61	0	7.5	3.55	5.21
62	0	7.37	3.41	5.23
63	0	7.25	3.29	5.24
64	0	7.13	3.17	5.25
65	0	7.02	3.05	5.26
66	0	6.91	2.95	5.26
67	0	6.81	2.85	5.27
68	0	6.71	2.76	5.27
69	0	6.62	2.67	5.27
70	0	6.53	2.6	5.26
71	0	6.44	2.52	5.26
72	0	6.36	2.46	5.25
73	0	6.28	2.4	5.24
74	0	6.2	2.35	5.23
75	0	6.13	2.3	5.22
76	0	6.06	2.26	5.2
77	0	5.99	2.22	5.19
78	0	5.91	2.19	5.17
79	0	5.84	2.17	5.15
80	0	5.77	2.15	5.13
81	0	5.7	2.14	5.1
82	0	5.63	2.13	5.08
83	0	5.56	2.13	5.05
84	0	5.49	2.13	5.02
85	0	5.41	2.14	4.99
86	0	5.33	2.15	4.96
87	0	5.26	2.16	4.93
88	0	5.18	2.17	4.9
89	0	5.1	2.19	4.86
90	0	5.02	2.21	4.83
91	0	4.93	2.23	4.79
92	0	4.85	2.25	4.76
93	0	4.76	2.27	4.72
94	0	4.68	2.29	4.68
95	0	4.59	2.31	4.64
96	0	4.5	2.32	4.6
97	0	4.41	2.34	4.56
98	0	4.33	2.35	4.52
99	0	4.24	2.36	4.48
100	0	4.15	2.37	4.44
101	0	4.07	2.38	4.39
102	0	3.98	2.38	4.35
103	0	3.89	2.38	4.31
104	0	3.81	2.38	4.27
105	0	3.73	2.37	4.22
106	0	3.65	2.36	4.18
107	0	3.57	2.35	4.14
108	0	3.49	2.34	4.1
109	0	3.41	2.32	4.05
110	0	3.34	2.3	4.01
111	0	3.26	2.28	3.97
112	0	3.19	2.26	3.93
113	0	3.12	2.24	3.89
114	0	3.05	2.22	3.85
115	0	2.99	2.19	3.8
116	0	2.92	2.17	3.76
117	0	2.86	2.15	3.72
118	0	2.8	2.13	3.68
119	0	2.74	2.11	3.64
120	0	2.69	2.09	3.6
121	0	2.63	2.07	3.57
122	0	2.58	2.06	3.53
123	0	2.52	2.04	3.49
124	0	2.47	2.03	3.45
125	0	2.42	2.03	3.42
126	0	2.38	2.02	3.38
127	0	2.33	2.02	3.34
128	0	2.28	2.02	3.31
129	0	2.24	2.03	3.27
130	0	2.2	2.03	3.24
131	0	2.16	2.05	3.21
132	0	2.12	2.06	3.17
133	0	2.08	2.07	3.14
134	0	2.04	2.09	3.11
135	0	2	2.11	3.08
136	0	1.96	2.14	3.05
137	0	1.93	2.16	3.02
138	0	1.89	2.18	2.99
139	0	1.86	2.21	2.96
140	0	1.83	2.24	2.93
141	0	1.79	2.26	2.9
142	0	1.76	2.29	2.87
143	0	1.73	2.31	2.84
144	0	1.7	2.33	2.82
145	0	1.67	2.35	2.79
146	0	1.64	2.37	2.76
147	0	1.61	2.38	2.74
148	0	1.58	2.39	2.71
149	0	1.55	2.4	2.69
150	0	1.53	2.4	2.66
151	0	1.5	2.41	2.64
152	0	1.47	2.4	2.62
153	0	1.45	2.4	2.59
154	0	1.42	2.39	2.57
155	0	1.39	2.37	2.55
156	0	1.37	2.36	2.52
157	0	1.34	2.34	2.5
158	0	1.32	2.32	2.48
159	0	1.3	2.29	2.46
160	0	1.27	2.27	2.44
161	0	1.25	2.24	2.42
162	0	1.23	2.21	2.4
163	0	1.2	2.18	2.38
164	0	1.18	2.16	2.36
165	0	1.16	2.13	2.34
166	0	1.14	2.1	2.32
167	0	1.12	2.07	2.3
168	0	1.1	2.04	2.28
169	0	1.08	2.02	2.26
170	0	1.06	2	2.24
171	0	1.04	1.97	2.22
172	0	1.02	1.95	2.2
173	0	0.997	1.94	2.18
174	0	0.978	1.92	2.17
175	0	0.96	1.91	2.15
176	0	0.941	1.89	2.13
177	0	0.923	1.88	2.11
178	0	0.906	1.87	2.09
179	0	0.888	1.86	2.08
180	0	0.871	1.85	2.06
181	0	0.854	1.84	2.04
182	0	0.838	1.84	2.03
183	0	0.822	1.83	2.01
184	0	0.806	1.82	1.99
185	0	0.79	1.8	1.97
186	0	0.775	1.79	1.96
187	0	0.76	1.78	1.94
188	0	0.746	1.76	1.92
189	0	0.731	1.74	1.91
190	0	0.717	1.72	1.89
191	0	0.704	1.7	1.87
192	0	0.69	1.68	1.86
193	0	0.677	1.65	1.84
194	0	0.665	1.63	1.83
195	0	0.652	1.6	1.81
196	0	0.64	1.57	1.79
197	0	0.628	1.54	1.78
198	0	0.616	1.51	1.76
199	0	0.605	1.47	1.74
200	0	0.594	1.44	1.73
201	0.279	0.583	1.41	1.71
202	0.279	0.573	1.37	1.7
203	0.279	0.563	1.34	1.68
204	0.279	0.553	1.31	1.66
205	0.28	0.543	1.28	1.65
206	0.28	0.533	1.25	1.63
207	0.28	0.524	1.22	1.62
208	0.28	0.515	1.19	1.6
209	0.28	0.506	1.16	1.59
210	0.28	0.498	1.13	1.57
211	0.28	0.49	1.11	1.55
212	0.28	0.482	1.09	1.54
213	0.28	0.474	1.07	1.52
214	0.28	0.466	1.05	1.51
215	0.28	0.459	1.03	1.49
216	0.28	0.452	1.01	1.48
217	0.281	0.444	0.993	1.46
218	0.281	0.438	0.977	1.45
219	0.281	0.431	0.962	1.43
220	0.281	0.425	0.948	1.42
221	0.281	0.418	0.935	1.4
222	0.281	0.412	0.923	1.39
223	0.281	0.406	0.911	1.37
224	0.281	0.4	0.899	1.36
225	0.281	0.395	0.888	1.34
226	0.281	0.389	0.877	1.33
227	0.281	0.384	0.866	1.31
228	0.281	0.379	0.855	1.3
229	0.282	0.374	0.845	1.28
230	0.282	0.369	0.835	1.27
231	0.282	0.364	0.824	1.25
232	0.282	0.359	0.814	1.24
233	0.282	0.355	0.804	1.22
234	0.282	0.35	0.793	1.21
235	0.282	0.346	0.783	1.2
236	0.282	0.342	0.773	1.18
237	0.282	0.338	0.762	1.17
238	0.282	0.334	0.752	1.15
239	0.282	0.33	0.741	1.14
240	0.282	0.326	0.731	1.13
241	0.282	0.322	0.72	1.11
242	0.283	0.319	0.71	1.1
243	0.283	0.315	0.699	1.09
244	0.283	0.311	0.689	1.07
245	0.283	0.308	0.678	1.06
246	0.283	0.305	0.668	1.05
247	0.283	0.301	0.657	1.03
248	0.283	0.298	0.647	1.02
249	0.283	0.295	0.637	1.01
250	0.283	0.292	0.626	0.995
251	0.283	0.289	0.616	0.983
252	0.283	0.286	0.605	0.971
253	0.283	0.283	0.595	0.958
254	0.283	0.28	0.584	0.946
255	0.284	0.278	0.574	0.935
256	0.284	0.275	0.564	0.923
257	0.284	0.272	0.553	0.911
258	0.284	0.27	0.543	0.9
259	0.284	0.267	0.533	0.889
260	0.284	0.265	0.523	0.878
261	0.284	0.262	0.512	0.867
262	0.284	0.26	0.502	0.856
263	0.284	0.257	0.492	0.845
264	0.284	0.255	0.482	0.835
265	0.284	0.253	0.472	0.824
266	0.284	0.25	0.462	0.814
267	0.284	0.248	0.452	0.804
268	0.285	0.246	0.443	0.794
269	0.285	0.244	0.433	0.784
270	0.285	0.241	0.423	0.774
271	0.285	0.239	0.414	0.765
272	0.285	0.237	0.405	0.756
273	0.285	0.235	0.395	0.747
274	0.285	0.233	0.386	0.737
275	0.285	0.231	0.377	0.729
276	0.285	0.229	0.368	0.72
277	0.285	0.227	0.36	0.711
278	0.285	0.225	0.351	0.703
279	0.285	0.224	0.343	0.695
280	0.285	0.222	0.335	0.687
281	0.286	0.22	0.327	0.679
282	0.286	0.218	0.319	0.671
283	0.286	0.216	0.311	0.663
284	0.286	0.215	0.304	0.656
285	0.286	0.213	0.297	0.648
286	0.286	0.211	0.29	0.641
287	0.286	0.209	0.283	0.634
288	0.286	0.208	0.276	0.627
289	0.286	0.206	0.27	0.62
290	0.286	0.205	0.263	0.614
291	0.286	0.203	0.257	0.607
292	0.286	0.201	0.251	0.601
293	0.286	0.2	0.246	0.595
294	0.286	0.198	0.24	0.588
295	0.287	0.197	0.235	0.582
296	0.287	0.195	0.23	0.577
297	0.287	0.194	0.225	0.571
298	0.287	0.192	0.22	0.565
299	0.287	0.191	0.215	0.56
300	0.287	0.189	0.211	0.554
301	0.287	0.188	0.207	0.549
302	0.287	0.187	0.203	0.544
303	0.287	0.185	0.199	0.539
304	0.287	0.184	0.195	0.534
305	0.287	0.183	0.191	0.529
306	0.287	0.181	0.188	0.525
307	0.287	0.18	0.184	0.52
308	0.287	0.179	0.181	0.516
309	0.288	0.178	0.178	0.511
310	0.288	0.176	0.175	0.507
311	0.288	0.175	0.172	0.503
312	0.288	0.174	0.169	0.499
313	0.288	0.173	0.166	0.495
314	0.288	0.171	0.164	0.491
315	0.288	0.17	0.161	0.487
316	0.288	0.169	0.159	0.484
317	0.288	0.168	0.157	0.48
318	0.288	0.167	0.154	0.476
319	0.288	0.166	0.152	0.473
320	0.288	0.165	0.15	0.47
321	0.288	0.163	0.148	0.466
322	0.288	0.162	0.146	0.463
323	0.289	0.161	0.144	0.46
324	0.289	0.16	0.142	0.457
325	0.289	0.159	0.141	0.454
326	0.289	0.158	0.139	0.451
327	0.289	0.157	0.137	0.448
328	0.289	0.156	0.136	0.445
329	0.289	0.155	0.134	0.442
330	0.289	0.154	0.132	0.439
331	0.289	0.153	0.131	0.437
332	0.289	0.152	0.129	0.434
333	0.289	0.151	0.128	0.432
334	0.289	0.15	0.127	0.429
335	0.289	0.149	0.125	0.427
336	0.289	0.148	0.124	0.424
337	0.29	0.148	0.123	0.422
338	0.29	0.147	0.121	0.42
339	0.29	0.146	0.12	0.417
340	0.29	0.145	0.119	0.415
341	0.29	0.144	0.118	0.413
342	0.29	0.143	0.116	0.411
343	0.29	0.142	0.115	0.409
344	0.29	0.141	0.114	0.406
345	0.29	0.141	0.113	0.404
346	0.29	0.14	0.112	0.402
347	0.29	0.139	0.111	0.4
348	0.29	0.138	0.11	0.398
349	0.29	0.137	0.109	0.396
350	0.29	0.137	0.108	0.395
351	0.29	0.136	0.107	0.393
352	0.291	0.135	0.106	0.391
353	0.291	0.134	0.105	0.389
354	0.291	0.133	0.104	0.387
355	0.291	0.133	0.103	0.385
356	0.291	0.132	0.102	0.383
357	0.291	0.131	0.101	0.382
358	0.291	0.13	0.0998	0.38
359	0.291	0.13	0.0989	0.378
360	0.291	0.129	0.098	0.377
361	0.291	0.128	0.0971	0.375
362	0.291	0.128	0.0962	0.373
363	0.291	0.127	0.0954	0.372
364	0.291	0.126	0.0945	0.37
365	0.291	0.125	0.0937	0.368
366	0.292	0.125	0.0928	0.367
367	0.292	0.124	0.092	0.365
368	0.292	0.123	0.0912	0.363
369	0.292	0.123	0.0903	0.362
370	0.292	0.122	0.0895	0.36
371	0.292	0.121	0.0887	0.359
372	0.292	0.121	0.0879	0.357
373	0.292	0.12	0.0872	0.356
374	0.292	0.12	0.0864	0.354
375	0.292	0.119	0.0856	0.352
376	0.292	0.118	0.0849	0.351
377	0.292	0.118	0.0841	0.349
378	0.292	0.117	0.0834	0.348
379	0.292	0.116	0.0826	0.346
380	0.292	0.116	0.0819	0.345
381	0.292	0.115	0.0812	0.343
382	0.293	0.115	0.0805	0.342
383	0.293	0.114	0.0798	0.34
384	0.293	0.113	0.0791	0.339
385	0.293	0.113	0.0784	0.337
386	0.293	0.112	0.0777	0.336
387	0.293	0.112	0.077	0.335
388	0.293	0.111	0.0763	0.333
389	0.293	0.11	0.0756	0.332
390	0.293	0.11	0.075	0.33
391	0.293	0.109	0.0743	0.329
392	0.293	0.109	0.0737	0.327
393	0.293	0.108	0.073	0.326
394	0.293	0.108	0.0724	0.324
395	0.293	0.107	0.0717	0.323
396	0.293	0.107	0.0711	0.322
397	0.293	0.106	0.0705	0.32
398	0.294	0.106	0.0699	0.319
399	0.294	0.105	0.0693	0.317
400	0.294	0.104	0.0687	0.316
401	0.294	0.104	0.0681	0.314
402	0.294	0.103	0.0675	0.313
403	0.294	0.103	0.0669	0.312
404	0.294	0.102	0.0663	0.31
405	0.294	0.102	0.0657	0.309
406	0.294	0.101	0.0651	0.307
407	0.294	0.101	0.0646	0.306
408	0.294	0.1	0.064	0.305
409	0.294	0.0998	0.0635	0.303
410	0.294	0.0993	0.0629	0.302
411	0.294	0.0988	0.0624	0.3
412	0.294	0.0983	0.0618	0.299
413	0.294	0.0978	0.0613	0.298
414	0.295	0.0973	0.0607	0.296
415	0.295	0.0968	0.0602	0.295
416	0.295	0.0963	0.0597	0.294
417	0.295	0.0958	0.0592	0.292
418	0.295	0.0953	0.0587	0.291
419	0.295	0.0949	0.0582	0.29
420	0.295	0.0944	0.0577	0.288
421	0.295	0.0939	0.0572	0.287
422	0.295	0.0934	0.0567	0.286
423	0.295	0.093	0.0562	0.284
424	0.295	0.0925	0.0557	0.283
425	0.295	0.092	0.0552	0.282
426	0.295	0.0916	0.0547	0.28
427	0.295	0.0911	0.0543	0.279
428	0.295	0.0906	0.0538	0.278
429	0.295	0.0902	0.0533	0.276
430	0.296	0.0897	0.0529	0.275
431	0.296	0.0893	0.0524	0.274
432	0.296	0.0888	0.0519	0.272
433	0.296	0.0884	0.0515	0.271
434	0.296	0.0879	0.0511	0.27
435	0.296	0.0875	0.0506	0.269
436	0.296	0.087	0.0502	0.267
437	0.296	0.0866	0.0497	0.266
438	0.296	0.0862	0.0493	0.265
439	0.296	0.0857	0.0489	0.264
440	0.296	0.0853	0.0485	0.262
441	0.296	0.0848	0.0481	0.261
442	0.296	0.0844	0.0476	0.26
443	0.296	0.084	0.0472	0.259
444	0.296	0.0836	0.0468	0.257
445	0.296	0.0831	0.0464	0.256
446	0.296	0.0827	0.046	0.255
447	0.297	0.0823	0.0456	0.254
448	0.297	0.0819	0.0452	0.252
449	0.297	0.0814	0.0448	0.251
450	0.297	0.081	0.0445	0.25
451	0.297	0.0806	0.0441	0.249
452	0.297	0.0802	0.0437	0.248
453	0.297	0.0798	0.0433	0.246
454	0.297	0.0794	0.043	0.245
455	0.297	0.079	0.0426	0.244
456	0.297	0.0786	0.0422	0.243
457	0.297	0.0782	0.0419	0.242
458	0.297	0.0778	0.0415	0.241
459	0.297	0.0774	0.0411	0.24
460	0.297	0.077	0.0408	0.238
461	0.297	0.0766	0.0404	0.237
462	0.297	0.0762	0.0401	0.236
463	0.297	0.0758	0.0397	0.235
464	0.297	0.0754	0.0394	0.234
465	0.298	0.075	0.0391	0.233
466	0.298	0.0746	0.0387	0.232
467	0.298	0.0742	0.0384	0.231
468	0.298	0.0738	0.0381	0.229
469	0.298	0.0735	0.0377	0.228
470	0.298	0.0731	0.0374	0.227
471	0.298	0.0727	0.0371	0.226
472	0.298	0.0723	0.0368	0.225
473	0.298	0.0719	0.0365	0.224
474	0.298	0.0716	0.0362	0.223
475	0.298	0.0712	0.0358	0.222
476	0.298	0.0708	0.0355	0.221
477	0.298	0.0705	0.0352	0.22
478	0.298	0.0701	0.0349	0.219
479	0.298	0.0697	0.0346	0.218
480	0.298	0.0694	0.0343	0.217
481	0.298	0.069	0.0341	0.216
482	0.298	0.0686	0.0338	0.215
483	0.298	0.0683	0.0335	0.214
484	0.299	0.0679	0.0332	0.213
485	0.299	0.0676	0.0329	0.212
486	0.299	0.0672	0.0326	0.211
487	0.299	0.0669	0.0324	0.21
488	0.299	0.0665	0.0321	0.209
489	0.299	0.0662	0.0318	0.208
490	0.299	0.0658	0.0316	0.207
491	0.299	0.0655	0.0313	0.206
492	0.299	0.0651	0.031	0.205
493	0.299	0.0648	0.0308	0.204
494	0.299	0.0644	0.0305	0.203
495	0.299	0.0641	0.0303	0.202
496	0.299	0.0638	0.03	0.201
497	0.299	0.0634	0.0298	0.2
498	0.299	0.0631	0.0295	0.2
499	0.299	0.0628	0.0293	0.199
500	0.299	0.0624	0.029	0.198
501	0.299	0.0621	0.0288	0.197
502	0.299	0.0618	0.0285	0.196
503	0.3	0.0614	0.0283	0.195
504	0.3	0.0611	0.0281	0.194
505	0.3	0.0608	0.0279	0.193
506	0.3	0.0605	0.0276	0.192
507	0.3	0.0602	0.0274	0.192
508	0.3	0.0598	0.0272	0.191
509	0.3	0.0595	0.027	0.19
510	0.3	0.0592	0.0268	0.189
511	0.3	0.0589	0.0265	0.188
512	0.3	0.0586	0.0263	0.187
513	0.3	0.0583	0.0261	0.187
514	0.3	0.058	0.0259	0.186
515	0.3	0.0577	0.0257	0.185
516	0.3	0.0574	0.0255	0.184
517	0.3	0.0571	0.0253	0.183
518	0.3	0.0568	0.0251	0.183
519	0.3	0.0565	0.0249	0.182
520	0.3	0.0562	0.0247	0.181
521	0.3	0.0559	0.0245	0.18
522	0.3	0.0556	0.0244	0.179
523	0.301	0.0553	0.0242	0.179
524	0.301	0.055	0.024	0.178
525	0.301	0.0547	0.0238	0.177
526	0.301	0.0544	0.0236	0.176
527	0.301	0.0541	0.0235	0.176
528	0.301	0.0539	0.0233	0.175
529	0.301	0.0536	0.0231	0.174
530	0.301	0.0533	0.0229	0.173
531	0.301	0.053	0.0228	0.173
532	0.301	0.0528	0.0226	0.172
533	0.301	0.0525	0.0225	0.171
534	0.301	0.0522	0.0223	0.171
535	0.301	0.0519	0.0221	0.17
536	0.301	0.0517	0.022	0.169
537	0.301	0.0514	0.0218	0.168
538	0.301	0.0511	0.0217	0.168
539	0.301	0.0509	0.0215	0.167
540	0.301	0.0506	0.0214	0.166
541	0.301	0.0503	0.0212	0.166
542	0.301	0.0501	0.0211	0.165
543	0.301	0.0498	0.021	0.164
544	0.302	0.0496	0.0208	0.164
545	0.302	0.0493	0.0207	0.163
546	0.302	0.0491	0.0206	0.162
547	0.302	0.0488	0.0204	0.162
548	0.302	0.0486	0.0203	0.161
549	0.302	0.0483	0.0202	0.161
550	0.302	0.0481	0.02	0.16
551	0.302	0.0478	0.0199	0.159
552	0.302	0.0476	0.0198	0.159
553	0.302	0.0473	0.0197	0.158
554	0.302	0.0471	0.0196	0.157
555	0.302	0.0469	0.0194	0.157
556	0.302	0.0466	0.0193	0.156
557	0.302	0.0464	0.0192	0.156
558	0.302	0.0462	0.0191	0.155
559	0.302	0.0459	0.019	0.154
560	0.302	0.0457	0.0189	0.154
561	0.302	0.0455	0.0188	0.153
562	0.302	0.0452	0.0187	0.153
563	0.302	0.045	0.0186	0.152
564	0.302	0.0448	0.0185	0.151
565	0.302	0.0446	0.0184	0.151
566	0.303	0.0444	0.0183	0.15
567	0.303	0.0441	0.0182	0.15
568	0.303	0.0439	0.0181	0.149
569	0.303	0.0437	0.018	0.149
570	0.303	0.0435	0.0179	0.148
571	0.303	0.0433	0.0178	0.148
572	0.303	0.0431	0.0177	0.147
573	0.303	0.0429	0.0176	0.146
574	0.303	0.0427	0.0176	0.146
575	0.303	0.0424	0.0175	0.145
576	0.303	0.0422	0.0174	0.145
577	0.303	0.042	0.0173	0.144
578	0.303	0.0418	0.0172	0.144
579	0.303	0.0416	0.0171	0.143
580	0.303	0.0414	0.0171	0.143
581	0.303	0.0412	0.017	0.142
582	0.303	0.0411	0.0169	0.142
583	0.303	0.0409	0.0168	0.141
584	0.303	0.0407	0.0168	0.141
585	0.303	0.0405	0.0167	0.14
586	0.303	0.0403	0.0166	0.14
587	0.303	0.0401	0.0166	0.139
588	0.303	0.0399	0.0165	0.139
589	0.303	0.0397	0.0164	0.138
590	0.304	0.0396	0.0164	0.138
591	0.304	0.0394	0.0163	0.137
592	0.304	0.0392	0.0162	0.137
593	0.304	0.039	0.0162	0.136
594	0.304	0.0388	0.0161	0.136
595	0.304	0.0387	0.016	0.136
596	0.304	0.0385	0.016	0.135
597	0.304	0.0383	0.0159	0.135
598	0.304	0.0382	0.0159	0.134
599	0.304	0.038	0.0158	0.134
600	0.304	0.0378	0.0158	0.133
601	0.304	0.0376	0.0157	0.133
602	0.304	0.0375	0.0156	0.132
603	0.304	0.0373	0.0156	0.132
604	0.304	0.0372	0.0155	0.132
605	0.304	0.037	0.0155	0.131
606	0.304	0.0368	0.0154	0.131
607	0.304	0.0367	0.0154	0.13
608	0.304	0.0365	0.0153	0.13
609	0.304	0.0364	0.0153	0.129
610	0.304	0.0362	0.0152	0.129
611	0.304	0.0361	0.0152	0.129
612	0.304	0.0359	0.0152	0.128
613	0.304	0.0358	0.0151	0.128
614	0.304	0.0356	0.0151	0.127
615	0.305	0.0355	0.015	0.127
616	0.305	0.0353	0.015	0.127
617	0.305	0.0352	0.0149	0.126
618	0.305	0.035	0.0149	0.126
619	0.305	0.0349	0.0149	0.125
620	0.305	0.0348	0.0148	0.125
621	0.305	0.0346	0.0148	0.125
622	0.305	0.0345	0.0147	0.124
623	0.305	0.0344	0.0147	0.124
624	0.305	0.0342	0.0147	0.123
625	0.305	0.0341	0.0146	0.123
626	0.305	0.034	0.0146	0.123
627	0.305	0.0338	0.0145	0.122
628	0.305	0.0337	0.0145	0.122
629	0.305	0.0336	0.0145	0.122
630	0.305	0.0334	0.0144	0.121
631	0.305	0.0333	0.0144	0.121
632	0.305	0.0332	0.0144	0.121
633	0.305	0.0331	0.0143	0.12
634	0.305	0.0329	0.0143	0.12
635	0.305	0.0328	0.0143	0.119
636	0.305	0.0327	0.0142	0.119
637	0.305	0.0326	0.0142	0.119
638	0.305	0.0325	0.0142	0.118
639	0.305	0.0324	0.0141	0.118
640	0.305	0.0322	0.0141	0.118
641	0.305	0.0321	0.0141	0.117
642	0.306	0.032	0.014	0.117
643	0.306	0.0319	0.014	0.117
644	0.306	0.0318	0.014	0.116
645	0.306	0.0317	0.014	0.116
646	0.306	0.0316	0.0139	0.116
647	0.306	0.0315	0.0139	0.115
648	0.306	0.0314	0.0139	0.115
649	0.306	0.0313	0.0138	0.115
650	0.306	0.0312	0.0138	0.114
651	0.306	0.031	0.0138	0.114
652	0.306	0.0309	0.0138	0.114
653	0.306	0.0308	0.0137	0.113
654	0.306	0.0307	0.0137	0.113
655	0.306	0.0306	0.0137	0.113
656	0.306	0.0306	0.0137	0.113
657	0.306	0.0305	0.0136	0.112
658	0.306	0.0304	0.0136	0.112
659	0.306	0.0303	0.0136	0.112
660	0.306	0.0302	0.0135	0.111
661	0.306	0.0301	0.0135	0.111
662	0.306	0.03	0.0135	0.111
663	0.306	0.0299	0.0135	0.11
664	0.306	0.0298	0.0135	0.11
665	0.306	0.0297	0.0134	0.11
666	0.306	0.0296	0.0134	0.11
667	0.306	0.0296	0.0134	0.109
668	0.306	0.0295	0.0134	0.109
669	0.306	0.0294	0.0133	0.109
670	0.306	0.0293	0.0133	0.108
671	0.306	0.0292	0.0133	0.108
672	0.306	0.0291	0.0133	0.108
673	0.307	0.0291	0.0132	0.108
674	0.307	0.029	0.0132	0.107
675	0.307	0.0289	0.0132	0.107
676	0.307	0.0288	0.0132	0.107
677	0.307	0.0287	0.0131	0.107
678	0.307	0.0287	0.0131	0.106
679	0.307	0.0286	0.0131	0.106
680	0.307	0.0285	0.0131	0.106
681	0.307	0.0284	0.0131	0.105
682	0.307	0.0284	0.013	0.105
683	0.307	0.0283	0.013	0.105
684	0.307	0.0282	0.013	0.105
685	0.307	0.0282	0.013	0.104
686	0.307	0.0281	0.0129	0.104
687	0.307	0.028	0.0129	0.104
688	0.307	0.028	0.0129	0.104
689	0.307	0.0279	0.0129	0.103
690	0.307	0.0278	0.0129	0.103
691	0.307	0.0278	0.0128	0.103
692	0.307	0.0277	0.0128	0.103
693	0.307	0.0276	0.0128	0.102
694	0.307	0.0276	0.0128	0.102
695	0.307	0.0275	0.0128	0.102
696	0.307	0.0274	0.0127	0.102
697	0.307	0.0274	0.0127	0.101
698	0.307	0.0273	0.0127	0.101
699	0.307	0.0273	0.0127	0.101
700	0.307	0.0272	0.0126	0.101
701	0.307	0.0271	0.0126	0.1
702	0.307	0.0271	0.0126	0.1
703	0.307	0.027	0.0126	0.1
704	0.307	0.027	0.0126	0.0998
705	0.307	0.0269	0.0125	0.0995
706	0.307	0.0269	0.0125	0.0993
707	0.307	0.0268	0.0125	0.0991
708	0.308	0.0268	0.0125	0.0989
709	0.308	0.0267	0.0125	0.0986
710	0.308	0.0267	0.0124	0.0984
711	0.308	0.0266	0.0124	0.0982
712	0.308	0.0266	0.0124	0.098
713	0.308	0.0265	0.0124	0.0977
714	0.308	0.0265	0.0124	0.0975
715	0.308	0.0264	0.0123	0.0973
716	0.308	0.0264	0.0123	0.0971
717	0.308	0.0263	0.0123	0.0969
718	0.308	0.0263	0.0123	0.0967
719	0.308	0.0262	0.0123	0.0965
720	0.308	0.0262	0.0122	0.0962
721	0.308	0.0261	0.0122	0.096
722	0.308	0.0261	0.0122	0.0958
723	0.308	0.026	0.0122	0.0956
724	0.308	0.026	0.0122	0.0954
725	0.308	0.026	0.0121	0.0952
726	0.308	0.0259	0.0121	0.095
727	0.308	0.0259	0.0121	0.0948
728	0.308	0.0258	0.0121	0.0946
729	0.308	0.0258	0.0121	0.0944
730	0.308	0.0257	0.012	0.0942
731	0.308	0.0257	0.012	0.094
732	0.308	0.0257	0.012	0.0938
733	0.308	0.0256	0.012	0.0936
734	0.308	0.0256	0.012	0.0934
735	0.308	0.0256	0.0119	0.0932
736	0.308	0.0255	0.0119	0.093
737	0.308	0.0255	0.0119	0.0928
738	0.308	0.0254	0.0119	0.0926
739	0.308	0.0254	0.0119	0.0924
740	0.308	0.0254	0.0118	0.0922
741	0.308	0.0253	0.0118	0.0921
742	0.308	0.0253	0.0118	0.0919
743	0.308	0.0253	0.0118	0.0917
744	0.308	0.0252	0.0118	0.0915
745	0.308	0.0252	0.0117	0.0913
746	0.308	0.0252	0.0117	0.0911
747	0.308	0.0251	0.0117	0.0909
748	0.308	0.0251	0.0117	0.0908
749	0.309	0.0251	0.0117	0.0906
750	0.309	0.0251	0.0116	0.0904
751	0.309	0.025	0.0116	0.0902
752	0.309	0.025	0.0116	0.09
753	0.309	0.025	0.0116	0.0899
754	0.309	0.0249	0.0116	0.0897
755	0.309	0.0249	0.0116	0.0895
756	0.309	0.0249	0.0115	0.0893
757	0.309	0.0248	0.0115	0.0892
758	0.309	0.0248	0.0115	0.089
759	0.309	0.0248	0.0115	0.0888
760	0.309	0.0248	0.0115	0.0887
761	0.309	0.0247	0.0114	0.0885
762	0.309	0.0247	0.0114	0.0883
763	0.309	0.0247	0.0114	0.0881
764	0.309	0.0247	0.0114	0.088
765	0.309	0.0246	0.0114	0.0878
766	0.309	0.0246	0.0113	0.0876
767	0.309	0.0246	0.0113	0.0875
768	0.309	0.0246	0.0113	0.0873
769	0.309	0.0245	0.0113	0.0872
770	0.309	0.0245	0.0113	0.087
771	0.309	0.0245	0.0112	0.0868
772	0.309	0.0245	0.0112	0.0867
773	0.309	0.0245	0.0112	0.0865
774	0.309	0.0244	0.0112	0.0864
775	0.309	0.0244	0.0112	0.0862
776	0.309	0.0244	0.0111	0.086
777	0.309	0.0244	0.0111	0.0859
778	0.309	0.0243	0.0111	0.0857
779	0.309	0.0243	0.0111	0.0856
780	0.309	0.0243	0.0111	0.0854
781	0.309	0.0243	0.011	0.0853
782	0.309	0.0243	0.011	0.0851
783	0.309	0.0242	0.011	0.085
784	0.309	0.0242	0.011	0.0848
785	0.309	0.0242	0.011	0.0847
786	0.309	0.0242	0.011	0.0845
787	0.309	0.0242	0.0109	0.0844
788	0.309	0.0242	0.0109	0.0842
789	0.309	0.0241	0.0109	0.0841
790	0.309	0.0241	0.0109	0.0839
791	0.309	0.0241	0.0109	0.0838
792	0.309	0.0241	0.0108	0.0836
793	0.309	0.0241	0.0108	0.0835
794	0.309	0.024	0.0108	0.0833
795	0.309	0.024	0.0108	0.0832
796	0.309	0.024	0.0108	0.0831
797	0.309	0.024	0.0107	0.0829
798	0.309	0.024	0.0107	0.0828
799	0.309	0.024	0.0107	0.0826
800	0.309	0.024	0.0107	0.0825
801	0.309	0.0239	0.0107	0.0824
802	0.309	0.0239	0.0107	0.0822
803	0.309	0.0239	0.0106	0.0821
804	0.309	0.0239	0.0106	0.0819
805	0.309	0.0239	0.0106	0.0818
806	0.31	0.0239	0.0106	0.0817
807	0.31	0.0238	0.0106	0.0815
808	0.31	0.0238	0.0105	0.0814
809	0.31	0.0238	0.0105	0.0813
810	0.31	0.0238	0.0105	0.0811
811	0.31	0.0238	0.0105	0.081
812	0.31	0.0238	0.0105	0.0809
813	0.31	0.0238	0.0104	0.0807
814	0.31	0.0238	0.0104	0.0806
815	0.31	0.0237	0.0104	0.0805
816	0.31	0.0237	0.0104	0.0803
817	0.31	0.0237	0.0104	0.0802
818	0.31	0.0237	0.0104	0.0801
819	0.31	0.0237	0.0103	0.08
820	0.31	0.0237	0.0103	0.0798
821	0.31	0.0237	0.0103	0.0797
822	0.31	0.0237	0.0103	0.0796
823	0.31	0.0236	0.0103	0.0795
824	0.31	0.0236	0.0102	0.0793
825	0.31	0.0236	0.0102	0.0792
826	0.31	0.0236	0.0102	0.0791
827	0.31	0.0236	0.0102	0.079
828	0.31	0.0236	0.0102	0.0788
829	0.31	0.0236	0.0101	0.0787
830	0.31	0.0236	0.0101	0.0786
831	0.31	0.0236	0.0101	0.0785
832	0.31	0.0236	0.0101	0.0784
833	0.31	0.0235	0.0101	0.0782
834	0.31	0.0235	0.0101	0.0781
835	0.31	0.0235	0.01	0.078
836	0.31	0.0235	0.01	0.0779
837	0.31	0.0235	0.01	0.0778
838	0.31	0.0235	0.00998	0.0777
839	0.31	0.0235	0.00997	0.0775
840	0.31	0.0235	0.00995	0.0774
841	0.31	0.0235	0.00993	0.0773
842	0.31	0.0235	0.00991	0.0772
843	0.31	0.0235	0.00989	0.0771
844	0.31	0.0234	0.00988	0.077
845	0.31	0.0234	0.00986	0.0769
846	0.31	0.0234	0.00984	0.0768
847	0.31	0.0234	0.00982	0.0766
848	0.31	0.0234	0.0098	0.0765
849	0.31	0.0234	0.00979	0.0764
850	0.31	0.0234	0.00977	0.0763
851	0.31	0.0234	0.00975	0.0762
852	0.31	0.0234	0.00973	0.0761
853	0.31	0.0234	0.00971	0.076
854	0.31	0.0234	0.0097	0.0759
855	0.31	0.0234	0.00968	0.0758
856	0.31	0.0233	0.00966	0.0757
857	0.31	0.0233	0.00964	0.0756
858	0.31	0.0233	0.00962	0.0755
859	0.31	0.0233	0.00961	0.0754
860	0.31	0.0233	0.00959	0.0753
861	0.31	0.0233	0.00957	0.0751
862	0.31	0.0233	0.00955	0.075
863	0.31	0.0233	0.00954	0.0749
864	0.31	0.0233	0.00952	0.0748
865	0.31	0.0233	0.0095	0.0747
866	0.31	0.0233	0.00948	0.0746
867	0.31	0.0233	0.00946	0.0745
868	0.31	0.0233	0.00945	0.0744
869	0.31	0.0233	0.00943	0.0743
870	0.31	0.0232	0.00941	0.0742
871	0.31	0.0232	0.00939	0.0741
872	0.31	0.0232	0.00938	0.074
873	0.31	0.0232	0.00936	0.0739
874	0.31	0.0232	0.00934	0.0738
875	0.31	0.0232	0.00932	0.0737
876	0.31	0.0232	0.00931	0.0737
877	0.31	0.0232	0.00929	0.0736
878	0.31	0.0232	0.00927	0.0735
879	0.31	0.0232	0.00925	0.0734
880	0.31	0.0232	0.00924	0.0733
881	0.31	0.0232	0.00922	0.0732
882	0.31	0.0232	0.0092	0.0731
883	0.31	0.0232	0.00918	0.073
884	0.31	0.0232	0.00917	0.0729
885	0.31	0.0231	0.00915	0.0728
886	0.31	0.0231	0.00913	0.0727
887	0.31	0.0231	0.00911	0.0726
888	0.31	0.0231	0.0091	0.0725
889	0.31	0.0231	0.00908	0.0724
890	0.31	0.0231	0.00906	0.0723
891	0.31	0.0231	0.00905	0.0723
892	0.31	0.0231	0.00903	0.0722
893	0.31	0.0231	0.00901	0.0721
894	0.31	0.0231	0.00899	0.072
895	0.31	0.0231	0.00898	0.0719
896	0.31	0.0231	0.00896	0.0718
897	0.31	0.0231	0.00894	0.0717
898	0.31	0.0231	0.00893	0.0716
899	0.31	0.0231	0.00891	0.0716
900	0.31	0.0231	0.00889	0.0715
901	0.31	0.0231	0.00887	0.0714
902	0.31	0.0231	0.00886	0.0713
903	0.31	0.023	0.00884	0.0712
904	0.31	0.023	0.00882	0.0711
905	0.31	0.023	0.00881	0.071
906	0.31	0.023	0.00879	0.071
907	0.31	0.023	0.00877	0.0709
908	0.31	0.023	0.00876	0.0708
909	0.31	0.023	0.00874	0.0707
910	0.31	0.023	0.00872	0.0706
911	0.31	0.023	0.0087	0.0705
912	0.31	0.023	0.00869	0.0705
913	0.31	0.023	0.00867	0.0704
914	0.31	0.023	0.00865	0.0703
915	0.31	0.023	0.00864	0.0702
916	0.31	0.023	0.00862	0.0701
917	0.31	0.023	0.0086	0.0701
918	0.31	0.023	0.00859	0.07
919	0.31	0.023	0.00857	0.0699
920	0.31	0.023	0.00855	0.0698
921	0.31	0.023	0.00854	0.0697
922	0.31	0.0229	0.00852	0.0697
923	0.31	0.0229	0.0085	0.0696
924	0.31	0.0229	0.00849	0.0695
925	0.31	0.0229	0.00847	0.0694
926	0.31	0.0229	0.00845	0.0694
927	0.31	0.0229	0.00844	0.0693
928	0.31	0.0229	0.00842	0.0692
929	0.31	0.0229	0.0084	0.0691
930	0.31	0.0229	0.00839	0.0691
931	0.31	0.0229	0.00837	0.069
932	0.31	0.0229	0.00835	0.0689
933	0.31	0.0229	0.00834	0.0688
934	0.31	0.0229	0.00832	0.0688
935	0.31	0.0229	0.0083	0.0687
936	0.31	0.0229	0.00829	0.0686
937	0.31	0.0229	0.00827	0.0685
938	0.31	0.0229	0.00825	0.0685
939	0.31	0.0229	0.00824	0.0684
940	0.31	0.0229	0.00822	0.0683
941	0.31	0.0228	0.0082	0.0683
942	0.31	0.0228	0.00819	0.0682
943	0.31	0.0228	0.00817	0.0681
944	0.31	0.0228	0.00815	0.068
945	0.31	0.0228	0.00814	0.068
946	0.31	0.0228	0.00812	0.0679
947	0.31	0.0228	0.00811	0.0678
948	0.31	0.0228	0.00809	0.0678
949	0.31	0.0228	0.00807	0.0677
950	0.31	0.0228	0.00806	0.0676
951	0.31	0.0228	0.00804	0.0676
952	0.31	0.0228	0.00802	0.0675
953	0.31	0.0228	0.00801	0.0674
954	0.31	0.0228	0.00799	0.0674
955	0.31	0.0228	0.00798	0.0673
956	0.31	0.0228	0.00796	0.0672
957	0.31	0.0228	0.00794	0.0672
958	0.31	0.0228	0.00793	0.0671
959	0.31	0.0228	0.00791	0.067
960	0.31	0.0227	0.00789	0.067
961	0.31	0.0227	0.00788	0.0669
962	0.31	0.0227	0.00786	0.0668
963	0.31	0.0227	0.00785	0.0668
964	0.31	0.0227	0.00783	0.0667
965	0.31	0.0227	0.00781	0.0666
966	0.31	0.0227	0.0078	0.0666
967	0.31	0.0227	0.00778	0.0665
968	0.31	0.0227	0.00776	0.0664
969	0.31	0.0227	0.00775	0.0664
970	0.31	0.0227	0.00773	0.0663
971	0.31	0.0227	0.00772	0.0662
972	0.31	0.0227	0.0077	0.0662
973	0.31	0.0227	0.00768	0.0661
974	0.31	0.0227	0.00767	0.0661
975	0.31	0.0227	0.00765	0.066
976	0.31	0.0227	0.00764	0.0659
977	0.31	0.0227	0.00762	0.0659
978	0.31	0.0227	0.0076	0.0658
979	0.31	0.0226	0.00759	0.0658
980	0.31	0.0226	0.00757	0.0657
981	0.31	0.0226	0.00756	0.0656
982	0.31	0.0226	0.00754	0.0656
983	0.31	0.0226	0.00752	0.0655
984	0.31	0.0226	0.00751	0.0655
985	0.31	0.0226	0.00749	0.0654
986	0.31	0.0226	0.00748	0.0653
987	0.31	0.0226	0.00746	0.0653
988	0.31	0.0226	0.00745	0.0652
989	0.31	0.0226	0.00743	0.0652
990	0.31	0.0226	0.00741	0.0651
991	0.31	0.0226	0.0074	0.065
992	0.31	0.0226	0.00738	0.065
993	0.31	0.0226	0.00737	0.0649
994	0.31	0.0226	0.00735	0.0649
995	0.31	0.0226	0.00734	0.0648
996	0.31	0.0226	0.00732	0.0647
997	0.31	0.0225	0.0073	0.0647
998	0.31	0.0225	0.00729	0.0646
999	0.31	0.0225	0.00727	0.0646
1000	0.31	0.0225	0.00726	0.0645
1001	0.31	0.0225	0.00724	0.0645
1002	0.31	0.0225	0.00723	0.0644
1003	0.31	0.0225	0.00721	0.0644
1004	0.31	0.0225	0.00719	0.0643
1005	0.31	0.0225	0.00718	0.0642
1006	0.31	0.0225	0.00716	0.0642
1007	0.31	0.0225	0.00715	0.0641
1008	0.31	0.0225	0.00713	0.0641
1009	0.31	0.0225	0.00712	0.064
1010	0.31	0.0225	0.0071	0.064
1011	0.31	0.0225	0.00708	0.0639
1012	0.31	0.0225	0.00707	0.0639
1013	0.31	0.0225	0.00705	0.0638
1014	0.31	0.0224	0.00704	0.0638
1015	0.31	0.0224	0.00702	0.0637
1016	0.31	0.0224	0.00701	0.0636
1017	0.31	0.0224	0.00699	0.0636
1018	0.31	0.0224	0.00698	0.0635
1019	0.31	0.0224	0.00696	0.0635
1020	0.31	0.0224	0.00695	0.0634
1021	0.31	0.0224	0.00693	0.0634
1022	0.31	0.0224	0.00691	0.0633
1023	0.31	0.0224	0.0069	0.0633
1024	0.31	0.0224	0.00688	0.0632
1025	0.31	0.0224	0.00687	0.0632
1026	0.31	0.0224	0.00685	0.0631
1027	0.31	0.0224	0.00684	0.0631
1028	0.31	0.0224	0.00682	0.063
1029	0.31	0.0224	0.00681	0.063
1030	0.31	0.0223	0.00679	0.0629
1031	0.31	0.0223	0.00678	0.0629
1032	0.309	0.0223	0.00676	0.0628
1033	0.309	0.0223	0.00675	0.0628
1034	0.309	0.0223	0.00673	0.0627
1035	0.309	0.0223	0.00672	0.0627
1036	0.309	0.0223	0.0067	0.0626
1037	0.309	0.0223	0.00668	0.0626
1038	0.309	0.0223	0.00667	0.0625
1039	0.309	0.0223	0.00665	0.0625
1040	0.309	0.0223	0.00664	0.0624
1041	0.309	0.0223	0.00662	0.0624
1042	0.309	0.0223	0.00661	0.0623
1043	0.309	0.0223	0.00659	0.0623
1044	0.309	0.0223	0.00658	0.0622
1045	0.309	0.0223	0.00656	0.0622
1046	0.309	0.0222	0.00655	0.0621
1047	0.309	0.0222	0.00653	0.0621
1048	0.309	0.0222	0.00652	0.062
1049	0.309	0.0222	0.0065	0.062
1050	0.309	0.0222	0.00649	0.0619
1051	0.309	0.0222	0.00647	0.0619
1052	0.309	0.0222	0.00646	0.0618
1053	0.309	0.0222	0.00644	0.0618
1054	0.309	0.0222	0.00643	0.0617
1055	0.309	0.0222	0.00641	0.0617
1056	0.309	0.0222	0.0064	0.0616
1057	0.309	0.0222	0.00638	0.0616
1058	0.309	0.0222	0.00637	0.0615
1059	0.309	0.0222	0.00635	0.0615
1060	0.309	0.0222	0.00634	0.0614
1061	0.309	0.0221	0.00632	0.0614
1062	0.309	0.0221	0.00631	0.0613
1063	0.309	0.0221	0.00629	0.0613
1064	0.309	0.0221	0.00628	0.0613
1065	0.309	0.0221	0.00626	0.0612
1066	0.309	0.0221	0.00625	0.0612
1067	0.309	0.0221	0.00623	0.0611
1068	0.309	0.0221	0.00622	0.0611
1069	0.309	0.0221	0.00621	0.061
1070	0.309	0.0221	0.00619	0.061
1071	0.309	0.0221	0.00618	0.0609
1072	0.309	0.0221	0.00616	0.0609
1073	0.309	0.0221	0.00615	0.0608
1074	0.309	0.0221	0.00613	0.0608
1075	0.309	0.022	0.00612	0.0607
1076	0.309	0.022	0.0061	0.0607
1077	0.309	0.022	0.00609	0.0607
1078	0.309	0.022	0.00607	0.0606
1079	0.309	0.022	0.00606	0.0606
1080	0.309	0.022	0.00604	0.0605
1081	0.309	0.022	0.00603	0.0605
1082	0.309	0.022	0.00601	0.0604
1083	0.309	0.022	0.006	0.0604
1084	0.309	0.022	0.00599	0.0603
1085	0.309	0.022	0.00597	0.0603
1086	0.309	0.022	0.00596	0.0602
1087	0.309	0.022	0.00594	0.0602
1088	0.308	0.022	0.00593	0.0602
1089	0.308	0.0219	0.00591	0.0601
1090	0.308	0.0219	0.0059	0.0601
1091	0.308	0.0219	0.00588	0.06
1092	0.308	0.0219	0.00587	0.06
1093	0.308	0.0219	0.00585	0.0599
1094	0.308	0.0219	0.00584	0.0599
1095	0.308	0.0219	0.00583	0.0598
1096	0.308	0.0219	0.00581	0.0598
1097	0.308	0.0219	0.0058	0.0598
1098	0.308	0.0219	0.00578	0.0597
1099	0.308	0.0219	0.00577	0.0597
1100	0.308	0.0219	0.00575	0.0596
1101	0.308	0.0219	0.00574	0.0596
1102	0.308	0.0219	0.00573	0.0595
1103	0.308	0.0218	0.00571	0.0595
1104	0.308	0.0218	0.0057	0.0594
1105	0.308	0.0218	0.00568	0.0594
1106	0.308	0.0218	0.00567	0.0594
1107	0.308	0.0218	0.00565	0.0593
1108	0.308	0.0218	0.00564	0.0593
1109	0.308	0.0218	0.00563	0.0592
1110	0.308	0.0218	0.00561	0.0592
1111	0.308	0.0218	0.0056	0.0591
1112	0.308	0.0218	0.00558	0.0591
1113	0.308	0.0218	0.00557	0.0591
1114	0.308	0.0218	0.00556	0.059
1115	0.308	0.0218	0.00554	0.059
1116	0.308	0.0217	0.00553	0.0589
1117	0.308	0.0217	0.00551	0.0589
1118	0.308	0.0217	0.0055	0.0588
1119	0.308	0.0217	0.00549	0.0588
1120	0.308	0.0217	0.00547	0.0588
1121	0.308	0.0217	0.00546	0.0587
1122	0.308	0.0217	0.00544	0.0587
1123	0.308	0.0217	0.00543	0.0586
1124	0.308	0.0217	0.00542	0.0586
1125	0.308	0.0217	0.0054	0.0585
1126	0.308	0.0217	0.00539	0.0585
1127	0.308	0.0217	0.00537	0.0584
1128	0.308	0.0217	0.00536	0.0584
1129	0.308	0.0216	0.00535	0.0584
1130	0.307	0.0216	0.00533	0.0583
1131	0.307	0.0216	0.00532	0.0583
1132	0.307	0.0216	0.0053	0.0582
1133	0.307	0.0216	0.00529	0.0582
1134	0.307	0.0216	0.00528	0.0581
1135	0.307	0.0216	0.00526	0.0581
1136	0.307	0.0216	0.00525	0.0581
1137	0.307	0.0216	0.00524	0.058
1138	0.307	0.0216	0.00522	0.058
1139	0.307	0.0216	0.00521	0.0579
1140	0.307	0.0216	0.0052	0.0579
1141	0.307	0.0215	0.00518	0.0578
1142	0.307	0.0215	0.00517	0.0578
1143	0.307	0.0215	0.00515	0.0578
1144	0.307	0.0215	0.00514	0.0577
1145	0.307	0.0215	0.00513	0.0577
1146	0.307	0.0215	0.00511	0.0576
1147	0.307	0.0215	0.0051	0.0576
1148	0.307	0.0215	0.00509	0.0576
1149	0.307	0.0215	0.00507	0.0575
1150	0.307	0.0215	0.00506	0.0575
1151	0.307	0.0215	0.00505	0.0574
1152	0.307	0.0215	0.00503	0.0574
1153	0.307	0.0215	0.00502	0.0573
1154	0.307	0.0214	0.00501	0.0573
1155	0.307	0.0214	0.00499	0.0573
1156	0.307	0.0214	0.00498	0.0572
1157	0.307	0.0214	0.00497	0.0572
1158	0.307	0.0214	0.00495	0.0571
1159	0.307	0.0214	0.00494	0.0571
1160	0.307	0.0214	0.00493	0.057
1161	0.307	0.0214	0.00491	0.057
1162	0.307	0.0214	0.0049	0.057
1163	0.307	0.0214	0.00489	0.0569
1164	0.307	0.0214	0.00487	0.0569
1165	0.306	0.0214	0.00486	0.0568
1166	0.306	0.0213	0.00485	0.0568
1167	0.306	0.0213	0.00483	0.0567
1168	0.306	0.0213	0.00482	0.0567
1169	0.306	0.0213	0.00481	0.0567
1170	0.306	0.0213	0.0048	0.0566
1171	0.306	0.0213	0.00478	0.0566
1172	0.306	0.0213	0.00477	0.0565
1173	0.306	0.0213	0.00476	0.0565
1174	0.306	0.0213	0.00474	0.0564
1175	0.306	0.0213	0.00473	0.0564
1176	0.306	0.0213	0.00472	0.0564
1177	0.306	0.0213	0.00471	0.0563
1178	0.306	0.0212	0.00469	0.0563
1179	0.306	0.0212	0.00468	0.0562
1180	0.306	0.0212	0.00467	0.0562
1181	0.306	0.0212	0.00465	0.0561
1182	0.306	0.0212	0.00464	0.0561
1183	0.306	0.0212	0.00463	0.0561
1184	0.306	0.0212	0.00462	0.056
1185	0.306	0.0212	0.0046	0.056
1186	0.306	0.0212	0.00459	0.0559
1187	0.306	0.0212	0.00458	0.0559
1188	0.306	0.0212	0.00456	0.0558
1189	0.306	0.0211	0.00455	0.0558
1190	0.306	0.0211	0.00454	0.0558
1191	0.306	0.0211	0.00453	0.0557
1192	0.306	0.0211	0.00451	0.0557
1193	0.306	0.0211	0.0045	0.0556
1194	0.306	0.0211	0.00449	0.0556
1195	0.306	0.0211	0.00448	0.0556
1196	0.305	0.0211	0.00446	0.0555
1197	0.305	0.0211	0.00445	0.0555
1198	0.305	0.0211	0.00444	0.0554
1199	0.305	0.0211	0.00443	0.0554
1200	0.305	0.0211	0.00441	0.0553
1201	0.305	0.021	0.0044	0.0553
1202	0.305	0.021	0.00439	0.0553
1203	0.305	0.021	0.00438	0.0552
1204	0.305	0.021	0.00437	0.0552
1205	0.305	0.021	0.00435	0.0551
1206	0.305	0.021	0.00434	0.0551
1207	0.305	0.021	0.00433	0.055
1208	0.305	0.021	0.00432	0.055
1209	0.305	0.021	0.0043	0.055
1210	0.305	0.021	0.00429	0.0549
1211	0.305	0.021	0.00428	0.0549
1212	0.305	0.0209	0.00427	0.0548
1213	0.305	0.0209	0.00426	0.0548
1214	0.305	0.0209	0.00424	0.0547
1215	0.305	0.0209	0.00423	0.0547
1216	0.305	0.0209	0.00422	0.0546
1217	0.305	0.0209	0.00421	0.0546
1218	0.305	0.0209	0.0042	0.0546
1219	0.305	0.0209	0.00418	0.0545
1220	0.305	0.0209	0.00417	0.0545
1221	0.305	0.0209	0.00416	0.0544
1222	0.305	0.0209	0.00415	0.0544
1223	0.305	0.0209	0.00414	0.0543
1224	0.304	0.0208	0.00412	0.0543
1225	0.304	0.0208	0.00411	0.0543
1226	0.304	0.0208	0.0041	0.0542
1227	0.304	0.0208	0.00409	0.0542
1228	0.304	0.0208	0.00408	0.0541
1229	0.304	0.0208	0.00407	0.0541
1230	0.304	0.0208	0.00405	0.054
1231	0.304	0.0208	0.00404	0.054
1232	0.304	0.0208	0.00403	0.054
1233	0.304	0.0208	0.00402	0.0539
1234	0.304	0.0208	0.00401	0.0539
1235	0.304	0.0207	0.004	0.0538
1236	0.304	0.0207	0.00398	0.0538
1237	0.304	0.0207	0.00397	0.0537
1238	0.304	0.0207	0.00396	0.0537
1239	0.304	0.0207	0.00395	0.0536
1240	0.304	0.0207	0.00394	0.0536
1241	0.304	0.0207	0.00393	0.0536
1242	0.304	0.0207	0.00391	0.0535
1243	0.304	0.0207	0.0039	0.0535
1244	0.304	0.0207	0.00389	0.0534
1245	0.304	0.0207	0.00388	0.0534
1246	0.304	0.0206	0.00387	0.0533
1247	0.304	0.0206	0.00386	0.0533
1248	0.304	0.0206	0.00385	0.0533
1249	0.304	0.0206	0.00384	0.0532
1250	0.303	0.0206	0.00382	0.0532
1251	0.303	0.0206	0.00381	0.0531
1252	0.303	0.0206	0.0038	0.0531
1253	0.303	0.0206	0.00379	0.053
1254	0.303	0.0206	0.00378	0.053
1255	0.303	0.0206	0.00377	0.0529
1256	0.303	0.0206	0.00376	0.0529
1257	0.303	0.0205	0.00375	0.0529
1258	0.303	0.0205	0.00374	0.0528
1259	0.303	0.0205	0.00372	0.0528
1260	0.303	0.0205	0.00371	0.0527
1261	0.303	0.0205	0.0037	0.0527
1262	0.303	0.0205	0.00369	0.0526
1263	0.303	0.0205	0.00368	0.0526
1264	0.303	0.0205	0.00367	0.0525
1265	0.303	0.0205	0.00366	0.0525
1266	0.303	0.0205	0.00365	0.0524
1267	0.303	0.0205	0.00364	0.0524
1268	0.303	0.0204	0.00363	0.0524
1269	0.303	0.0204	0.00362	0.0523
1270	0.303	0.0204	0.00361	0.0523
1271	0.303	0.0204	0.00359	0.0522
1272	0.303	0.0204	0.00358	0.0522
1273	0.303	0.0204	0.00357	0.0521
1274	0.302	0.0204	0.00356	0.0521
1275	0.302	0.0204	0.00355	0.052
1276	0.302	0.0204	0.00354	0.052
1277	0.302	0.0204	0.00353	0.052
1278	0.302	0.0204	0.00352	0.0519
1279	0.302	0.0203	0.00351	0.0519
1280	0.302	0.0203	0.0035	0.0518
1281	0.302	0.0203	0.00349	0.0518
1282	0.302	0.0203	0.00348	0.0517
1283	0.302	0.0203	0.00347	0.0517
1284	0.302	0.0203	0.00346	0.0516
1285	0.302	0.0203	0.00345	0.0516
1286	0.302	0.0203	0.00344	0.0515
1287	0.302	0.0203	0.00343	0.0515
1288	0.302	0.0203	0.00342	0.0515
1289	0.302	0.0203	0.00341	0.0514
1290	0.302	0.0202	0.0034	0.0514
1291	0.302	0.0202	0.00339	0.0513
1292	0.302	0.0202	0.00338	0.0513
1293	0.302	0.0202	0.00337	0.0512
1294	0.302	0.0202	0.00336	0.0512
1295	0.302	0.0202	0.00334	0.0511
1296	0.301	0.0202	0.00333	0.0511
1297	0.301	0.0202	0.00332	0.051
1298	0.301	0.0202	0.00331	0.051
1299	0.301	0.0202	0.0033	0.0509
1300	0.301	0.0201	0.00329	0.0509
1301	0.301	0.0201	0.00328	0.0509
1302	0.301	0.0201	0.00327	0.0508
1303	0.301	0.0201	0.00327	0.0508
1304	0.301	0.0201	0.00326	0.0507
1305	0.301	0.0201	0.00325	0.0507
1306	0.301	0.0201	0.00324	0.0506
1307	0.301	0.0201	0.00323	0.0506
1308	0.301	0.0201	0.00322	0.0505
1309	0.301	0.0201	0.00321	0.0505
1310	0.301	0.0201	0.0032	0.0504
1311	0.301	0.02	0.00319	0.0504
1312	0.301	0.02	0.00318	0.0503
1313	0.301	0.02	0.00317	0.0503
1314	0.301	0.02	0.00316	0.0502
1315	0.301	0.02	0.00315	0.0502
1316	0.301	0.02	0.00314	0.0502
1317	0.3	0.02	0.00313	0.0501
1318	0.3	0.02	0.00312	0.0501
1319	0.3	0.02	0.00311	0.05
1320	0.3	0.02	0.0031	0.05
1321	0.3	0.02	0.00309	0.0499
1322	0.3	0.0199	0.00308	0.0499
1323	0.3	0.0199	0.00307	0.0498
1324	0.3	0.0199	0.00306	0.0498
1325	0.3	0.0199	0.00305	0.0497
1326	0.3	0.0199	0.00304	0.0497
1327	0.3	0.0199	0.00304	0.0496
1328	0.3	0.0199	0.00303	0.0496
1329	0.3	0.0199	0.00302	0.0495
1330	0.3	0.0199	0.00301	0.0495
1331	0.3	0.0199	0.003	0.0494
1332	0.3	0.0199	0.00299	0.0494
1333	0.3	0.0198	0.00298	0.0494
1334	0.3	0.0198	0.00297	0.0493
1335	0.3	0.0198	0.00296	0.0493
1336	0.3	0.0198	0.00295	0.0492
1337	0.3	0.0198	0.00294	0.0492
1338	0.299	0.0198	0.00293	0.0491
1339	0.299	0.0198	0.00293	0.0491
1340	0.299	0.0198	0.00292	0.049
1341	0.299	0.0198	0.00291	0.049
1342	0.299	0.0198	0.0029	0.0489
1343	0.299	0.0198	0.00289	0.0489
1344	0.299	0.0197	0.00288	0.0488
1345	0.299	0.0197	0.00287	0.0488
1346	0.299	0.0197	0.00286	0.0487
1347	0.299	0.0197	0.00285	0.0487
1348	0.299	0.0197	0.00285	0.0486
1349	0.299	0.0197	0.00284	0.0486
1350	0.299	0.0197	0.00283	0.0485
1351	0.299	0.0197	0.00282	0.0485
1352	0.299	0.0197	0.00281	0.0484
1353	0.299	0.0197	0.0028	0.0484
1354	0.299	0.0196	0.00279	0.0483
1355	0.299	0.0196	0.00279	0.0483
1356	0.299	0.0196	0.00278	0.0482
1357	0.298	0.0196	0.00277	0.0482
1358	0.298	0.0196	0.00276	0.0481
1359	0.298	0.0196	0.00275	0.0481
1360	0.298	0.0196	0.00274	0.0481
1361	0.298	0.0196	0.00273	0.048
1362	0.298	0.0196	0.00273	0.048
1363	0.298	0.0196	0.00272	0.0479
1364	0.298	0.0196	0.00271	0.0479
1365	0.298	0.0195	0.0027	0.0478
1366	0.298	0.0195	0.00269	0.0478
1367	0.298	0.0195	0.00268	0.0477
1368	0.298	0.0195	0.00268	0.0477
1369	0.298	0.0195	0.00267	0.0476
1370	0.298	0.0195	0.00266	0.0476
1371	0.298	0.0195	0.00265	0.0475
1372	0.298	0.0195	0.00264	0.0475
1373	0.298	0.0195	0.00263	0.0474
1374	0.298	0.0195	0.00263	0.0474
1375	0.298	0.0195	0.00262	0.0473
1376	0.297	0.0194	0.00261	0.0473
1377	0.297	0.0194	0.0026	0.0472
1378	0.297	0.0194	0.00259	0.0472
1379	0.297	0.0194	0.00259	0.0471
1380	0.297	0.0194	0.00258	0.0471
1381	0.297	0.0194	0.00257	0.047
1382	0.297	0.0194	0.00256	0.047
1383	0.297	0.0194	0.00255	0.0469
1384	0.297	0.0194	0.00255	0.0469
1385	0.297	0.0194	0.00254	0.0468
1386	0.297	0.0194	0.00253	0.0468
1387	0.297	0.0193	0.00252	0.0467
1388	0.297	0.0193	0.00252	0.0467
1389	0.297	0.0193	0.00251	0.0466
1390	0.297	0.0193	0.0025	0.0466
1391	0.297	0.0193	0.00249	0.0465
1392	0.297	0.0193	0.00248	0.0465
1393	0.297	0.0193	0.00248	0.0464
1394	0.296	0.0193	0.00247	0.0464
1395	0.296	0.0193	0.00246	0.0463
1396	0.296	0.0193	0.00245	0.0463
1397	0.296	0.0193	0.00245	0.0462
1398	0.296	0.0192	0.00244	0.0462
1399	0.296	0.0192	0.00243	0.0461
1400	0.296	0.0192	0.00242	0.0461
1401	0.296	0.0192	0.00242	0.046
1402	0.296	0.0192	0.00241	0.046
1403	0.296	0.0192	0.0024	0.0459
1404	0.296	0.0192	0.00239	0.0459
1405	0.296	0.0192	0.00239	0.0458
1406	0.296	0.0192	0.00238	0.0458
1407	0.296	0.0192	0.00237	0.0457
1408	0.296	0.0191	0.00237	0.0457
1409	0.296	0.0191	0.00236	0.0456
1410	0.296	0.0191	0.00235	0.0456
1411	0.295	0.0191	0.00234	0.0455
1412	0.295	0.0191	0.00234	0.0455
1413	0.295	0.0191	0.00233	0.0454
1414	0.295	0.0191	0.00232	0.0454
1415	0.295	0.0191	0.00231	0.0453
1416	0.295	0.0191	0.00231	0.0453
1417	0.295	0.0191	0.0023	0.0452
1418	0.295	0.0191	0.00229	0.0452
1419	0.295	0.019	0.00229	0.0451
1420	0.295	0.019	0.00228	0.0451
1421	0.295	0.019	0.00227	0.045
1422	0.295	0.019	0.00227	0.045
1423	0.295	0.019	0.00226	0.0449
1424	0.295	0.019	0.00225	0.0449
1425	0.295	0.019	0.00224	0.0448
1426	0.295	0.019	0.00224	0.0448
1427	0.295	0.019	0.00223	0.0447
1428	0.294	0.019	0.00222	0.0447
1429	0.294	0.019	0.00222	0.0446
1430	0.294	0.0189	0.00221	0.0446
1431	0.294	0.0189	0.0022	0.0445
1432	0.294	0.0189	0.0022	0.0445
1433	0.294	0.0189	0.00219	0.0444
1434	0.294	0.0189	0.00218	0.0444
1435	0.294	0.0189	0.00218	0.0443
1436	0.294	0.0189	0.00217	0.0442
1437	0.294	0.0189	0.00216	0.0442
1438	0.294	0.0189	0.00216	0.0441
1439	0.294	0.0189	0.00215	0.0441
1440	0.294	0.0189	0.00214	0.044
1441	0.294	0.0188	0.00214	0.044
1442	0.294	0.0188	0.00213	0.0439
1443	0.294	0.0188	0.00212	0.0439
1444	0.294	0.0188	0.00212	0.0438
1445	0.293	0.0188	0.00211	0.0438
1446	0.293	0.0188	0.00211	0.0437
1447	0.293	0.0188	0.0021	0.0437
1448	0.293	0.0188	0.00209	0.0436
1449	0.293	0.0188	0.00209	0.0436
1450	0.293	0.0188	0.00208	0.0435
1451	0.293	0.0188	0.00207	0.0435
1452	0.293	0.0187	0.00207	0.0434
1453	0.293	0.0187	0.00206	0.0434
1454	0.293	0.0187	0.00205	0.0433
1455	0.293	0.0187	0.00205	0.0433
1456	0.293	0.0187	0.00204	0.0432
1457	0.293	0.0187	0.00204	0.0432
1458	0.293	0.0187	0.00203	0.0431
1459	0.293	0.0187	0.00202	0.0431
1460	0.293	0.0187	0.00202	0.043
1461	0.292	0.0187	0.00201	0.043
1462	0.292	0.0187	0.00201	0.0429
1463	0.292	0.0187	0.002	0.0429
1464	0.292	0.0186	0.00199	0.0428
1465	0.292	0.0186	0.00199	0.0428
1466	0.292	0.0186	0.00198	0.0427
1467	0.292	0.0186	0.00198	0.0427
1468	0.292	0.0186	0.00197	0.0426
1469	0.292	0.0186	0.00196	0.0425
1470	0.292	0.0186	0.00196	0.0425
1471	0.292	0.0186	0.00195	0.0424
1472	0.292	0.0186	0.00195	0.0424
1473	0.292	0.0186	0.00194	0.0423
1474	0.292	0.0186	0.00193	0.0423
1475	0.292	0.0185	0.00193	0.0422
1476	0.292	0.0185	0.00192	0.0422
1477	0.291	0.0185	0.00192	0.0421
1478	0.291	0.0185	0.00191	0.0421
1479	0.291	0.0185	0.00191	0.042
1480	0.291	0.0185	0.0019	0.042
1481	0.291	0.0185	0.00189	0.0419
1482	0.291	0.0185	0.00189	0.0419
1483	0.291	0.0185	0.00188	0.0418
1484	0.291	0.0185	0.00188	0.0418
1485	0.291	0.0185	0.00187	0.0417
1486	0.291	0.0184	0.00187	0.0417
1487	0.291	0.0184	0.00186	0.0416
1488	0.291	0.0184	0.00185	0.0416
1489	0.291	0.0184	0.00185	0.0415
1490	0.291	0.0184	0.00184	0.0415
1491	0.291	0.0184	0.00184	0.0414
1492	0.29	0.0184	0.00183	0.0413
1493	0.29	0.0184	0.00183	0.0413
1494	0.29	0.0184	0.00182	0.0412
1495	0.29	0.0184	0.00182	0.0412
1496	0.29	0.0184	0.00181	0.0411
1497	0.29	0.0183	0.00181	0.0411
1498	0.29	0.0183	0.0018	0.041
1499	0.29	0.0183	0.0018	0.041
1500	0.29	0.0183	0.00179	0.0409
1501	0.29	0.0183	0.00178	0.0409
1502	0.29	0.0183	0.00178	0.0408
1503	0.29	0.0183	0.00177	0.0408
1504	0.29	0.0183	0.00177	0.0407
1505	0.29	0.0183	0.00176	0.0407
1506	0.29	0.0183	0.00176	0.0406
1507	0.289	0.0183	0.00175	0.0406
1508	0.289	0.0183	0.00175	0.0405
1509	0.289	0.0182	0.00174	0.0405
1510	0.289	0.0182	0.00174	0.0404
1511	0.289	0.0182	0.00173	0.0403
1512	0.289	0.0182	0.00173	0.0403
1513	0.289	0.0182	0.00172	0.0402
1514	0.289	0.0182	0.00172	0.0402
1515	0.289	0.0182	0.00171	0.0401
1516	0.289	0.0182	0.00171	0.0401
1517	0.289	0.0182	0.0017	0.04
1518	0.289	0.0182	0.0017	0.04
1519	0.289	0.0182	0.00169	0.0399
1520	0.289	0.0181	0.00169	0.0399
1521	0.288	0.0181	0.00168	0.0398
1522	0.288	0.0181	0.00168	0.0398
1523	0.288	0.0181	0.00167	0.0397
1524	0.288	0.0181	0.00167	0.0397
1525	0.288	0.0181	0.00166	0.0396
1526	0.288	0.0181	0.00166	0.0396
1527	0.288	0.0181	0.00165	0.0395
1528	0.288	0.0181	0.00165	0.0395
1529	0.288	0.0181	0.00164	0.0394
1530	0.288	0.0181	0.00164	0.0393
1531	0.288	0.0181	0.00163	0.0393
1532	0.288	0.018	0.00163	0.0392
1533	0.288	0.018	0.00163	0.0392
1534	0.288	0.018	0.00162	0.0391
1535	0.288	0.018	0.00162	0.0391
1536	0.287	0.018	0.00161	0.039
1537	0.287	0.018	0.00161	0.039
1538	0.287	0.018	0.0016	0.0389
1539	0.287	0.018	0.0016	0.0389
1540	0.287	0.018	0.00159	0.0388
1541	0.287	0.018	0.00159	0.0388
1542	0.287	0.018	0.00158	0.0387
1543	0.287	0.018	0.00158	0.0387
1544	0.287	0.0179	0.00157	0.0386
1545	0.287	0.0179	0.00157	0.0386
1546	0.287	0.0179	0.00157	0.0385
1547	0.287	0.0179	0.00156	0.0385
1548	0.287	0.0179	0.00156	0.0384
1549	0.287	0.0179	0.00155	0.0383
1550	0.286	0.0179	0.00155	0.0383
1551	0.286	0.0179	0.00154	0.0382
1552	0.286	0.0179	0.00154	0.0382
1553	0.286	0.0179	0.00154	0.0381
1554	0.286	0.0179	0.00153	0.0381
1555	0.286	0.0179	0.00153	0.038
1556	0.286	0.0178	0.00152	0.038
1557	0.286	0.0178	0.00152	0.0379
1558	0.286	0.0178	0.00151	0.0379
1559	0.286	0.0178	0.00151	0.0378
1560	0.286	0.0178	0.00151	0.0378
1561	0.286	0.0178	0.0015	0.0377
1562	0.286	0.0178	0.0015	0.0377
1563	0.286	0.0178	0.00149	0.0376
1564	0.285	0.0178	0.00149	0.0376
1565	0.285	0.0178	0.00148	0.0375
1566	0.285	0.0178	0.00148	0.0374
1567	0.285	0.0178	0.00148	0.0374
1568	0.285	0.0177	0.00147	0.0373
1569	0.285	0.0177	0.00147	0.0373
1570	0.285	0.0177	0.00146	0.0372
1571	0.285	0.0177	0.00146	0.0372
1572	0.285	0.0177	0.00146	0.0371
1573	0.285	0.0177	0.00145	0.0371
1574	0.285	0.0177	0.00145	0.037
1575	0.285	0.0177	0.00144	0.037
1576	0.285	0.0177	0.00144	0.0369
1577	0.284	0.0177	0.00144	0.0369
1578	0.284	0.0177	0.00143	0.0368
1579	0.284	0.0177	0.00143	0.0368
1580	0.284	0.0176	0.00142	0.0367
1581	0.284	0.0176	0.00142	0.0367
1582	0.284	0.0176	0.00142	0.0366
1583	0.284	0.0176	0.00141	0.0365
1584	0.284	0.0176	0.00141	0.0365
1585	0.284	0.0176	0.0014	0.0364
1586	0.284	0.0176	0.0014	0.0364
1587	0.284	0.0176	0.0014	0.0363
1588	0.284	0.0176	0.00139	0.0363
1589	0.284	0.0176	0.00139	0.0362
1590	0.284	0.0176	0.00139	0.0362
1591	0.283	0.0176	0.00138	0.0361
1592	0.283	0.0175	0.00138	0.0361
1593	0.283	0.0175	0.00137	0.036
1594	0.283	0.0175	0.00137	0.036
1595	0.283	0.0175	0.00137	0.0359
1596	0.283	0.0175	0.00136	0.0359
1597	0.283	0.0175	0.00136	0.0358
1598	0.283	0.0175	0.00136	0.0358
1599	0.283	0.0175	0.00135	0.0357
1600	0.283	0.0175	0.00135	0.0357
1601	0.283	0.0175	0.00135	0.0356
1602	0.283	0.0175	0.00134	0.0355
1603	0.283	0.0175	0.00134	0.0355
1604	0.282	0.0174	0.00133	0.0354
1605	0.282	0.0174	0.00133	0.0354
1606	0.282	0.0174	0.00133	0.0353
1607	0.282	0.0174	0.00132	0.0353
1608	0.282	0.0174	0.00132	0.0352
1609	0.282	0.0174	0.00132	0.0352
1610	0.282	0.0174	0.00131	0.0351
1611	0.282	0.0174	0.00131	0.0351
1612	0.282	0.0174	0.00131	0.035
1613	0.282	0.0174	0.0013	0.035
1614	0.282	0.0174	0.0013	0.0349
1615	0.282	0.0174	0.0013	0.0349
1616	0.282	0.0174	0.00129	0.0348
1617	0.281	0.0173	0.00129	0.0348
1618	0.281	0.0173	0.00129	0.0347
1619	0.281	0.0173	0.00128	0.0347
1620	0.281	0.0173	0.00128	0.0346
1621	0.281	0.0173	0.00128	0.0345
1622	0.281	0.0173	0.00127	0.0345
1623	0.281	0.0173	0.00127	0.0344
1624	0.281	0.0173	0.00127	0.0344
1625	0.281	0.0173	0.00126	0.0343
1626	0.281	0.0173	0.00126	0.0343
1627	0.281	0.0173	0.00126	0.0342
1628	0.281	0.0173	0.00125	0.0342
1629	0.281	0.0173	0.00125	0.0341
1630	0.28	0.0172	0.00125	0.0341
1631	0.28	0.0172	0.00124	0.034
1632	0.28	0.0172	0.00124	0.034
1633	0.28	0.0172	0.00124	0.0339
1634	0.28	0.0172	0.00123	0.0339
1635	0.28	0.0172	0.00123	0.0338
1636	0.28	0.0172	0.00123	0.0338
1637	0.28	0.0172	0.00122	0.0337
1638	0.28	0.0172	0.00122	0.0337
1639	0.28	0.0172	0.00122	0.0336
1640	0.28	0.0172	0.00122	0.0336
1641	0.28	0.0172	0.00121	0.0335
1642	0.279	0.0171	0.00121	0.0334
1643	0.279	0.0171	0.00121	0.0334
1644	0.279	0.0171	0.0012	0.0333
1645	0.279	0.0171	0.0012	0.0333
1646	0.279	0.0171	0.0012	0.0332
1647	0.279	0.0171	0.00119	0.0332
1648	0.279	0.0171	0.00119	0.0331
1649	0.279	0.0171	0.00119	0.0331
1650	0.279	0.0171	0.00119	0.033
1651	0.279	0.0171	0.00118	0.033
1652	0.279	0.0171	0.00118	0.0329
1653	0.279	0.0171	0.00118	0.0329
1654	0.279	0.0171	0.00117	0.0328
1655	0.278	0.017	0.00117	0.0328
1656	0.278	0.017	0.00117	0.0327
1657	0.278	0.017	0.00116	0.0327
1658	0.278	0.017	0.00116	0.0326
1659	0.278	0.017	0.00116	0.0326
1660	0.278	0.017	0.00116	0.0325
1661	0.278	0.017	0.00115	0.0325
1662	0.278	0.017	0.00115	0.0324
1663	0.278	0.017	0.00115	0.0324
1664	0.278	0.017	0.00114	0.0323
1665	0.278	0.017	0.00114	0.0323
1666	0.278	0.017	0.00114	0.0322
1667	0.277	0.017	0.00114	0.0321
1668	0.277	0.017	0.00113	0.0321
1669	0.277	0.0169	0.00113	0.032
1670	0.277	0.0169	0.00113	0.032
1671	0.277	0.0169	0.00113	0.0319
1672	0.277	0.0169	0.00112	0.0319
1673	0.277	0.0169	0.00112	0.0318
1674	0.277	0.0169	0.00112	0.0318
1675	0.277	0.0169	0.00111	0.0317
1676	0.277	0.0169	0.00111	0.0317
1677	0.277	0.0169	0.00111	0.0316
1678	0.277	0.0169	0.00111	0.0316
1679	0.276	0.0169	0.0011	0.0315
1680	0.276	0.0169	0.0011	0.0315
1681	0.276	0.0169	0.0011	0.0314
1682	0.276	0.0168	0.0011	0.0314
1683	0.276	0.0168	0.00109	0.0313
1684	0.276	0.0168	0.00109	0.0313
1685	0.276	0.0168	0.00109	0.0312
1686	0.276	0.0168	0.00109	0.0312
1687	0.276	0.0168	0.00108	0.0311
1688	0.276	0.0168	0.00108	0.0311
1689	0.276	0.0168	0.00108	0.031
1690	0.276	0.0168	0.00108	0.031
1691	0.275	0.0168	0.00107	0.0309
1692	0.275	0.0168	0.00107	0.0309
1693	0.275	0.0168	0.00107	0.0308
1694	0.275	0.0168	0.00107	0.0308
1695	0.275	0.0167	0.00106	0.0307
1696	0.275	0.0167	0.00106	0.0307
1697	0.275	0.0167	0.00106	0.0306
1698	0.275	0.0167	0.00106	0.0306
1699	0.275	0.0167	0.00105	0.0305
1700	0.275	0.0167	0.00105	0.0305
1701	0.275	0.0167	0.00105	0.0304
1702	0.275	0.0167	0.00105	0.0304
1703	0.274	0.0167	0.00104	0.0303
1704	0.274	0.0167	0.00104	0.0303
1705	0.274	0.0167	0.00104	0.0302
1706	0.274	0.0167	0.00104	0.0301
1707	0.274	0.0167	0.00103	0.0301
1708	0.274	0.0167	0.00103	0.03
1709	0.274	0.0166	0.00103	0.03
1710	0.274	0.0166	0.00103	0.0299
1711	0.274	0.0166	0.00102	0.0299
1712	0.274	0.0166	0.00102	0.0298
1713	0.274	0.0166	0.00102	0.0298
1714	0.274	0.0166	0.00102	0.0297
1715	0.273	0.0166	0.00102	0.0297
1716	0.273	0.0166	0.00101	0.0296
1717	0.273	0.0166	0.00101	0.0296
1718	0.273	0.0166	0.00101	0.0295
1719	0.273	0.0166	0.00101	0.0295
1720	0.273	0.0166	0.001	0.0294
1721	0.273	0.0166	0.001	0.0294
1722	0.273	0.0166	0.000999	0.0293
1723	0.273	0.0165	0.000997	0.0293
1724	0.273	0.0165	0.000995	0.0292
1725	0.273	0.0165	0.000993	0.0292
1726	0.273	0.0165	0.000991	0.0291
1727	0.272	0.0165	0.000988	0.0291
1728	0.272	0.0165	0.000986	0.029
1729	0.272	0.0165	0.000984	0.029
1730	0.272	0.0165	0.000982	0.0289
1731	0.272	0.0165	0.00098	0.0289
1732	0.272	0.0165	0.000978	0.0288
1733	0.272	0.0165	0.000975	0.0288
1734	0.272	0.0165	0.000973	0.0287
1735	0.272	0.0165	0.000971	0.0287
1736	0.272	0.0165	0.000969	0.0286
1737	0.272	0.0164	0.000967	0.0286
1738	0.271	0.0164	0.000965	0.0285
1739	0.271	0.0164	0.000963	0.0285
1740	0.271	0.0164	0.000961	0.0284
1741	0.271	0.0164	0.000959	0.0284
1742	0.271	0.0164	0.000957	0.0283
1743	0.271	0.0164	0.000954	0.0283
1744	0.271	0.0164	0.000952	0.0282
1745	0.271	0.0164	0.00095	0.0282
1746	0.271	0.0164	0.000948	0.0281
1747	0.271	0.0164	0.000946	0.0281
1748	0.271	0.0164	0.000944	0.028
1749	0.271	0.0164	0.000942	0.028
1750	0.27	0.0164	0.00094	0.0279
1751	0.27	0.0163	0.000938	0.0279
1752	0.27	0.0163	0.000936	0.0278
1753	0.27	0.0163	0.000934	0.0278
1754	0.27	0.0163	0.000932	0.0277
1755	0.27	0.0163	0.00093	0.0277
1756	0.27	0.0163	0.000928	0.0277
1757	0.27	0.0163	0.000926	0.0276
1758	0.27	0.0163	0.000925	0.0276
1759	0.27	0.0163	0.000923	0.0275
1760	0.27	0.0163	0.000921	0.0275
1761	0.269	0.0163	0.000919	0.0274
1762	0.269	0.0163	0.000917	0.0274
1763	0.269	0.0163	0.000915	0.0273
1764	0.269	0.0163	0.000913	0.0273
1765	0.269	0.0163	0.000911	0.0272
1766	0.269	0.0162	0.000909	0.0272
1767	0.269	0.0162	0.000907	0.0271
1768	0.269	0.0162	0.000906	0.0271
1769	0.269	0.0162	0.000904	0.027
1770	0.269	0.0162	0.000902	0.027
1771	0.269	0.0162	0.0009	0.0269
1772	0.269	0.0162	0.000898	0.0269
1773	0.268	0.0162	0.000896	0.0268
1774	0.268	0.0162	0.000894	0.0268
1775	0.268	0.0162	0.000893	0.0267
1776	0.268	0.0162	0.000891	0.0267
1777	0.268	0.0162	0.000889	0.0266
1778	0.268	0.0162	0.000887	0.0266
1779	0.268	0.0162	0.000885	0.0265
1780	0.268	0.0161	0.000884	0.0265
1781	0.268	0.0161	0.000882	0.0264
1782	0.268	0.0161	0.00088	0.0264
1783	0.268	0.0161	0.000878	0.0263
1784	0.267	0.0161	0.000877	0.0263
1785	0.267	0.0161	0.000875	0.0262
1786	0.267	0.0161	0.000873	0.0262
1787	0.267	0.0161	0.000871	0.0261
1788	0.267	0.0161	0.00087	0.0261
1789	0.267	0.0161	0.000868	0.026
1790	0.267	0.0161	0.000866	0.026
1791	0.267	0.0161	0.000865	0.026
1792	0.267	0.0161	0.000863	0.0259
1793	0.267	0.0161	0.000861	0.0259
1794	0.267	0.0161	0.000859	0.0258
1795	0.266	0.016	0.000858	0.0258
1796	0.266	0.016	0.000856	0.0257
1797	0.266	0.016	0.000854	0.0257
1798	0.266	0.016	0.000853	0.0256
1799	0.266	0.016	0.000851	0.0256
1800	0.266	0.016	0.000849	0.0255
1801	0.266	0.016	0.000848	0.0255
1802	0.266	0.016	0.000846	0.0254
1803	0.266	0.016	0.000844	0.0254
1804	0.266	0.016	0.000843	0.0253
1805	0.266	0.016	0.000841	0.0253
1806	0.265	0.016	0.00084	0.0252
1807	0.265	0.016	0.000838	0.0252
1808	0.265	0.016	0.000836	0.0251
1809	0.265	0.016	0.000835	0.0251
1810	0.265	0.0159	0.000833	0.0251
1811	0.265	0.0159	0.000832	0.025
1812	0.265	0.0159	0.00083	0.025
1813	0.265	0.0159	0.000828	0.0249
1814	0.265	0.0159	0.000827	0.0249
1815	0.265	0.0159	0.000825	0.0248
1816	0.265	0.0159	0.000824	0.0248
1817	0.264	0.0159	0.000822	0.0247
1818	0.264	0.0159	0.000821	0.0247
1819	0.264	0.0159	0.000819	0.0246
1820	0.264	0.0159	0.000818	0.0246
1821	0.264	0.0159	0.000816	0.0245
1822	0.264	0.0159	0.000815	0.0245
1823	0.264	0.0159	0.000813	0.0244
1824	0.264	0.0159	0.000812	0.0244
1825	0.264	0.0158	0.00081	0.0244
1826	0.264	0.0158	0.000809	0.0243
1827	0.263	0.0158	0.000807	0.0243
1828	0.263	0.0158	0.000806	0.0242
1829	0.263	0.0158	0.000804	0.0242
1830	0.263	0.0158	0.000803	0.0241
1831	0.263	0.0158	0.000801	0.0241
1832	0.263	0.0158	0.0008	0.024
1833	0.263	0.0158	0.000798	0.024
1834	0.263	0.0158	0.000797	0.0239
1835	0.263	0.0158	0.000795	0.0239
1836	0.263	0.0158	0.000794	0.0238
1837	0.263	0.0158	0.000792	0.0238
1838	0.262	0.0158	0.000791	0.0238
1839	0.262	0.0158	0.00079	0.0237
1840	0.262	0.0158	0.000788	0.0237
1841	0.262	0.0157	0.000787	0.0236
1842	0.262	0.0157	0.000785	0.0236
1843	0.262	0.0157	0.000784	0.0235
1844	0.262	0.0157	0.000782	0.0235
1845	0.262	0.0157	0.000781	0.0234
1846	0.262	0.0157	0.00078	0.0234
1847	0.262	0.0157	0.000778	0.0233
1848	0.262	0.0157	0.000777	0.0233
1849	0.261	0.0157	0.000776	0.0232
1850	0.261	0.0157	0.000774	0.0232
1851	0.261	0.0157	0.000773	0.0232
1852	0.261	0.0157	0.000771	0.0231
1853	0.261	0.0157	0.00077	0.0231
1854	0.261	0.0157	0.000769	0.023
1855	0.261	0.0157	0.000767	0.023
1856	0.261	0.0156	0.000766	0.0229
1857	0.261	0.0156	0.000765	0.0229
1858	0.261	0.0156	0.000763	0.0228
1859	0.261	0.0156	0.000762	0.0228
1860	0.26	0.0156	0.000761	0.0228
1861	0.26	0.0156	0.000759	0.0227
1862	0.26	0.0156	0.000758	0.0227
1863	0.26	0.0156	0.000757	0.0226
1864	0.26	0.0156	0.000755	0.0226
1865	0.26	0.0156	0.000754	0.0225
1866	0.26	0.0156	0.000753	0.0225
1867	0.26	0.0156	0.000752	0.0224
1868	0.26	0.0156	0.00075	0.0224
1869	0.26	0.0156	0.000749	0.0224
1870	0.259	0.0156	0.000748	0.0223
1871	0.259	0.0156	0.000746	0.0223
1872	0.259	0.0155	0.000745	0.0222
1873	0.259	0.0155	0.000744	0.0222
1874	0.259	0.0155	0.000743	0.0221
1875	0.259	0.0155	0.000741	0.0221
1876	0.259	0.0155	0.00074	0.022
1877	0.259	0.0155	0.000739	0.022
1878	0.259	0.0155	0.000738	0.022
1879	0.259	0.0155	0.000736	0.0219
1880	0.259	0.0155	0.000735	0.0219
1881	0.258	0.0155	0.000734	0.0218
1882	0.258	0.0155	0.000733	0.0218
1883	0.258	0.0155	0.000731	0.0217
1884	0.258	0.0155	0.00073	0.0217
1885	0.258	0.0155	0.000729	0.0216
1886	0.258	0.0155	0.000728	0.0216
1887	0.258	0.0155	0.000727	0.0216
1888	0.258	0.0154	0.000725	0.0215
1889	0.258	0.0154	0.000724	0.0215
1890	0.258	0.0154	0.000723	0.0214
1891	0.257	0.0154	0.000722	0.0214
1892	0.257	0.0154	0.000721	0.0213
1893	0.257	0.0154	0.000719	0.0213
1894	0.257	0.0154	0.000718	0.0213
1895	0.257	0.0154	0.000717	0.0212
1896	0.257	0.0154	0.000716	0.0212
1897	0.257	0.0154	0.000715	0.0211
1898	0.257	0.0154	0.000714	0.0211
1899	0.257	0.0154	0.000712	0.021
1900	0.257	0.0154	0.000711	0.021
1901	0.256	0.0154	0.00071	0.021
1902	0.256	0.0154	0.000709	0.0209
1903	0.256	0.0154	0.000708	0.0209
1904	0.256	0.0154	0.000707	0.0208
1905	0.256	0.0153	0.000706	0.0208
1906	0.256	0.0153	0.000704	0.0207
1907	0.256	0.0153	0.000703	0.0207
1908	0.256	0.0153	0.000702	0.0207
1909	0.256	0.0153	0.000701	0.0206
1910	0.256	0.0153	0.0007	0.0206
1911	0.256	0.0153	0.000699	0.0205
1912	0.255	0.0153	0.000698	0.0205
1913	0.255	0.0153	0.000697	0.0204
1914	0.255	0.0153	0.000696	0.0204
1915	0.255	0.0153	0.000694	0.0204
1916	0.255	0.0153	0.000693	0.0203
1917	0.255	0.0153	0.000692	0.0203
1918	0.255	0.0153	0.000691	0.0202
1919	0.255	0.0153	0.00069	0.0202
1920	0.255	0.0153	0.000689	0.0202
1921	0.255	0.0152	0.000688	0.0201
1922	0.254	0.0152	0.000687	0.0201
1923	0.254	0.0152	0.000686	0.02
1924	0.254	0.0152	0.000685	0.02
1925	0.254	0.0152	0.000684	0.0199
1926	0.254	0.0152	0.000683	0.0199
1927	0.254	0.0152	0.000682	0.0199
1928	0.254	0.0152	0.000681	0.0198
1929	0.254	0.0152	0.00068	0.0198
1930	0.254	0.0152	0.000679	0.0197
1931	0.254	0.0152	0.000677	0.0197
1932	0.253	0.0152	0.000676	0.0197
1933	0.253	0.0152	0.000675	0.0196
1934	0.253	0.0152	0.000674	0.0196
1935	0.253	0.0152	0.000673	0.0195
1936	0.253	0.0152	0.000672	0.0195
1937	0.253	0.0152	0.000671	0.0194
1938	0.253	0.0151	0.00067	0.0194
1939	0.253	0.0151	0.000669	0.0194
1940	0.253	0.0151	0.000668	0.0193
1941	0.253	0.0151	0.000667	0.0193
1942	0.252	0.0151	0.000666	0.0192
1943	0.252	0.0151	0.000665	0.0192
1944	0.252	0.0151	0.000664	0.0192
1945	0.252	0.0151	0.000663	0.0191
1946	0.252	0.0151	0.000662	0.0191
1947	0.252	0.0151	0.000661	0.019
1948	0.252	0.0151	0.00066	0.019
1949	0.252	0.0151	0.000659	0.019
1950	0.252	0.0151	0.000658	0.0189
1951	0.252	0.0151	0.000657	0.0189
1952	0.251	0.0151	0.000656	0.0188
1953	0.251	0.0151	0.000656	0.0188
1954	0.251	0.015	0.000655	0.0188
1955	0.251	0.015	0.000654	0.0187
1956	0.251	0.015	0.000653	0.0187
1957	0.251	0.015	0.000652	0.0186
1958	0.251	0.015	0.000651	0.0186
1959	0.251	0.015	0.00065	0.0186
1960	0.251	0.015	0.000649	0.0185
1961	0.251	0.015	0.000648	0.0185
1962	0.25	0.015	0.000647	0.0184
1963	0.25	0.015	0.000646	0.0184
1964	0.25	0.015	0.000645	0.0184
1965	0.25	0.015	0.000644	0.0183
1966	0.25	0.015	0.000643	0.0183
1967	0.25	0.015	0.000642	0.0182
1968	0.25	0.015	0.000641	0.0182
1969	0.25	0.015	0.00064	0.0182
1970	0.25	0.015	0.00064	0.0181
1971	0.25	0.0149	0.000639	0.0181
1972	0.249	0.0149	0.000638	0.018
1973	0.249	0.0149	0.000637	0.018
1974	0.249	0.0149	0.000636	0.018
1975	0.249	0.0149	0.000635	0.0179
1976	0.249	0.0149	0.000634	0.0179
1977	0.249	0.0149	0.000633	0.0178
1978	0.249	0.0149	0.000632	0.0178
1979	0.249	0.0149	0.000631	0.0178
1980	0.249	0.0149	0.000631	0.0177
1981	0.249	0.0149	0.00063	0.0177
1982	0.248	0.0149	0.000629	0.0177
1983	0.248	0.0149	0.000628	0.0176
1984	0.248	0.0149	0.000627	0.0176
1985	0.248	0.0149	0.000626	0.0175
1986	0.248	0.0149	0.000625	0.0175
1987	0.248	0.0149	0.000624	0.0175
1988	0.248	0.0149	0.000624	0.0174
1989	0.248	0.0148	0.000623	0.0174
1990	0.248	0.0148	0.000622	0.0173
1991	0.248	0.0148	0.000621	0.0173
1992	0.247	0.0148	0.00062	0.0173
1993	0.247	0.0148	0.000619	0.0172
1994	0.247	0.0148	0.000618	0.0172
1995	0.247	0.0148	0.000618	0.0172
1996	0.247	0.0148	0.000617	0.0171
1997	0.247	0.0148	0.000616	0.0171
1998	0.247	0.0148	0.000615	0.017
1999	0.247	0.0148	0.000614	0.017
2000	0.247	0.0148	0.000613	0.017
# end of content independent part

# data set number
[1]
# (a,c,g,t)= (0.237, 0.263, 0.263, 0.237)
#
# Probabilities file for the exon model
#


# Die P_l's
[P_ls]
# k = 4
# l=
0
# Values
a	0.313	     0.348	     0.302
c	0.186	     0.201	     0.164
g	0.305	     0.16	     0.195
t	0.196	     0.291	     0.338
# l=
1
# Values
aa	0.104	     0.131	     0.128
ac	0.0476	     0.0514	     0.0522
ag	0.0963	     0.0546	     0.0709
at	0.052	     0.0876	     0.101
ca	0.059	     0.0553	     0.0672
cc	0.0309	     0.0423	     0.0336
cg	0.0293	     0.0266	     0.0219
ct	0.0362	     0.0533	     0.0726
ga	0.0647	     0.127	     0.0443
gc	0.0391	     0.061	     0.0295
gg	0.051	     0.0507	     0.0304
gt	0.0369	     0.0652	     0.05
ta	0.0848	     0.0348	     0.0631
tc	0.0685	     0.046	     0.0489
tg	0.128	     0.0279	     0.072
tt	0.0711	     0.0851	     0.115
# l=
2
# Values
aaa	0.0423	     0.0442	     0.0552
aac	0.0171	     0.0185	     0.0168
aag	0.0444	     0.0212	     0.0315
aat	0.0203	     0.0288	     0.0317
aca	0.0193	     0.0157	     0.0162
acc	0.00924	     0.0112	     0.00815
acg	0.0102	     0.00711	     0.00587
act	0.0119	     0.014	     0.0165
aga	0.024	     0.0443	     0.0189
agc	0.0153	     0.0209	     0.00907
agg	0.0174	     0.0137	     0.00988
agt	0.0133	     0.0216	     0.0141
ata	0.0277	     0.0097	     0.0179
atc	0.0183	     0.0146	     0.0138
atg	0.0356	     0.00761	     0.0245
att	0.0218	     0.024	     0.0327
caa	0.0235	     0.0248	     0.0213
cac	0.0109	     0.0089	     0.00687
cag	0.0205	     0.00947	     0.0147
cat	0.0119	     0.0153	     0.0135
cca	0.0119	     0.00985	     0.0161
ccc	0.0071	     0.00699	     0.00647
ccg	0.00567	     0.00415	     0.00458
cct	0.00718	     0.00991	     0.0147
cga	0.0062	     0.0114	     0.00812
cgc	0.00443	     0.00519	     0.00455
cgg	0.00536	     0.00557	     0.00406
cgt	0.00523	     0.00678	     0.00929
cta	0.0168	     0.00766	     0.0116
ctc	0.0157	     0.00676	     0.00794
ctg	0.0296	     0.00635	     0.0117
ctt	0.0149	     0.0152	     0.0214
gaa	0.0177	     0.0327	     0.0505
gac	0.00899	     0.0112	     0.018
gag	0.0139	     0.0105	     0.0239
gat	0.00786	     0.0165	     0.0341
gca	0.00995	     0.0107	     0.0187
gcc	0.00533	     0.00869	     0.0124
gcg	0.00546	     0.00519	     0.00606
gct	0.00774	     0.0122	     0.0254
gga	0.0103	     0.0236	     0.0166
ggc	0.00613	     0.0114	     0.00975
ggg	0.00792	     0.0084	     0.00715
ggt	0.00495	     0.0106	     0.0158
gta	0.0114	     0.00653	     0.0137
gtc	0.0107	     0.00908	     0.0118
gtg	0.0187	     0.00475	     0.0131
gtt	0.0104	     0.0149	     0.0291
taa	0.0207	     0.0293	     0.000673
tac	0.0107	     0.0128	     0.0106
tag	0.0176	     0.0135	     0.000673
tat	0.0119	     0.027	     0.0213
tca	0.0178	     0.019	     0.0162
tcc	0.00923	     0.0154	     0.0066
tcg	0.00805	     0.0101	     0.00541
tct	0.00941	     0.0172	     0.0161
tga	0.0242	     0.0481	     0.000673
tgc	0.0132	     0.0235	     0.00608
tgg	0.0203	     0.023	     0.00931
tgt	0.0135	     0.0262	     0.0108
tta	0.0289	     0.0109	     0.02
ttc	0.0238	     0.0155	     0.0154
ttg	0.0444	     0.00915	     0.0228
ttt	0.0241	     0.031	     0.0319
# l=
3
# Values
aaaa	0.0154	     0.0185	     0.0165
aaac	0.00706	     0.00765	     0.00426
aaag	0.0167	     0.00881	     0.00991
aaat	0.0086	     0.0136	     0.0105
aaca	0.0054	     0.00664	     0.00534
aacc	0.00245	     0.00354	     0.00252
aacg	0.0026	     0.00333	     0.00195
aact	0.00347	     0.00568	     0.00612
aaga	0.0112	     0.0235	     0.00748
aagc	0.00615	     0.0102	     0.0036
aagg	0.00731	     0.00671	     0.00428
aagt	0.00493	     0.0109	     0.0055
aata	0.00854	     0.00528	     0.00631
aatc	0.00549	     0.00586	     0.0042
aatg	0.00937	     0.00319	     0.00855
aatt	0.00611	     0.0111	     0.0111
acaa	0.00542	     0.00739	     0.00506
acac	0.00273	     0.00275	     0.00157
acag	0.0046	     0.00295	     0.00423
acat	0.00327	     0.00504	     0.00371
acca	0.00294	     0.00288	     0.00475
accc	0.00201	     0.00213	     0.00164
accg	0.00117	     0.00123	     0.00105
acct	0.00201	     0.0028	     0.00319
acga	0.00168	     0.0037	     0.00221
acgc	0.00112	     0.00182	     0.00097
acgg	0.00142	     0.00164	     0.00118
acgt	0.00155	     0.00244	     0.00206
acta	0.00415	     0.00246	     0.00291
actc	0.00354	     0.002	     0.00224
actg	0.0076	     0.00192	     0.00301
actt	0.00319	     0.00499	     0.00503
agaa	0.00795	     0.0133	     0.0186
agac	0.00335	     0.00401	     0.00588
agag	0.00599	     0.00451	     0.00817
agat	0.00266	     0.00648	     0.0119
agca	0.00332	     0.00424	     0.00707
agcc	0.0015	     0.0028	     0.00395
agcg	0.0014	     0.002	     0.00253
agct	0.00235	     0.00497	     0.00883
agga	0.00381	     0.00827	     0.00451
aggc	0.00204	     0.0039	     0.00224
aggg	0.00206	     0.00308	     0.00206
aggt	0.00119	     0.00299	     0.00358
agta	0.0034	     0.00264	     0.00461
agtc	0.00255	     0.0029	     0.00403
agtg	0.00463	     0.00164	     0.00479
agtt	0.00258	     0.0054	     0.01
ataa	0.00486	     0.01	     0.000168
atac	0.00296	     0.00422	     0.00255
atag	0.0047	     0.005	     0.000168
atat	0.00363	     0.0101	     0.00558
atca	0.00468	     0.00468	     0.00475
atcc	0.00281	     0.00414	     0.00185
atcg	0.00263	     0.00272	     0.00157
atct	0.00217	     0.00455	     0.00514
atga	0.00801	     0.0148	     0.000168
atgc	0.00496	     0.00716	     0.00151
atgg	0.00729	     0.00628	     0.00257
atgt	0.00418	     0.00766	     0.00263
atta	0.00809	     0.00326	     0.00469
attc	0.007	     0.00435	     0.00429
attg	0.0125	     0.00275	     0.00583
attt	0.00611	     0.0102	     0.00964
caaa	0.00815	     0.00936	     0.0107
caac	0.00311	     0.0042	     0.00517
caag	0.00744	     0.00445	     0.00638
caat	0.00356	     0.00544	     0.00589
caca	0.00278	     0.00303	     0.00314
cacc	0.00109	     0.00316	     0.00169
cacg	0.00119	     0.00138	     0.000944
cact	0.00153	     0.00298	     0.00317
caga	0.00442	     0.00845	     0.00312
cagc	0.00311	     0.00445	     0.00193
cagg	0.00301	     0.00252	     0.00144
cagt	0.00345	     0.00471	     0.00288
cata	0.00347	     0.00146	     0.00335
catc	0.00227	     0.00375	     0.0027
catg	0.00394	     0.00151	     0.00332
catt	0.00327	     0.00504	     0.00589
ccaa	0.00501	     0.00494	     0.00376
ccac	0.0026	     0.00192	     0.0012
ccag	0.0054	     0.00184	     0.00234
ccat	0.00288	     0.00347	     0.0026
ccca	0.00206	     0.00192	     0.00278
cccc	0.0015	     0.00177	     0.000996
cccg	0.0015	     0.000942	     0.000841
ccct	0.00124	     0.00249	     0.00242
ccga	0.0014	     0.00233	     0.00128
ccgc	0.000859	     0.000942	     0.000841
ccgg	0.00117	     0.0013	     0.000556
ccgt	0.00112	     0.0012	     0.00151
ccta	0.00309	     0.00164	     0.00224
cctc	0.00335	     0.00153	     0.00164
cctg	0.00527	     0.00135	     0.00211
cctt	0.00291	     0.00277	     0.00397
cgaa	0.00229	     0.00259	     0.00423
cgac	0.00173	     0.00115	     0.0018
cgag	0.00247	     0.00089	     0.00244
cgat	0.0015	     0.00174	     0.00286
cgca	0.00153	     0.00117	     0.00159
cgcc	0.000987	     0.00123	     0.00125
cgcg	0.00109	     0.000658	     0.000479
cgct	0.000936	     0.00141	     0.0019
cgga	0.00112	     0.00184	     0.00141
cggc	0.000936	     0.00104	     0.00136
cggg	0.00122	     0.000993	     0.000763
cggt	0.000731	     0.00143	     0.002
cgta	0.00163	     0.000838	     0.00157
cgtc	0.00224	     0.00146	     0.0012
cgtg	0.00319	     0.000632	     0.00118
cgtt	0.00214	     0.00236	     0.00288
ctaa	0.00383	     0.00564	     0.000168
ctac	0.00237	     0.00259	     0.00247
ctag	0.00319	     0.00264	     0.000168
ctat	0.00217	     0.00453	     0.00482
ctca	0.00306	     0.00414	     0.00237
ctcc	0.00158	     0.00406	     0.00115
ctcg	0.00124	     0.00231	     0.000867
ctct	0.00196	     0.00399	     0.00234
ctga	0.00404	     0.0111	     0.000168
ctgc	0.00227	     0.00587	     0.00164
ctgg	0.00283	     0.00551	     0.0019
ctgt	0.0024	     0.00648	     0.00268
ctta	0.00519	     0.00246	     0.00361
cttc	0.00493	     0.00334	     0.00265
cttg	0.00843	     0.00218	     0.00371
cttt	0.00452	     0.006	     0.00521
gaaa	0.0186	     0.00763	     0.0152
gaac	0.00672	     0.00265	     0.00309
gaag	0.0201	     0.00424	     0.00894
gaat	0.008	     0.0044	     0.00761
gaca	0.00724	     0.00293	     0.00332
gacc	0.00348	     0.00156	     0.0019
gacg	0.00435	     0.0011	     0.00141
gact	0.00451	     0.00239	     0.00312
gaga	0.0082	     0.00512	     0.00348
gagc	0.00591	     0.00259	     0.00141
gagg	0.00692	     0.00228	     0.00195
gagt	0.00472	     0.00215	     0.00216
gata	0.0104	     0.00146	     0.00252
gatc	0.0065	     0.00148	     0.00211
gatg	0.0145	     0.00115	     0.00467
gatt	0.00737	     0.00306	     0.00524
gcaa	0.00718	     0.00409	     0.00431
gcac	0.00297	     0.00143	     0.00102
gcag	0.00565	     0.00172	     0.0027
gcat	0.00301	     0.0028	     0.00263
gcca	0.00435	     0.00197	     0.00332
gccc	0.00224	     0.00115	     0.000918
gccg	0.00204	     0.000787	     0.00113
gcct	0.00229	     0.00153	     0.0033
gcga	0.0017	     0.00213	     0.00157
gcgc	0.00129	     0.000916	     0.000893
gcgg	0.00135	     0.00112	     0.00105
gcgt	0.00117	     0.0013	     0.00167
gcta	0.00605	     0.00161	     0.00296
gctc	0.00568	     0.00148	     0.00177
gctg	0.0112	     0.00161	     0.00263
gctt	0.00496	     0.00311	     0.0049
ggaa	0.00724	     0.00494	     0.00978
ggac	0.00374	     0.00112	     0.00305
ggag	0.00523	     0.00166	     0.00537
ggat	0.00353	     0.0028	     0.00689
ggca	0.00311	     0.002	     0.00291
ggcc	0.00163	     0.00138	     0.00193
ggcg	0.00181	     0.00112	     0.000996
ggct	0.00278	     0.00164	     0.00428
ggga	0.00232	     0.00399	     0.00213
gggc	0.00129	     0.00138	     0.00162
gggg	0.00199	     0.00112	     0.00133
gggt	0.00137	     0.00148	     0.00226
ggta	0.00402	     0.00107	     0.00211
ggtc	0.00344	     0.0013	     0.00203
ggtg	0.00752	     0.000709	     0.00164
ggtt	0.00319	     0.00195	     0.00376
gtaa	0.00429	     0.00417	     0.000168
gtac	0.00209	     0.00156	     0.0018
gtag	0.00352	     0.00153	     0.000168
gtat	0.00258	     0.00365	     0.00446
gtca	0.00486	     0.00324	     0.00358
gtcc	0.00188	     0.00215	     0.00131
gtcg	0.00183	     0.00187	     0.00115
gtct	0.00201	     0.00306	     0.00307
gtga	0.00401	     0.00677	     0.000168
gtgc	0.00194	     0.00298	     0.000996
gtgg	0.00301	     0.00386	     0.00167
gtgt	0.00206	     0.00342	     0.00188
gtta	0.00742	     0.00128	     0.00291
gttc	0.00632	     0.00244	     0.0025
gttg	0.0122	     0.0012	     0.00395
gttt	0.00618	     0.00494	     0.00545
taaa	0.000167	     0.00873	     0.0128
taac	0.000167	     0.00396	     0.00426
taag	0.000167	     0.00371	     0.00631
taat	0.000167	     0.00536	     0.00772
taca	0.00391	     0.00311	     0.00439
tacc	0.00222	     0.00298	     0.00203
tacg	0.00201	     0.0013	     0.00157
tact	0.00237	     0.00295	     0.00413
taga	0.000167	     0.00721	     0.0048
tagc	0.000167	     0.0037	     0.00213
tagg	0.000167	     0.00223	     0.00221
tagt	0.000167	     0.00391	     0.00351
tata	0.00527	     0.00151	     0.00568
tatc	0.004	     0.00355	     0.00476
tatg	0.00777	     0.00177	     0.00794
tatt	0.00502	     0.00479	     0.0105
tcaa	0.00588	     0.00842	     0.00816
tcac	0.00255	     0.0028	     0.00308
tcag	0.00483	     0.00295	     0.00547
tcat	0.00273	     0.00396	     0.0046
tcca	0.0026	     0.00308	     0.00521
tccc	0.00135	     0.00195	     0.00291
tccg	0.000961	     0.0012	     0.00157
tcct	0.00163	     0.00308	     0.00576
tcga	0.00142	     0.00321	     0.00307
tcgc	0.00117	     0.00151	     0.00185
tcgg	0.00142	     0.00151	     0.00128
tcgt	0.0014	     0.00184	     0.00405
tcta	0.0035	     0.00195	     0.00348
tctc	0.00314	     0.00174	     0.00229
tctg	0.00555	     0.00146	     0.00397
tctt	0.00383	     0.00432	     0.00746
tgaa	0.000167	     0.0119	     0.0179
tgac	0.000167	     0.00495	     0.00723
tgag	0.000167	     0.00344	     0.00796
tgat	0.000167	     0.00548	     0.0125
tgca	0.00199	     0.00326	     0.00717
tgcc	0.00122	     0.00329	     0.00528
tgcg	0.00117	     0.00141	     0.00206
tgct	0.00168	     0.00417	     0.0103
tgga	0.00309	     0.00945	     0.00858
tggc	0.00186	     0.00511	     0.00454
tggg	0.00265	     0.00321	     0.003
tggt	0.00165	     0.00466	     0.00795
tgta	0.00235	     0.00197	     0.00539
tgtc	0.0025	     0.00342	     0.00455
tgtg	0.00335	     0.00177	     0.00546
tgtt	0.00247	     0.00515	     0.0125
ttaa	0.00775	     0.00948	     0.000168
ttac	0.00333	     0.00441	     0.00376
ttag	0.0062	     0.00427	     0.000168
ttat	0.00357	     0.00871	     0.00645
ttca	0.00519	     0.00698	     0.00555
ttcc	0.00296	     0.00504	     0.00229
ttcg	0.00235	     0.00321	     0.00182
ttct	0.00327	     0.00561	     0.00552
ttga	0.00813	     0.0154	     0.000168
ttgc	0.00402	     0.00749	     0.00193
ttgg	0.00714	     0.00734	     0.00317
ttgt	0.00483	     0.00863	     0.00366
ttta	0.00815	     0.00394	     0.00874
tttc	0.00558	     0.00535	     0.00591
tttg	0.0113	     0.00302	     0.00926
tttt	0.00728	     0.00989	     0.0116
# l=
4
# Values
aaaaa	0.0045	     0.00567	     0.00586
aaaac	0.00222	     0.00262	     0.00131
aaaag	0.00558	     0.00252	     0.00346
aaaat	0.00255	     0.00476	     0.00416
aaaca	0.00135	     0.00242	     0.00134
aaacc	0.000612	     0.00131	     0.000631
aaacg	0.00065	     0.00138	     0.000488
aaact	0.000868	     0.00205	     0.00153
aaaga	0.00322	     0.00755	     0.0025
aaagc	0.00178	     0.00363	     0.00118
aaagg	0.00245	     0.00218	     0.00159
aaagt	0.00155	     0.00355	     0.00183
aaata	0.00304	     0.0018	     0.0024
aaatc	0.00143	     0.00182	     0.00157
aaatg	0.00312	     0.00128	     0.00322
aaatt	0.00199	     0.00378	     0.00379
aacaa	0.00136	     0.00185	     0.00126
aacac	0.000683	     0.000687	     0.000391
aacag	0.00115	     0.000738	     0.00106
aacat	0.000817	     0.00126	     0.000928
aacca	0.000734	     0.000719	     0.00119
aaccc	0.000503	     0.000532	     0.000411
aaccg	0.000292	     0.000306	     0.000262
aacct	0.000503	     0.0007	     0.000799
aacga	0.00042	     0.000925	     0.000553
aacgc	0.000279	     0.000455	     0.000243
aacgg	0.000356	     0.00041	     0.000294
aacgt	0.000388	     0.000609	     0.000514
aacta	0.00135	     0.000616	     0.000728
aactc	0.00117	     0.0005	     0.000559
aactg	0.00271	     0.00048	     0.000753
aactt	0.000913	     0.00125	     0.00126
aagaa	0.00258	     0.00505	     0.00827
aagac	0.00109	     0.00131	     0.00247
aagag	0.00209	     0.00151	     0.00348
aagat	0.000785	     0.00229	     0.0047
aagca	0.00083	     0.00106	     0.00258
aagcc	0.000375	     0.0007	     0.00152
aagcg	0.000349	     0.0005	     0.000792
aagct	0.000586	     0.00124	     0.00328
aagga	0.000952	     0.00314	     0.00113
aaggc	0.00051	     0.00133	     0.000559
aaggg	0.000516	     0.00115	     0.000514
aaggt	0.000298	     0.000971	     0.000896
aagta	0.000849	     0.000661	     0.00175
aagtc	0.000638	     0.000726	     0.00152
aagtg	0.00116	     0.00041	     0.00185
aagtt	0.000644	     0.00135	     0.00364
aataa	0.00121	     0.00298	     4.2e-05
aatac	0.00074	     0.000893	     0.000637
aatag	0.00118	     0.0011	     4.2e-05
aatat	0.000907	     0.00285	     0.00139
aatca	0.00117	     0.00117	     0.00119
aatcc	0.000702	     0.00104	     0.000462
aatcg	0.000657	     0.00068	     0.000391
aatct	0.000542	     0.00114	     0.00128
aatga	0.00214	     0.00345	     4.2e-05
aatgc	0.00132	     0.00208	     0.000378
aatgg	0.00248	     0.00172	     0.000644
aatgt	0.00104	     0.00187	     0.000656
aatta	0.00237	     0.000816	     0.00152
aattc	0.00199	     0.00109	     0.00149
aattg	0.00371	     0.000687	     0.00198
aattt	0.00173	     0.00254	     0.00346
acaaa	0.00183	     0.00225	     0.00263
acaac	0.000715	     0.00102	     0.00128
acaag	0.00169	     0.0011	     0.00172
acaat	0.000804	     0.00134	     0.00175
acaca	0.000695	     0.000758	     0.000786
acacc	0.000272	     0.00079	     0.000424
acacg	0.000298	     0.000345	     0.000236
acact	0.000381	     0.000745	     0.000792
acaga	0.00111	     0.00211	     0.000779
acagc	0.000779	     0.00111	     0.000482
acagg	0.000753	     0.000629	     0.000359
acagt	0.000862	     0.00118	     0.000721
acata	0.000868	     0.000364	     0.000838
acatc	0.000567	     0.000938	     0.000676
acatg	0.000984	     0.000377	     0.000831
acatt	0.000817	     0.00126	     0.00147
accaa	0.00125	     0.00124	     0.000941
accac	0.00065	     0.00048	     0.000301
accag	0.00135	     0.000461	     0.000585
accat	0.000721	     0.000867	     0.00065
accca	0.000516	     0.00048	     0.000695
acccc	0.000375	     0.000442	     0.000249
acccg	0.000375	     0.000235	     0.00021
accct	0.000311	     0.000622	     0.000605
accga	0.000349	     0.000584	     0.00032
accgc	0.000215	     0.000235	     0.00021
accgg	0.000292	     0.000326	     0.000139
accgt	0.000279	     0.0003	     0.000378
accta	0.000772	     0.00041	     0.000559
acctc	0.000836	     0.000384	     0.000411
acctg	0.00132	     0.000339	     0.000527
acctt	0.000727	     0.000693	     0.000993
acgaa	0.000574	     0.000648	     0.00106
acgac	0.000433	     0.000287	     0.000449
acgag	0.000618	     0.000223	     0.000611
acgat	0.000375	     0.000435	     0.000715
acgca	0.000381	     0.000293	     0.000398
acgcc	0.000247	     0.000306	     0.000314
acgcg	0.000272	     0.000164	     0.00012
acgct	0.000234	     0.000351	     0.000475
acgga	0.000279	     0.000461	     0.000352
acggc	0.000234	     0.000261	     0.00034
acggg	0.000304	     0.000248	     0.000191
acggt	0.000183	     0.000358	     0.000501
acgta	0.000407	     0.00021	     0.000391
acgtc	0.000561	     0.000364	     0.000301
acgtg	0.000798	     0.000158	     0.000294
acgtt	0.000535	     0.00059	     0.000721
actaa	0.000958	     0.00141	     4.2e-05
actac	0.000593	     0.000648	     0.000618
actag	0.000798	     0.000661	     4.2e-05
actat	0.000542	     0.00113	     0.00121
actca	0.000766	     0.00104	     0.000592
actcc	0.000394	     0.00102	     0.000288
actcg	0.000311	     0.000577	     0.000217
actct	0.00049	     0.000996	     0.000585
actga	0.00101	     0.00265	     4.2e-05
actgc	0.000567	     0.00118	     0.000411
actgg	0.000708	     0.00123	     0.000475
actgt	0.000599	     0.00154	     0.000669
actta	0.00114	     0.000616	     0.000902
acttc	0.00112	     0.000835	     0.000663
acttg	0.00195	     0.000545	     0.000928
acttt	0.00105	     0.0015	     0.0013
agaaa	0.00578	     0.00311	     0.00447
agaac	0.00191	     0.000996	     0.000896
agaag	0.00658	     0.00164	     0.00263
agaat	0.00209	     0.00151	     0.00222
agaca	0.00148	     0.000732	     0.000831
agacc	0.000779	     0.00039	     0.000475
agacg	0.000913	     0.000274	     0.000352
agact	0.000984	     0.000597	     0.000779
agaga	0.00217	     0.00128	     0.00087
agagc	0.00173	     0.000648	     0.000352
agagg	0.00199	     0.000571	     0.000488
agagt	0.00117	     0.000539	     0.00054
agata	0.00263	     0.000364	     0.000631
agatc	0.00176	     0.000371	     0.000527
agatg	0.00414	     0.000287	     0.00117
agatt	0.00207	     0.000764	     0.00131
agcaa	0.00157	     0.00102	     0.00108
agcac	0.00065	     0.000358	     0.000255
agcag	0.00127	     0.000429	     0.000676
agcat	0.000683	     0.0007	     0.000656
agcca	0.00109	     0.000493	     0.000831
agccc	0.000561	     0.000287	     0.00023
agccg	0.00051	     0.000197	     0.000281
agcct	0.000574	     0.000384	     0.000825
agcga	0.000426	     0.000532	     0.000391
agcgc	0.000324	     0.000229	     0.000223
agcgg	0.000336	     0.000281	     0.000262
agcgt	0.000292	     0.000326	     0.000417
agcta	0.00145	     0.000403	     0.000741
agctc	0.00178	     0.000371	     0.000443
agctg	0.00284	     0.000403	     0.000656
agctt	0.00132	     0.000777	     0.00123
aggaa	0.00143	     0.00124	     0.00294
aggac	0.000753	     0.000281	     0.000818
aggag	0.00105	     0.000416	     0.00149
aggat	0.000727	     0.0007	     0.00159
aggca	0.000779	     0.0005	     0.000728
aggcc	0.000407	     0.000345	     0.000482
aggcg	0.000452	     0.000281	     0.000249
aggct	0.000695	     0.00041	     0.00107
aggga	0.00058	     0.000996	     0.000534
agggc	0.000324	     0.000345	     0.000404
agggg	0.000497	     0.000281	     0.000333
agggt	0.000343	     0.000371	     0.000566
aggta	0.000875	     0.000268	     0.000527
aggtc	0.00074	     0.000326	     0.000508
aggtg	0.00145	     0.000177	     0.000411
aggtt	0.000638	     0.000487	     0.000941
agtaa	0.00107	     0.00104	     4.2e-05
agtac	0.000522	     0.00039	     0.000449
agtag	0.000881	     0.000384	     4.2e-05
agtat	0.000644	     0.000913	     0.00112
agtca	0.00121	     0.000809	     0.000896
agtcc	0.000471	     0.000539	     0.000327
agtcg	0.000458	     0.000468	     0.000288
agtct	0.000503	     0.000764	     0.000766
agtga	0.001	     0.00169	     4.2e-05
agtgc	0.000484	     0.000745	     0.000249
agtgg	0.000753	     0.000964	     0.000417
agtgt	0.000516	     0.000855	     0.000469
agtta	0.00191	     0.000319	     0.000728
agttc	0.00178	     0.000609	     0.000624
agttg	0.00296	     0.0003	     0.000986
agttt	0.00166	     0.00124	     0.00136
ataaa	4.17e-05	     0.00198	     0.00361
ataac	4.17e-05	     0.000867	     0.000973
ataag	4.17e-05	     0.000835	     0.00159
ataat	4.17e-05	     0.0013	     0.00237
ataca	0.000977	     0.000777	     0.0011
atacc	0.000554	     0.000745	     0.000508
atacg	0.000503	     0.000326	     0.000391
atact	0.000593	     0.000738	     0.00103
ataga	4.17e-05	     0.0018	     0.0012
atagc	4.17e-05	     0.000925	     0.000534
atagg	4.17e-05	     0.000558	     0.000553
atagt	4.17e-05	     0.000977	     0.000876
atata	0.00127	     0.000377	     0.00162
atatc	0.0009	     0.000887	     0.00131
atatg	0.0018	     0.000442	     0.00224
atatt	0.00126	     0.0012	     0.00317
atcaa	0.00147	     0.00211	     0.0018
atcac	0.000638	     0.0007	     0.000702
atcag	0.00121	     0.000738	     0.00124
atcat	0.000683	     0.00099	     0.00102
atcca	0.00065	     0.000771	     0.0013
atccc	0.000336	     0.000487	     0.000728
atccg	0.00024	     0.0003	     0.000391
atcct	0.000407	     0.000771	     0.00144
atcga	0.000356	     0.000803	     0.000766
atcgc	0.000292	     0.000377	     0.000462
atcgg	0.000356	     0.000377	     0.00032
atcgt	0.000349	     0.000461	     0.00101
atcta	0.000875	     0.000487	     0.00087
atctc	0.000785	     0.000435	     0.000572
atctg	0.00139	     0.000364	     0.000993
atctt	0.000958	     0.00108	     0.00187
atgaa	4.17e-05	     0.00337	     0.00485
atgac	4.17e-05	     0.00136	     0.00214
atgag	4.17e-05	     0.000945	     0.00224
atgat	4.17e-05	     0.00167	     0.00366
atgca	0.000497	     0.000816	     0.00196
atgcc	0.000304	     0.000822	     0.00131
atgcg	0.000292	     0.000351	     0.000559
atgct	0.00042	     0.00104	     0.00247
atgga	0.000772	     0.00278	     0.00198
atggc	0.000465	     0.00149	     0.00108
atggg	0.000663	     0.00105	     0.000702
atggt	0.000413	     0.00128	     0.00181
atgta	0.000586	     0.000493	     0.00141
atgtc	0.000625	     0.000855	     0.00121
atgtg	0.000836	     0.000442	     0.00139
atgtt	0.000618	     0.00129	     0.00278
attaa	0.00166	     0.0026	     4.2e-05
attac	0.000727	     0.00113	     0.000941
attag	0.00134	     0.00115	     4.2e-05
attat	0.000766	     0.00221	     0.00161
attca	0.0013	     0.00174	     0.00139
attcc	0.00074	     0.00126	     0.000572
attcg	0.000586	     0.000803	     0.000456
attct	0.000817	     0.0014	     0.00138
attga	0.00177	     0.0051	     4.2e-05
attgc	0.000907	     0.00195	     0.000482
attgg	0.00155	     0.00187	     0.000792
attgt	0.00102	     0.00236	     0.000915
attta	0.00204	     0.000887	     0.00237
atttc	0.00137	     0.00123	     0.00141
atttg	0.00248	     0.000719	     0.00271
atttt	0.00212	     0.00245	     0.00364
caaaa	0.00325	     0.00291	     0.00351
caaac	0.00153	     0.00113	     0.000973
caaag	0.0034	     0.00131	     0.00219
caaat	0.00145	     0.002	     0.00242
caaca	0.00135	     0.00141	     0.00134
caacc	0.000612	     0.000745	     0.000631
caacg	0.00065	     0.000648	     0.000488
caact	0.000868	     0.00121	     0.00153
caaga	0.00251	     0.00275	     0.00166
caagc	0.00143	     0.0012	     0.000805
caagg	0.00166	     0.00105	     0.000896
caagt	0.00116	     0.00174	     0.00123
caata	0.00195	     0.000996	     0.0013
caatc	0.00124	     0.00113	     0.000876
caatg	0.00227	     0.000609	     0.00178
caatt	0.00147	     0.00209	     0.00244
cacaa	0.00136	     0.00185	     0.00126
cacac	0.000683	     0.000687	     0.000391
cacag	0.00115	     0.000738	     0.00106
cacat	0.000817	     0.00126	     0.000928
cacca	0.000734	     0.000719	     0.00119
caccc	0.000503	     0.000532	     0.000411
caccg	0.000292	     0.000306	     0.000262
cacct	0.000503	     0.0007	     0.000799
cacga	0.00042	     0.000925	     0.000553
cacgc	0.000279	     0.000455	     0.000243
cacgg	0.000356	     0.00041	     0.000294
cacgt	0.000388	     0.000609	     0.000514
cacta	0.000932	     0.000616	     0.000728
cactc	0.000791	     0.0005	     0.000559
cactg	0.00163	     0.00048	     0.000753
cactt	0.000759	     0.00125	     0.00126
cagaa	0.00179	     0.00254	     0.0033
cagac	0.000753	     0.00079	     0.00105
cagag	0.0013	     0.000887	     0.0017
cagat	0.000625	     0.00126	     0.00237
cagca	0.00083	     0.00106	     0.0015
cagcc	0.000375	     0.0007	     0.000812
cagcg	0.000349	     0.0005	     0.000579
cagct	0.000586	     0.00124	     0.00185
cagga	0.000952	     0.00171	     0.00113
caggc	0.00051	     0.000855	     0.000559
caggg	0.000516	     0.000642	     0.000514
caggt	0.000298	     0.000674	     0.000896
cagta	0.000849	     0.000661	     0.000954
cagtc	0.000638	     0.000726	     0.000838
cagtg	0.00116	     0.00041	     0.00098
cagtt	0.000644	     0.00135	     0.00212
cataa	0.00121	     0.00214	     4.2e-05
catac	0.00074	     0.000945	     0.000637
catag	0.00118	     0.00113	     4.2e-05
catat	0.000907	     0.00208	     0.00139
catca	0.00117	     0.00117	     0.00119
catcc	0.000702	     0.00104	     0.000462
catcg	0.000657	     0.00068	     0.000391
catct	0.000542	     0.00114	     0.00128
catga	0.00181	     0.00325	     4.2e-05
catgc	0.00104	     0.00156	     0.000378
catgg	0.00162	     0.00146	     0.000644
catgt	0.000932	     0.00171	     0.000656
catta	0.00176	     0.000816	     0.00106
cattc	0.00151	     0.00109	     0.000935
cattg	0.00279	     0.000687	     0.00128
cattt	0.00136	     0.00254	     0.00206
ccaaa	0.00183	     0.00225	     0.00244
ccaac	0.000715	     0.00102	     0.00104
ccaag	0.00169	     0.0011	     0.0014
ccaat	0.000804	     0.00134	     0.00131
ccaca	0.000695	     0.000758	     0.000786
ccacc	0.000272	     0.00079	     0.000424
ccacg	0.000298	     0.000345	     0.000236
ccact	0.000381	     0.000745	     0.000792
ccaga	0.00111	     0.00211	     0.000779
ccagc	0.000779	     0.00111	     0.000482
ccagg	0.000753	     0.000629	     0.000359
ccagt	0.000862	     0.00118	     0.000721
ccata	0.000868	     0.000364	     0.000838
ccatc	0.000567	     0.000938	     0.000676
ccatg	0.000984	     0.000377	     0.000831
ccatt	0.000817	     0.00126	     0.00147
cccaa	0.00125	     0.00124	     0.000941
cccac	0.00065	     0.00048	     0.000301
cccag	0.00135	     0.000461	     0.000585
cccat	0.000721	     0.000867	     0.00065
cccca	0.000516	     0.00048	     0.000695
ccccc	0.000375	     0.000442	     0.000249
ccccg	0.000375	     0.000235	     0.00021
cccct	0.000311	     0.000622	     0.000605
cccga	0.000349	     0.000584	     0.00032
cccgc	0.000215	     0.000235	     0.00021
cccgg	0.000292	     0.000326	     0.000139
cccgt	0.000279	     0.0003	     0.000378
cccta	0.000772	     0.00041	     0.000559
ccctc	0.000836	     0.000384	     0.000411
ccctg	0.00132	     0.000339	     0.000527
ccctt	0.000727	     0.000693	     0.000993
ccgaa	0.000574	     0.000648	     0.00106
ccgac	0.000433	     0.000287	     0.000449
ccgag	0.000618	     0.000223	     0.000611
ccgat	0.000375	     0.000435	     0.000715
ccgca	0.000381	     0.000293	     0.000398
ccgcc	0.000247	     0.000306	     0.000314
ccgcg	0.000272	     0.000164	     0.00012
ccgct	0.000234	     0.000351	     0.000475
ccgga	0.000279	     0.000461	     0.000352
ccggc	0.000234	     0.000261	     0.00034
ccggg	0.000304	     0.000248	     0.000191
ccggt	0.000183	     0.000358	     0.000501
ccgta	0.000407	     0.00021	     0.000391
ccgtc	0.000561	     0.000364	     0.000301
ccgtg	0.000798	     0.000158	     0.000294
ccgtt	0.000535	     0.00059	     0.000721
cctaa	0.000958	     0.00141	     4.2e-05
cctac	0.000593	     0.000648	     0.000618
cctag	0.000798	     0.000661	     4.2e-05
cctat	0.000542	     0.00113	     0.00121
cctca	0.000766	     0.00104	     0.000592
cctcc	0.000394	     0.00102	     0.000288
cctcg	0.000311	     0.000577	     0.000217
cctct	0.00049	     0.000996	     0.000585
cctga	0.00101	     0.0026	     4.2e-05
cctgc	0.000567	     0.00131	     0.000411
cctgg	0.000708	     0.00128	     0.000475
cctgt	0.000599	     0.00147	     0.000669
cctta	0.00114	     0.000616	     0.000902
ccttc	0.00112	     0.000835	     0.000663
ccttg	0.00195	     0.000545	     0.000928
ccttt	0.00105	     0.0015	     0.0013
cgaaa	0.00398	     0.00151	     0.00308
cgaac	0.00144	     0.000551	     0.000611
cgaag	0.00432	     0.000867	     0.0018
cgaat	0.00175	     0.000964	     0.00156
cgaca	0.00148	     0.000732	     0.000831
cgacc	0.000779	     0.00039	     0.000475
cgacg	0.000913	     0.000274	     0.000352
cgact	0.000984	     0.000597	     0.000779
cgaga	0.00178	     0.00128	     0.00087
cgagc	0.0012	     0.000648	     0.000352
cgagg	0.00142	     0.000571	     0.000488
cgagt	0.00101	     0.000539	     0.00054
cgata	0.0022	     0.000364	     0.000631
cgatc	0.0013	     0.000371	     0.000527
cgatg	0.00289	     0.000287	     0.00117
cgatt	0.00152	     0.000764	     0.00131
cgcaa	0.00157	     0.00102	     0.00108
cgcac	0.00065	     0.000358	     0.000255
cgcag	0.00127	     0.000429	     0.000676
cgcat	0.000683	     0.0007	     0.000656
cgcca	0.00109	     0.000493	     0.000831
cgccc	0.000561	     0.000287	     0.00023
cgccg	0.00051	     0.000197	     0.000281
cgcct	0.000574	     0.000384	     0.000825
cgcga	0.000426	     0.000532	     0.000391
cgcgc	0.000324	     0.000229	     0.000223
cgcgg	0.000336	     0.000281	     0.000262
cgcgt	0.000292	     0.000326	     0.000417
cgcta	0.00127	     0.000403	     0.000741
cgctc	0.00114	     0.000371	     0.000443
cgctg	0.00225	     0.000403	     0.000656
cgctt	0.00102	     0.000777	     0.00123
cggaa	0.00143	     0.00124	     0.00198
cggac	0.000753	     0.000281	     0.000644
cggag	0.00105	     0.000416	     0.00108
cggat	0.000727	     0.0007	     0.00145
cggca	0.000779	     0.0005	     0.000728
cggcc	0.000407	     0.000345	     0.000482
cggcg	0.000452	     0.000281	     0.000249
cggct	0.000695	     0.00041	     0.00107
cggga	0.00058	     0.000996	     0.000534
cgggc	0.000324	     0.000345	     0.000404
cgggg	0.000497	     0.000281	     0.000333
cgggt	0.000343	     0.000371	     0.000566
cggta	0.000875	     0.000268	     0.000527
cggtc	0.00074	     0.000326	     0.000508
cggtg	0.00145	     0.000177	     0.000411
cggtt	0.000638	     0.000487	     0.000941
cgtaa	0.00107	     0.00104	     4.2e-05
cgtac	0.000522	     0.00039	     0.000449
cgtag	0.000881	     0.000384	     4.2e-05
cgtat	0.000644	     0.000913	     0.00112
cgtca	0.00121	     0.000809	     0.000896
cgtcc	0.000471	     0.000539	     0.000327
cgtcg	0.000458	     0.000468	     0.000288
cgtct	0.000503	     0.000764	     0.000766
cgtga	0.001	     0.00169	     4.2e-05
cgtgc	0.000484	     0.000745	     0.000249
cgtgg	0.000753	     0.000964	     0.000417
cgtgt	0.000516	     0.000855	     0.000469
cgtta	0.00152	     0.000319	     0.000728
cgttc	0.00127	     0.000609	     0.000624
cgttg	0.00243	     0.0003	     0.000986
cgttt	0.00124	     0.00124	     0.00136
ctaaa	4.17e-05	     0.00198	     0.00283
ctaac	4.17e-05	     0.000867	     0.000909
ctaag	4.17e-05	     0.000835	     0.00139
ctaat	4.17e-05	     0.0013	     0.00168
ctaca	0.000977	     0.000777	     0.0011
ctacc	0.000554	     0.000745	     0.000508
ctacg	0.000503	     0.000326	     0.000391
ctact	0.000593	     0.000738	     0.00103
ctaga	4.17e-05	     0.0018	     0.0012
ctagc	4.17e-05	     0.000925	     0.000534
ctagg	4.17e-05	     0.000558	     0.000553
ctagt	4.17e-05	     0.000977	     0.000876
ctata	0.00127	     0.000377	     0.00127
ctatc	0.0009	     0.000887	     0.00102
ctatg	0.0018	     0.000442	     0.00165
ctatt	0.00126	     0.0012	     0.00225
ctcaa	0.00147	     0.00211	     0.0018
ctcac	0.000638	     0.0007	     0.000702
ctcag	0.00121	     0.000738	     0.00124
ctcat	0.000683	     0.00099	     0.00102
ctcca	0.00065	     0.000771	     0.0013
ctccc	0.000336	     0.000487	     0.000728
ctccg	0.00024	     0.0003	     0.000391
ctcct	0.000407	     0.000771	     0.00144
ctcga	0.000356	     0.000803	     0.000766
ctcgc	0.000292	     0.000377	     0.000462
ctcgg	0.000356	     0.000377	     0.00032
ctcgt	0.000349	     0.000461	     0.00101
ctcta	0.000875	     0.000487	     0.00087
ctctc	0.000785	     0.000435	     0.000572
ctctg	0.00139	     0.000364	     0.000993
ctctt	0.000958	     0.00108	     0.00187
ctgaa	4.17e-05	     0.00262	     0.004
ctgac	4.17e-05	     0.00107	     0.00146
ctgag	4.17e-05	     0.000751	     0.00222
ctgat	4.17e-05	     0.00122	     0.00268
ctgca	0.000497	     0.000816	     0.0016
ctgcc	0.000304	     0.000822	     0.00115
ctgcg	0.000292	     0.000351	     0.00043
ctgct	0.00042	     0.00104	     0.00234
ctgga	0.000772	     0.00199	     0.00198
ctggc	0.000465	     0.00107	     0.00108
ctggg	0.000663	     0.000674	     0.000702
ctggt	0.000413	     0.000996	     0.00181
ctgta	0.000586	     0.000493	     0.00131
ctgtc	0.000625	     0.000855	     0.00102
ctgtg	0.000836	     0.000442	     0.00112
ctgtt	0.000618	     0.00129	     0.00275
cttaa	0.00166	     0.00223	     4.2e-05
cttac	0.000727	     0.00104	     0.000941
cttag	0.00134	     0.000971	     4.2e-05
cttat	0.000766	     0.00203	     0.00161
cttca	0.0013	     0.00174	     0.00139
cttcc	0.00074	     0.00126	     0.000572
cttcg	0.000586	     0.000803	     0.000456
cttct	0.000817	     0.0014	     0.00138
cttga	0.00177	     0.00293	     4.2e-05
cttgc	0.000907	     0.00149	     0.000482
cttgg	0.00155	     0.00169	     0.000792
cttgt	0.00102	     0.00172	     0.000915
cttta	0.00178	     0.000887	     0.00182
ctttc	0.00127	     0.00123	     0.00131
ctttg	0.00248	     0.000719	     0.00205
ctttt	0.00159	     0.00245	     0.00255
gaaaa	0.00386	     0.00621	     0.00375
gaaac	0.00186	     0.00236	     0.00098
gaaag	0.00396	     0.00322	     0.00229
gaaat	0.00235	     0.00412	     0.00242
gaaca	0.00135	     0.00141	     0.00134
gaacc	0.000612	     0.000745	     0.000631
gaacg	0.00065	     0.000648	     0.000488
gaact	0.000868	     0.00121	     0.00153
gaaga	0.00294	     0.0085	     0.00166
gaagc	0.0015	     0.00329	     0.000805
gaagg	0.00153	     0.00213	     0.000896
gaagt	0.00107	     0.0034	     0.00123
gaata	0.00173	     0.00149	     0.0013
gaatc	0.00145	     0.00177	     0.000876
gaatg	0.00186	     0.000687	     0.00178
gaatt	0.00117	     0.00316	     0.00244
gacaa	0.00136	     0.00185	     0.00126
gacac	0.000683	     0.000687	     0.000391
gacag	0.00115	     0.000738	     0.00106
gacat	0.000817	     0.00126	     0.000928
gacca	0.000734	     0.000719	     0.00119
gaccc	0.000503	     0.000532	     0.000411
gaccg	0.000292	     0.000306	     0.000262
gacct	0.000503	     0.0007	     0.000799
gacga	0.00042	     0.000925	     0.000553
gacgc	0.000279	     0.000455	     0.000243
gacgg	0.000356	     0.00041	     0.000294
gacgt	0.000388	     0.000609	     0.000514
gacta	0.000932	     0.000616	     0.000728
gactc	0.000791	     0.0005	     0.000559
gactg	0.00163	     0.00048	     0.000753
gactt	0.000759	     0.00125	     0.00126
gagaa	0.00179	     0.00314	     0.00416
gagac	0.000753	     0.00113	     0.0013
gagag	0.0013	     0.00123	     0.00178
gagat	0.000625	     0.00167	     0.00267
gagca	0.00083	     0.00106	     0.0015
gagcc	0.000375	     0.0007	     0.000812
gagcg	0.000349	     0.0005	     0.000579
gagct	0.000586	     0.00124	     0.00185
gagga	0.000952	     0.00171	     0.00113
gaggc	0.00051	     0.000855	     0.000559
gaggg	0.000516	     0.000642	     0.000514
gaggt	0.000298	     0.000674	     0.000896
gagta	0.000849	     0.000661	     0.000954
gagtc	0.000638	     0.000726	     0.000838
gagtg	0.00116	     0.00041	     0.00098
gagtt	0.000644	     0.00135	     0.00212
gataa	0.00121	     0.00272	     4.2e-05
gatac	0.00074	     0.00143	     0.000637
gatag	0.00118	     0.00164	     4.2e-05
gatat	0.000907	     0.00306	     0.00139
gatca	0.00117	     0.00117	     0.00119
gatcc	0.000702	     0.00104	     0.000462
gatcg	0.000657	     0.00068	     0.000391
gatct	0.000542	     0.00114	     0.00128
gatga	0.00181	     0.00518	     4.2e-05
gatgc	0.00104	     0.00218	     0.000378
gatgg	0.00162	     0.00177	     0.000644
gatgt	0.000932	     0.00249	     0.000656
gatta	0.00176	     0.000816	     0.00106
gattc	0.00151	     0.00109	     0.000935
gattg	0.00279	     0.000687	     0.00128
gattt	0.00136	     0.00254	     0.00206
gcaaa	0.00183	     0.0026	     0.00244
gcaac	0.000715	     0.00115	     0.00104
gcaag	0.00169	     0.00115	     0.0014
gcaat	0.000804	     0.00141	     0.00131
gcaca	0.000695	     0.000758	     0.000786
gcacc	0.000272	     0.00079	     0.000424
gcacg	0.000298	     0.000345	     0.000236
gcact	0.000381	     0.000745	     0.000792
gcaga	0.00111	     0.00211	     0.000779
gcagc	0.000779	     0.00111	     0.000482
gcagg	0.000753	     0.000629	     0.000359
gcagt	0.000862	     0.00118	     0.000721
gcata	0.000868	     0.000364	     0.000838
gcatc	0.000567	     0.000938	     0.000676
gcatg	0.000984	     0.000377	     0.000831
gcatt	0.000817	     0.00126	     0.00147
gccaa	0.00125	     0.00124	     0.000941
gccac	0.00065	     0.00048	     0.000301
gccag	0.00135	     0.000461	     0.000585
gccat	0.000721	     0.000867	     0.00065
gccca	0.000516	     0.00048	     0.000695
gcccc	0.000375	     0.000442	     0.000249
gcccg	0.000375	     0.000235	     0.00021
gccct	0.000311	     0.000622	     0.000605
gccga	0.000349	     0.000584	     0.00032
gccgc	0.000215	     0.000235	     0.00021
gccgg	0.000292	     0.000326	     0.000139
gccgt	0.000279	     0.0003	     0.000378
gccta	0.000772	     0.00041	     0.000559
gcctc	0.000836	     0.000384	     0.000411
gcctg	0.00132	     0.000339	     0.000527
gcctt	0.000727	     0.000693	     0.000993
gcgaa	0.000574	     0.000648	     0.00106
gcgac	0.000433	     0.000287	     0.000449
gcgag	0.000618	     0.000223	     0.000611
gcgat	0.000375	     0.000435	     0.000715
gcgca	0.000381	     0.000293	     0.000398
gcgcc	0.000247	     0.000306	     0.000314
gcgcg	0.000272	     0.000164	     0.00012
gcgct	0.000234	     0.000351	     0.000475
gcgga	0.000279	     0.000461	     0.000352
gcggc	0.000234	     0.000261	     0.00034
gcggg	0.000304	     0.000248	     0.000191
gcggt	0.000183	     0.000358	     0.000501
gcgta	0.000407	     0.00021	     0.000391
gcgtc	0.000561	     0.000364	     0.000301
gcgtg	0.000798	     0.000158	     0.000294
gcgtt	0.000535	     0.00059	     0.000721
gctaa	0.000958	     0.00141	     4.2e-05
gctac	0.000593	     0.000648	     0.000618
gctag	0.000798	     0.000661	     4.2e-05
gctat	0.000542	     0.00113	     0.00121
gctca	0.000766	     0.00104	     0.000592
gctcc	0.000394	     0.00102	     0.000288
gctcg	0.000311	     0.000577	     0.000217
gctct	0.00049	     0.000996	     0.000585
gctga	0.00101	     0.00322	     4.2e-05
gctgc	0.000567	     0.00208	     0.000411
gctgg	0.000708	     0.00172	     0.000475
gctgt	0.000599	     0.002	     0.000669
gctta	0.00114	     0.000616	     0.000902
gcttc	0.00112	     0.000835	     0.000663
gcttg	0.00195	     0.000545	     0.000928
gcttt	0.00105	     0.0015	     0.0013
ggaaa	0.00299	     0.00151	     0.00308
ggaac	0.000913	     0.000551	     0.000611
ggaag	0.00263	     0.000867	     0.0018
ggaat	0.00132	     0.000964	     0.00156
ggaca	0.00148	     0.000732	     0.000831
ggacc	0.000779	     0.00039	     0.000475
ggacg	0.000913	     0.000274	     0.000352
ggact	0.000984	     0.000597	     0.000779
ggaga	0.00178	     0.00128	     0.00087
ggagc	0.0012	     0.000648	     0.000352
ggagg	0.00142	     0.000571	     0.000488
ggagt	0.00101	     0.000539	     0.00054
ggata	0.0022	     0.000364	     0.000631
ggatc	0.0013	     0.000371	     0.000527
ggatg	0.00289	     0.000287	     0.00117
ggatt	0.00152	     0.000764	     0.00131
ggcaa	0.00157	     0.00102	     0.00108
ggcac	0.00065	     0.000358	     0.000255
ggcag	0.00127	     0.000429	     0.000676
ggcat	0.000683	     0.0007	     0.000656
ggcca	0.00109	     0.000493	     0.000831
ggccc	0.000561	     0.000287	     0.00023
ggccg	0.00051	     0.000197	     0.000281
ggcct	0.000574	     0.000384	     0.000825
ggcga	0.000426	     0.000532	     0.000391
ggcgc	0.000324	     0.000229	     0.000223
ggcgg	0.000336	     0.000281	     0.000262
ggcgt	0.000292	     0.000326	     0.000417
ggcta	0.00127	     0.000403	     0.000741
ggctc	0.00114	     0.000371	     0.000443
ggctg	0.00225	     0.000403	     0.000656
ggctt	0.00102	     0.000777	     0.00123
gggaa	0.00143	     0.00124	     0.00198
gggac	0.000753	     0.000281	     0.000644
gggag	0.00105	     0.000416	     0.00108
gggat	0.000727	     0.0007	     0.00145
gggca	0.000779	     0.0005	     0.000728
gggcc	0.000407	     0.000345	     0.000482
gggcg	0.000452	     0.000281	     0.000249
gggct	0.000695	     0.00041	     0.00107
gggga	0.00058	     0.000996	     0.000534
ggggc	0.000324	     0.000345	     0.000404
ggggg	0.000497	     0.000281	     0.000333
ggggt	0.000343	     0.000371	     0.000566
gggta	0.000875	     0.000268	     0.000527
gggtc	0.00074	     0.000326	     0.000508
gggtg	0.00145	     0.000177	     0.000411
gggtt	0.000638	     0.000487	     0.000941
ggtaa	0.00107	     0.00104	     4.2e-05
ggtac	0.000522	     0.00039	     0.000449
ggtag	0.000881	     0.000384	     4.2e-05
ggtat	0.000644	     0.000913	     0.00112
ggtca	0.00121	     0.000809	     0.000896
ggtcc	0.000471	     0.000539	     0.000327
ggtcg	0.000458	     0.000468	     0.000288
ggtct	0.000503	     0.000764	     0.000766
ggtga	0.001	     0.00169	     4.2e-05
ggtgc	0.000484	     0.000745	     0.000249
ggtgg	0.000753	     0.000964	     0.000417
ggtgt	0.000516	     0.000855	     0.000469
ggtta	0.00152	     0.000319	     0.000728
ggttc	0.00127	     0.000609	     0.000624
ggttg	0.00243	     0.0003	     0.000986
ggttt	0.00124	     0.00124	     0.00136
gtaaa	4.17e-05	     0.00198	     0.00283
gtaac	4.17e-05	     0.000867	     0.000909
gtaag	4.17e-05	     0.000835	     0.00139
gtaat	4.17e-05	     0.0013	     0.00168
gtaca	0.000977	     0.000777	     0.0011
gtacc	0.000554	     0.000745	     0.000508
gtacg	0.000503	     0.000326	     0.000391
gtact	0.000593	     0.000738	     0.00103
gtaga	4.17e-05	     0.0018	     0.0012
gtagc	4.17e-05	     0.000925	     0.000534
gtagg	4.17e-05	     0.000558	     0.000553
gtagt	4.17e-05	     0.000977	     0.000876
gtata	0.00127	     0.000377	     0.00127
gtatc	0.0009	     0.000887	     0.00102
gtatg	0.0018	     0.000442	     0.00165
gtatt	0.00126	     0.0012	     0.00225
gtcaa	0.00147	     0.00211	     0.0018
gtcac	0.000638	     0.0007	     0.000702
gtcag	0.00121	     0.000738	     0.00124
gtcat	0.000683	     0.00099	     0.00102
gtcca	0.00065	     0.000771	     0.0013
gtccc	0.000336	     0.000487	     0.000728
gtccg	0.00024	     0.0003	     0.000391
gtcct	0.000407	     0.000771	     0.00144
gtcga	0.000356	     0.000803	     0.000766
gtcgc	0.000292	     0.000377	     0.000462
gtcgg	0.000356	     0.000377	     0.00032
gtcgt	0.000349	     0.000461	     0.00101
gtcta	0.000875	     0.000487	     0.00087
gtctc	0.000785	     0.000435	     0.000572
gtctg	0.00139	     0.000364	     0.000993
gtctt	0.000958	     0.00108	     0.00187
gtgaa	4.17e-05	     0.00262	     0.00294
gtgac	4.17e-05	     0.00107	     0.000973
gtgag	4.17e-05	     0.000751	     0.00103
gtgat	4.17e-05	     0.00122	     0.00188
gtgca	0.000497	     0.000816	     0.0016
gtgcc	0.000304	     0.000822	     0.00115
gtgcg	0.000292	     0.000351	     0.00043
gtgct	0.00042	     0.00104	     0.00234
gtgga	0.000772	     0.00199	     0.00198
gtggc	0.000465	     0.00107	     0.00108
gtggg	0.000663	     0.000674	     0.000702
gtggt	0.000413	     0.000996	     0.00181
gtgta	0.000586	     0.000493	     0.00131
gtgtc	0.000625	     0.000855	     0.00102
gtgtg	0.000836	     0.000442	     0.00112
gtgtt	0.000618	     0.00129	     0.00275
gttaa	0.00166	     0.00223	     4.2e-05
gttac	0.000727	     0.00104	     0.000941
gttag	0.00134	     0.000971	     4.2e-05
gttat	0.000766	     0.00203	     0.00161
gttca	0.0013	     0.00174	     0.00139
gttcc	0.00074	     0.00126	     0.000572
gttcg	0.000586	     0.000803	     0.000456
gttct	0.000817	     0.0014	     0.00138
gttga	0.00177	     0.00386	     4.2e-05
gttgc	0.000907	     0.00205	     0.000482
gttgg	0.00155	     0.00149	     0.000792
gttgt	0.00102	     0.00239	     0.000915
gttta	0.00178	     0.000887	     0.00182
gtttc	0.00127	     0.00123	     0.00131
gtttg	0.00248	     0.000719	     0.00205
gtttt	0.00159	     0.00245	     0.00255
taaaa	0.00376	     0.00371	     0.00341
taaac	0.00145	     0.00154	     0.000999
taaag	0.00373	     0.00177	     0.00198
taaat	0.00225	     0.00273	     0.00146
taaca	0.00135	     0.00141	     0.00134
taacc	0.000612	     0.000745	     0.000631
taacg	0.00065	     0.000648	     0.000488
taact	0.000868	     0.00121	     0.00153
taaga	0.00251	     0.00471	     0.00166
taagc	0.00143	     0.00204	     0.000805
taagg	0.00166	     0.00135	     0.000896
taagt	0.00116	     0.00218	     0.00123
taata	0.00181	     0.000996	     0.0013
taatc	0.00137	     0.00113	     0.000876
taatg	0.00212	     0.000609	     0.00178
taatt	0.00148	     0.00209	     0.00244
tacaa	0.00136	     0.00185	     0.00126
tacac	0.000683	     0.000687	     0.000391
tacag	0.00115	     0.000738	     0.00106
tacat	0.000817	     0.00126	     0.000928
tacca	0.000734	     0.000719	     0.00119
taccc	0.000503	     0.000532	     0.000411
taccg	0.000292	     0.000306	     0.000262
tacct	0.000503	     0.0007	     0.000799
tacga	0.00042	     0.000925	     0.000553
tacgc	0.000279	     0.000455	     0.000243
tacgg	0.000356	     0.00041	     0.000294
tacgt	0.000388	     0.000609	     0.000514
tacta	0.000932	     0.000616	     0.000728
tactc	0.000791	     0.0005	     0.000559
tactg	0.00163	     0.00048	     0.000753
tactt	0.000759	     0.00125	     0.00126
tagaa	0.00179	     0.00254	     0.00286
tagac	0.000753	     0.00079	     0.00105
tagag	0.0013	     0.000887	     0.00121
tagat	0.000625	     0.00126	     0.00211
tagca	0.00083	     0.00106	     0.0015
tagcc	0.000375	     0.0007	     0.000812
tagcg	0.000349	     0.0005	     0.000579
tagct	0.000586	     0.00124	     0.00185
tagga	0.000952	     0.00171	     0.00113
taggc	0.00051	     0.000855	     0.000559
taggg	0.000516	     0.000642	     0.000514
taggt	0.000298	     0.000674	     0.000896
tagta	0.000849	     0.000661	     0.000954
tagtc	0.000638	     0.000726	     0.000838
tagtg	0.00116	     0.00041	     0.00098
tagtt	0.000644	     0.00135	     0.00212
tataa	0.00121	     0.00214	     4.2e-05
tatac	0.00074	     0.000945	     0.000637
tatag	0.00118	     0.00113	     4.2e-05
tatat	0.000907	     0.00208	     0.00139
tatca	0.00117	     0.00117	     0.00119
tatcc	0.000702	     0.00104	     0.000462
tatcg	0.000657	     0.00068	     0.000391
tatct	0.000542	     0.00114	     0.00128
tatga	0.00225	     0.00296	     4.2e-05
tatgc	0.00155	     0.00133	     0.000378
tatgg	0.00158	     0.00133	     0.000644
tatgt	0.00127	     0.00159	     0.000656
tatta	0.0022	     0.000816	     0.00106
tattc	0.00199	     0.00109	     0.000935
tattg	0.00317	     0.000687	     0.00128
tattt	0.00166	     0.00254	     0.00206
tcaaa	0.00266	     0.00225	     0.00325
tcaac	0.000965	     0.00102	     0.0018
tcaag	0.00237	     0.0011	     0.00185
tcaat	0.00114	     0.00134	     0.00152
tcaca	0.000695	     0.000758	     0.000786
tcacc	0.000272	     0.00079	     0.000424
tcacg	0.000298	     0.000345	     0.000236
tcact	0.000381	     0.000745	     0.000792
tcaga	0.00111	     0.00211	     0.000779
tcagc	0.000779	     0.00111	     0.000482
tcagg	0.000753	     0.000629	     0.000359
tcagt	0.000862	     0.00118	     0.000721
tcata	0.000868	     0.000364	     0.000838
tcatc	0.000567	     0.000938	     0.000676
tcatg	0.000984	     0.000377	     0.000831
tcatt	0.000817	     0.00126	     0.00147
tccaa	0.00125	     0.00124	     0.000941
tccac	0.00065	     0.00048	     0.000301
tccag	0.00135	     0.000461	     0.000585
tccat	0.000721	     0.000867	     0.00065
tccca	0.000516	     0.00048	     0.000695
tcccc	0.000375	     0.000442	     0.000249
tcccg	0.000375	     0.000235	     0.00021
tccct	0.000311	     0.000622	     0.000605
tccga	0.000349	     0.000584	     0.00032
tccgc	0.000215	     0.000235	     0.00021
tccgg	0.000292	     0.000326	     0.000139
tccgt	0.000279	     0.0003	     0.000378
tccta	0.000772	     0.00041	     0.000559
tcctc	0.000836	     0.000384	     0.000411
tcctg	0.00132	     0.000339	     0.000527
tcctt	0.000727	     0.000693	     0.000993
tcgaa	0.000574	     0.000648	     0.00106
tcgac	0.000433	     0.000287	     0.000449
tcgag	0.000618	     0.000223	     0.000611
tcgat	0.000375	     0.000435	     0.000715
tcgca	0.000381	     0.000293	     0.000398
tcgcc	0.000247	     0.000306	     0.000314
tcgcg	0.000272	     0.000164	     0.00012
tcgct	0.000234	     0.000351	     0.000475
tcgga	0.000279	     0.000461	     0.000352
tcggc	0.000234	     0.000261	     0.00034
tcggg	0.000304	     0.000248	     0.000191
tcggt	0.000183	     0.000358	     0.000501
tcgta	0.000407	     0.00021	     0.000391
tcgtc	0.000561	     0.000364	     0.000301
tcgtg	0.000798	     0.000158	     0.000294
tcgtt	0.000535	     0.00059	     0.000721
tctaa	0.000958	     0.00141	     4.2e-05
tctac	0.000593	     0.000648	     0.000618
tctag	0.000798	     0.000661	     4.2e-05
tctat	0.000542	     0.00113	     0.00121
tctca	0.000766	     0.00104	     0.000592
tctcc	0.000394	     0.00102	     0.000288
tctcg	0.000311	     0.000577	     0.000217
tctct	0.00049	     0.000996	     0.000585
tctga	0.00101	     0.0026	     4.2e-05
tctgc	0.000567	     0.00131	     0.000411
tctgg	0.000708	     0.00128	     0.000475
tctgt	0.000599	     0.00147	     0.000669
tctta	0.00176	     0.000616	     0.000902
tcttc	0.00158	     0.000835	     0.000663
tcttg	0.00258	     0.000545	     0.000928
tcttt	0.00137	     0.0015	     0.0013
tgaaa	0.00584	     0.00151	     0.00454
tgaac	0.00245	     0.000551	     0.000973
tgaag	0.00655	     0.000867	     0.00271
tgaat	0.00284	     0.000964	     0.00227
tgaca	0.00278	     0.000732	     0.000831
tgacc	0.00114	     0.00039	     0.000475
tgacg	0.00161	     0.000274	     0.000352
tgact	0.00155	     0.000597	     0.000779
tgaga	0.00248	     0.00128	     0.00087
tgagc	0.00178	     0.000648	     0.000352
tgagg	0.00209	     0.000571	     0.000488
tgagt	0.00153	     0.000539	     0.00054
tgata	0.00343	     0.000364	     0.000631
tgatc	0.00214	     0.000371	     0.000527
tgatg	0.0046	     0.000287	     0.00117
tgatt	0.00227	     0.000764	     0.00131
tgcaa	0.00248	     0.00102	     0.00108
tgcac	0.00102	     0.000358	     0.000255
tgcag	0.00184	     0.000429	     0.000676
tgcat	0.000965	     0.0007	     0.000656
tgcca	0.00109	     0.000493	     0.000831
tgccc	0.000561	     0.000287	     0.00023
tgccg	0.00051	     0.000197	     0.000281
tgcct	0.000574	     0.000384	     0.000825
tgcga	0.000426	     0.000532	     0.000391
tgcgc	0.000324	     0.000229	     0.000223
tgcgg	0.000336	     0.000281	     0.000262
tgcgt	0.000292	     0.000326	     0.000417
tgcta	0.00207	     0.000403	     0.000741
tgctc	0.00161	     0.000371	     0.000443
tgctg	0.00389	     0.000403	     0.000656
tgctt	0.00161	     0.000777	     0.00123
tggaa	0.00296	     0.00124	     0.00289
tggac	0.00148	     0.000281	     0.000947
tggag	0.00207	     0.000416	     0.00172
tggat	0.00135	     0.0007	     0.0024
tggca	0.000779	     0.0005	     0.000728
tggcc	0.000407	     0.000345	     0.000482
tggcg	0.000452	     0.000281	     0.000249
tggct	0.000695	     0.00041	     0.00107
tggga	0.00058	     0.000996	     0.000534
tgggc	0.000324	     0.000345	     0.000404
tgggg	0.000497	     0.000281	     0.000333
tgggt	0.000343	     0.000371	     0.000566
tggta	0.0014	     0.000268	     0.000527
tggtc	0.00122	     0.000326	     0.000508
tggtg	0.00317	     0.000177	     0.000411
tggtt	0.00127	     0.000487	     0.000941
tgtaa	0.00107	     0.00104	     4.2e-05
tgtac	0.000522	     0.00039	     0.000449
tgtag	0.000881	     0.000384	     4.2e-05
tgtat	0.000644	     0.000913	     0.00112
tgtca	0.00121	     0.000809	     0.000896
tgtcc	0.000471	     0.000539	     0.000327
tgtcg	0.000458	     0.000468	     0.000288
tgtct	0.000503	     0.000764	     0.000766
tgtga	0.001	     0.00169	     4.2e-05
tgtgc	0.000484	     0.000745	     0.000249
tgtgg	0.000753	     0.000964	     0.000417
tgtgt	0.000516	     0.000855	     0.000469
tgtta	0.00248	     0.000319	     0.000728
tgttc	0.00199	     0.000609	     0.000624
tgttg	0.0044	     0.0003	     0.000986
tgttt	0.00204	     0.00124	     0.00136
ttaaa	4.17e-05	     0.00278	     0.00348
ttaac	4.17e-05	     0.00136	     0.00146
ttaag	4.17e-05	     0.0012	     0.00193
ttaat	4.17e-05	     0.00146	     0.00198
ttaca	0.000977	     0.000777	     0.0011
ttacc	0.000554	     0.000745	     0.000508
ttacg	0.000503	     0.000326	     0.000391
ttact	0.000593	     0.000738	     0.00103
ttaga	4.17e-05	     0.0018	     0.0012
ttagc	4.17e-05	     0.000925	     0.000534
ttagg	4.17e-05	     0.000558	     0.000553
ttagt	4.17e-05	     0.000977	     0.000876
ttata	0.00148	     0.000377	     0.00152
ttatc	0.0013	     0.000887	     0.00141
ttatg	0.00237	     0.000442	     0.0024
ttatt	0.00125	     0.0012	     0.00278
ttcaa	0.00147	     0.00211	     0.00276
ttcac	0.000638	     0.0007	     0.000973
ttcag	0.00121	     0.000738	     0.00175
ttcat	0.000683	     0.00099	     0.00154
ttcca	0.00065	     0.000771	     0.0013
ttccc	0.000336	     0.000487	     0.000728
ttccg	0.00024	     0.0003	     0.000391
ttcct	0.000407	     0.000771	     0.00144
ttcga	0.000356	     0.000803	     0.000766
ttcgc	0.000292	     0.000377	     0.000462
ttcgg	0.000356	     0.000377	     0.00032
ttcgt	0.000349	     0.000461	     0.00101
ttcta	0.000875	     0.000487	     0.00087
ttctc	0.000785	     0.000435	     0.000572
ttctg	0.00139	     0.000364	     0.000993
ttctt	0.000958	     0.00108	     0.00187
ttgaa	4.17e-05	     0.00332	     0.0061
ttgac	4.17e-05	     0.00146	     0.00265
ttgag	4.17e-05	     0.000996	     0.00247
ttgat	4.17e-05	     0.00138	     0.00428
ttgca	0.000497	     0.000816	     0.00201
ttgcc	0.000304	     0.000822	     0.00167
ttgcg	0.000292	     0.000351	     0.000637
ttgct	0.00042	     0.00104	     0.0032
ttgga	0.000772	     0.0027	     0.00263
ttggc	0.000465	     0.00149	     0.00131
ttggg	0.000663	     0.000816	     0.000896
ttggt	0.000413	     0.00138	     0.00253
ttgta	0.000586	     0.000493	     0.00136
ttgtc	0.000625	     0.000855	     0.00131
ttgtg	0.000836	     0.000442	     0.00183
ttgtt	0.000618	     0.00129	     0.00418
tttaa	0.00276	     0.00242	     4.2e-05
tttac	0.00114	     0.0012	     0.000941
tttag	0.00217	     0.00118	     4.2e-05
tttat	0.00127	     0.00244	     0.00161
tttca	0.0013	     0.00174	     0.00139
tttcc	0.00074	     0.00126	     0.000572
tttcg	0.000586	     0.000803	     0.000456
tttct	0.000817	     0.0014	     0.00138
tttga	0.00284	     0.00352	     4.2e-05
tttgc	0.0013	     0.002	     0.000482
tttgg	0.00248	     0.00229	     0.000792
tttgt	0.00176	     0.00216	     0.000915
tttta	0.00255	     0.00128	     0.00273
ttttc	0.00166	     0.00167	     0.00188
ttttg	0.00386	     0.000867	     0.00245
ttttt	0.00199	     0.00254	     0.00284

# translation initiation motif
[TRANSINIT]
# width of motif, n=
6
# order of markov model, k=
0
# markov chain emission probabilities
 0  0.382	0.139	0.2	0.279
 1  0.422	0.132	0.191	0.255
 2  0.418	0.149	0.185	0.248
 3  0.446	0.159	0.177	0.218
 4  0.46	0.164	0.169	0.207
 5  0.479	0.168	0.157	0.196

# dss upstream motif, reading frame 0(reverse)
[ETMOTIF0]
# width of motif, n=
6
# order of markov model, k=
2
# markov chain emission probabilities
 0  0.359	0.308	0.256	0.0769	0.243	0.135	0.243	0.378	0.391	0.174	0.304	0.13	0.229	0.286	0.229	0.257	0.4	0.2	0.16	0.24	0.211	0.158	0.368	0.263	0.25	0.2	0.25	0.3	0.29	0.194	0.258	0.258	0.471	0.147	0.294	0.0882	0.312	0.25	0.25	0.188	0.364	0.136	0.182	0.318	0.368	0.263	0.0789	0.289	0.258	0.194	0.323	0.226	0.214	0.321	0.214	0.25	0.462	0.231	0.154	0.154	0.391	0.152	0.239	0.217
 1  0.333	0.244	0.178	0.244	0.261	0.261	0.261	0.217	0.314	0.143	0.171	0.371	0.258	0.226	0.161	0.355	0.2	0.4	0.133	0.267	0.207	0.138	0.172	0.483	0.318	0.227	0.136	0.318	0.217	0.174	0.13	0.478	0.25	0.286	0.214	0.25	0.25	0.25	0.188	0.312	0.324	0.0882	0.265	0.324	0.22	0.171	0.293	0.317	0.355	0.194	0.161	0.29	0.333	0.185	0.222	0.259	0.263	0.158	0.211	0.368	0.25	0.278	0.167	0.306
 2  0.295	0.136	0.409	0.159	0.355	0.226	0.161	0.258	0.238	0.0952	0.214	0.452	0.227	0.273	0.182	0.318	0.36	0.28	0.16	0.2	0.238	0.238	0.19	0.333	0.167	0.167	0.375	0.292	0.259	0.259	0.185	0.296	0.333	0.185	0.185	0.296	0.273	0.318	0.182	0.227	0.217	0.13	0.261	0.391	0.267	0.267	0.267	0.2	0.368	0.132	0.211	0.289	0.267	0.333	0.3	0.1	0.3	0.167	0.333	0.2	0.306	0.204	0.122	0.367
 3  0.38	0.26	0.3	0.06	0.29	0.194	0.323	0.194	0.308	0.269	0.308	0.115	0.298	0.128	0.277	0.298	0.323	0.161	0.258	0.258	0.261	0.261	0.13	0.348	0.235	0.235	0.294	0.235	0.214	0.214	0.179	0.393	0.269	0.231	0.385	0.115	0.294	0.176	0.235	0.294	0.227	0.318	0.273	0.182	0.25	0.286	0.143	0.321	0.25	0.219	0.281	0.25	0.192	0.231	0.269	0.308	0.455	0.182	0.182	0.182	0.25	0.227	0.182	0.341
 4  0.417	0.15	0.15	0.283	0.367	0.204	0.143	0.286	0.273	0.152	0.242	0.333	0.282	0.154	0.154	0.41	0.31	0.172	0.103	0.414	0.312	0.25	0.188	0.25	0.375	0.188	0.25	0.188	0.25	0.25	0.15	0.35	0.294	0.294	0.176	0.235	0.2	0.267	0.2	0.333	0.261	0.174	0.261	0.304	0.172	0.31	0.138	0.379	0.194	0.226	0.258	0.323	0.263	0.263	0.211	0.263	0.238	0.238	0.19	0.333	0.306	0.167	0.25	0.278
 5  0.385	0.269	0.173	0.173	0.318	0.227	0.136	0.318	0.32	0.16	0.2	0.32	0.176	0.235	0.235	0.353	0.235	0.235	0.176	0.353	0.333	0.167	0.222	0.278	0.316	0.211	0.158	0.316	0.429	0.19	0.143	0.238	0.329	0.294	0.212	0.165	0.353	0.235	0.176	0.235	0.324	0.118	0.294	0.265	0.355	0.194	0.161	0.29	0.296	0.222	0.111	0.37	0.417	0.167	0.25	0.167	0.391	0.13	0.217	0.261	0.211	0.132	0.237	0.421

# dss upstream motif, reading frame 1(reverse)
[ETMOTIF1]
# width of motif, n=
6
# order of markov model, k=
2
# markov chain emission probabilities
 0  0.222	0.278	0.194	0.306	0.2	0.24	0.12	0.44	0.37	0.111	0.222	0.296	0.296	0.259	0.148	0.296	0.444	0.185	0.111	0.259	0.143	0.238	0.381	0.238	0.261	0.174	0.261	0.304	0.158	0.263	0.211	0.368	0.321	0.214	0.286	0.179	0.316	0.263	0.158	0.263	0.4	0.15	0.25	0.2	0.216	0.216	0.162	0.405	0.217	0.261	0.217	0.304	0.346	0.154	0.154	0.346	0.2	0.3	0.35	0.15	0.268	0.22	0.195	0.317
 1  0.405	0.214	0.19	0.19	0.31	0.241	0.31	0.138	0.219	0.125	0.188	0.469	0.2	0.25	0.25	0.3	0.192	0.231	0.269	0.308	0.3	0.25	0.15	0.3	0.36	0.12	0.24	0.28	0.267	0.167	0.167	0.4	0.3	0.25	0.3	0.15	0.312	0.188	0.25	0.25	0.158	0.263	0.158	0.421	0.176	0.294	0.176	0.353	0.296	0.185	0.222	0.296	0.28	0.24	0.28	0.2	0.321	0.25	0.179	0.25	0.186	0.256	0.163	0.395
 2  0.405	0.286	0.238	0.0714	0.323	0.161	0.161	0.355	0.294	0.294	0.235	0.176	0.161	0.161	0.161	0.516	0.2	0.25	0.25	0.3	0.238	0.238	0.333	0.19	0.4	0.2	0.2	0.2	0.158	0.211	0.316	0.316	0.379	0.172	0.345	0.103	0.176	0.235	0.294	0.294	0.143	0.238	0.381	0.238	0.333	0.212	0.212	0.242	0.312	0.219	0.219	0.25	0.25	0.188	0.25	0.312	0.316	0.158	0.211	0.316	0.2	0.225	0.25	0.325
 3  0.417	0.222	0.111	0.25	0.292	0.333	0.125	0.25	0.241	0.172	0.276	0.31	0.333	0.286	0.0952	0.286	0.419	0.194	0.161	0.226	0.263	0.368	0.158	0.211	0.308	0.154	0.192	0.346	0.2	0.28	0.16	0.36	0.25	0.321	0.143	0.286	0.25	0.188	0.25	0.312	0.321	0.143	0.143	0.393	0.226	0.226	0.129	0.419	0.269	0.308	0.154	0.269	0.25	0.188	0.312	0.25	0.294	0.235	0.235	0.235	0.24	0.24	0.28	0.24
 4  0.295	0.164	0.197	0.344	0.326	0.174	0.239	0.261	0.333	0.119	0.286	0.262	0.333	0.167	0.278	0.222	0.286	0.143	0.286	0.286	0.267	0.267	0.267	0.2	0.238	0.238	0.286	0.238	0.238	0.238	0.19	0.333	0.368	0.211	0.211	0.211	0.308	0.231	0.231	0.231	0.235	0.176	0.235	0.353	0.25	0.2	0.15	0.4	0.167	0.233	0.233	0.367	0.296	0.148	0.296	0.259	0.217	0.13	0.261	0.391	0.4	0.16	0.2	0.24
 5  0.342	0.263	0.316	0.0789	0.312	0.188	0.25	0.25	0.471	0.176	0.176	0.176	0.25	0.3	0.25	0.2	0.238	0.238	0.19	0.333	0.316	0.263	0.211	0.211	0.214	0.214	0.286	0.286	0.238	0.19	0.238	0.333	0.373	0.325	0.265	0.0361	0.174	0.174	0.304	0.348	0.238	0.19	0.333	0.238	0.385	0.205	0.179	0.231	0.48	0.16	0.16	0.2	0.3	0.15	0.3	0.25	0.176	0.176	0.176	0.471	0.2	0.36	0.24	0.2

# dss upstream motif, reading frame 2(reverse)
[ETMOTIF2]
# width of motif, n=
6
# order of markov model, k=
2
# markov chain emission probabilities
 0  0.438	0.125	0.25	0.188	0.267	0.233	0.133	0.367	0.343	0.114	0.2	0.343	0.182	0.333	0.152	0.333	0.37	0.222	0.185	0.222	0.28	0.24	0.2	0.28	0.222	0.222	0.185	0.37	0.258	0.258	0.129	0.355	0.24	0.28	0.2	0.28	0.304	0.13	0.217	0.348	0.263	0.158	0.316	0.263	0.214	0.214	0.286	0.286	0.324	0.206	0.147	0.324	0.143	0.2	0.257	0.4	0.273	0.121	0.303	0.303	0.2	0.26	0.1	0.44
 1  0.378	0.267	0.289	0.0667	0.25	0.188	0.25	0.312	0.308	0.346	0.231	0.115	0.219	0.281	0.281	0.219	0.25	0.167	0.194	0.389	0.2	0.2	0.3	0.3	0.316	0.158	0.263	0.263	0.182	0.212	0.242	0.364	0.435	0.217	0.217	0.13	0.222	0.333	0.167	0.278	0.235	0.353	0.235	0.176	0.196	0.217	0.217	0.37	0.286	0.167	0.238	0.31	0.3	0.233	0.233	0.233	0.368	0.263	0.211	0.158	0.293	0.22	0.146	0.341
 2  0.388	0.224	0.163	0.224	0.297	0.297	0.135	0.27	0.276	0.207	0.103	0.414	0.303	0.212	0.152	0.333	0.227	0.273	0.273	0.227	0.333	0.185	0.185	0.296	0.28	0.12	0.16	0.44	0.207	0.207	0.172	0.414	0.375	0.188	0.156	0.281	0.308	0.192	0.192	0.308	0.138	0.172	0.172	0.517	0.382	0.235	0.147	0.235	0.281	0.281	0.219	0.219	0.286	0.321	0.143	0.25	0.19	0.19	0.238	0.381	0.361	0.25	0.111	0.278
 3  0.377	0.283	0.208	0.132	0.2	0.28	0.2	0.32	0.3	0.225	0.2	0.275	0.25	0.25	0.125	0.375	0.269	0.231	0.192	0.308	0.286	0.214	0.286	0.214	0.267	0.167	0.3	0.267	0.31	0.207	0.241	0.241	0.233	0.3	0.2	0.267	0.188	0.188	0.375	0.25	0.227	0.318	0.227	0.227	0.238	0.238	0.286	0.238	0.385	0.179	0.179	0.256	0.176	0.324	0.176	0.324	0.241	0.172	0.241	0.345	0.279	0.256	0.116	0.349
 4  0.492	0.203	0.254	0.0508	0.286	0.333	0.238	0.143	0.333	0.222	0.333	0.111	0.256	0.256	0.179	0.308	0.25	0.208	0.292	0.25	0.217	0.174	0.348	0.261	0.381	0.143	0.238	0.238	0.231	0.231	0.231	0.308	0.25	0.167	0.458	0.125	0.227	0.182	0.273	0.318	0.381	0.143	0.19	0.286	0.286	0.2	0.171	0.343	0.343	0.114	0.2	0.343	0.154	0.231	0.231	0.385	0.25	0.2	0.2	0.35	0.289	0.244	0.222	0.244
 5  0.298	0.234	0.191	0.277	0.32	0.16	0.28	0.24	0.179	0.179	0.214	0.429	0.214	0.143	0.214	0.429	0.3	0.25	0.2	0.25	0.286	0.286	0.214	0.214	0.25	0.3	0.2	0.25	0.211	0.263	0.158	0.368	0.411	0.274	0.151	0.164	0.143	0.214	0.25	0.393	0.257	0.2	0.2	0.343	0.318	0.205	0.114	0.364	0.333	0.222	0.111	0.333	0.296	0.333	0.148	0.222	0.263	0.211	0.211	0.316	0.314	0.229	0.171	0.286


#
# Emission probabilities
#
[EMISSION]
# Size of vector
1024
# k : order of the markov model
4
# patpseudocount (pseudocount of sequence patterns)
1.625
# Probabilities
# Format: pattern win0 win1 win2
aaaaa	0.3031	0.3639	0.3965
aaaac	0.1495	0.1684	0.08858
aaaag	0.3755	0.1618	0.2338
aaaat	0.1719	0.3059	0.2811
aaaca	0.3877	0.3374	0.3352
aaacc	0.1759	0.1824	0.1583
aaacg	0.1869	0.1932	0.1226
aaact	0.2495	0.2869	0.3839
aaaga	0.3574	0.4464	0.352
aaagc	0.1981	0.2145	0.1662
aaagg	0.272	0.1291	0.2245
aaagt	0.1725	0.21	0.2573
aaata	0.3176	0.2069	0.2182
aaatc	0.1489	0.2099	0.1428
aaatg	0.3256	0.1475	0.2936
aaatt	0.2078	0.4357	0.3454
aacaa	0.3384	0.4075	0.3472
aacac	0.1704	0.1515	0.1075
aacag	0.2872	0.1629	0.2904
aacat	0.204	0.2781	0.2549
aacca	0.3612	0.3186	0.4465
aaccc	0.2476	0.2357	0.1545
aaccg	0.1435	0.1357	0.09854
aacct	0.2476	0.31	0.3005
aacga	0.2911	0.3858	0.3448
aacgc	0.1933	0.1895	0.1512
aacgg	0.2467	0.1707	0.1835
aacgt	0.2689	0.254	0.3206
aacta	0.2197	0.2166	0.2206
aactc	0.1905	0.1757	0.1696
aactg	0.441	0.1689	0.2284
aactt	0.1487	0.4388	0.3814
aagaa	0.3938	0.4971	0.4369
aagac	0.1668	0.1287	0.1307
aagag	0.3195	0.149	0.184
aagat	0.1199	0.2252	0.2483
aagca	0.3877	0.3029	0.3158
aagcc	0.1751	0.1998	0.1858
aagcg	0.1632	0.1427	0.09707
aagct	0.274	0.3545	0.4013
aagga	0.4183	0.476	0.3643
aaggc	0.2239	0.2021	0.1806
aaggg	0.2268	0.1747	0.166
aaggt	0.131	0.1473	0.2891
aagta	0.2583	0.21	0.1998
aagtc	0.194	0.2305	0.1732
aagtg	0.3519	0.1301	0.2116
aagtt	0.1959	0.4293	0.4154
aataa	0.3008	0.381	0.01988
aatac	0.1833	0.1141	0.3012
aatag	0.2913	0.1404	0.01988
aatat	0.2246	0.3645	0.659
aatca	0.381	0.2909	0.357
aatcc	0.2286	0.2572	0.1391
aatcg	0.214	0.1691	0.1177
aatct	0.1764	0.2829	0.3862
aatga	0.3069	0.378	0.02444
aatgc	0.1894	0.2281	0.2199
aatgg	0.3546	0.1885	0.3741
aatgt	0.1491	0.2054	0.3816
aatta	0.2422	0.1589	0.1796
aattc	0.2029	0.2117	0.1765
aattg	0.3781	0.1338	0.2347
aattt	0.1768	0.4956	0.4093
acaaa	0.3632	0.3945	0.356
acaac	0.1419	0.1778	0.1738
acaag	0.3352	0.1924	0.2334
acaat	0.1597	0.2353	0.2369
acaca	0.4222	0.2873	0.3512
acacc	0.1654	0.2995	0.1893
acacg	0.1809	0.1308	0.1055
acact	0.2315	0.2824	0.354
acaga	0.3159	0.4199	0.3329
acagc	0.2225	0.2212	0.2058
acagg	0.2152	0.125	0.1533
acagt	0.2463	0.234	0.308
acata	0.2683	0.1239	0.2195
acatc	0.1752	0.3191	0.1771
acatg	0.304	0.1283	0.2178
acatt	0.2525	0.4287	0.3856
accaa	0.3153	0.4057	0.3799
accac	0.1637	0.1578	0.1214
accag	0.3395	0.1515	0.2363
accat	0.1815	0.285	0.2624
accca	0.3272	0.2699	0.3952
acccc	0.2378	0.2482	0.1415
acccg	0.2378	0.1322	0.1195
accct	0.1972	0.3496	0.3438
accga	0.3079	0.404	0.3056
accgc	0.1893	0.1629	0.2006
accgg	0.2571	0.2254	0.1327
accgt	0.2458	0.2076	0.3611
accta	0.2114	0.2244	0.2247
acctc	0.2289	0.2102	0.1649
acctg	0.3605	0.1855	0.2117
acctt	0.1991	0.3799	0.3987
acgaa	0.2869	0.4069	0.3733
acgac	0.2163	0.1802	0.1587
acgag	0.3093	0.1397	0.2158
acgat	0.1875	0.2733	0.2523
acgca	0.3362	0.263	0.3045
acgcc	0.2175	0.2746	0.2401
acgcg	0.2401	0.1474	0.09158
acgct	0.2062	0.315	0.3639
acgga	0.2788	0.3471	0.2547
acggc	0.234	0.1966	0.2453
acggg	0.3045	0.1869	0.1379
acggt	0.1827	0.2694	0.3621
acgta	0.1769	0.1585	0.2292
acgtc	0.2437	0.2756	0.1761
acgtg	0.3468	0.1195	0.1723
acgtt	0.2326	0.4463	0.4223
actaa	0.3315	0.366	0.02203
actac	0.2051	0.1683	0.3237
actag	0.2761	0.1717	0.02203
actat	0.1874	0.294	0.6322
actca	0.3905	0.2856	0.3519
actcc	0.201	0.2802	0.1712
actcg	0.1585	0.1593	0.1288
actct	0.25	0.2749	0.3481
actga	0.35	0.4017	0.02632
actgc	0.1967	0.1786	0.2571
actgg	0.2456	0.1864	0.2976
actgt	0.2078	0.2334	0.419
actta	0.2174	0.1762	0.2376
acttc	0.2125	0.2389	0.1746
acttg	0.3709	0.1559	0.2445
acttt	0.1991	0.429	0.3433
agaaa	0.3534	0.4285	0.4376
agaac	0.1169	0.1372	0.08777
agaag	0.4019	0.226	0.2576
agaat	0.1278	0.2083	0.217
agaca	0.3567	0.3673	0.3408
agacc	0.1872	0.1958	0.195
agacg	0.2196	0.1375	0.1446
agact	0.2365	0.2994	0.3196
agaga	0.3072	0.4214	0.3865
agagc	0.2455	0.2134	0.1566
agagg	0.2818	0.1879	0.217
agagt	0.1656	0.1773	0.2399
agata	0.2482	0.204	0.1735
agatc	0.166	0.2076	0.145
agatg	0.3909	0.1606	0.3212
agatt	0.195	0.4278	0.3603
agcaa	0.3756	0.4075	0.4041
agcac	0.1559	0.1427	0.09587
agcag	0.3049	0.171	0.2536
agcat	0.1636	0.2789	0.2464
agcca	0.3979	0.3626	0.3836
agccc	0.2054	0.2109	0.106
agccg	0.1866	0.1445	0.1299
agcct	0.2101	0.282	0.3806
agcga	0.3093	0.3892	0.3025
agcgc	0.2349	0.1675	0.1725
agcgg	0.2442	0.2052	0.2025
agcgt	0.2116	0.2382	0.3225
agcta	0.1963	0.2063	0.2416
agctc	0.2413	0.1898	0.1445
agctg	0.3834	0.2063	0.2141
agctt	0.1789	0.3977	0.3998
aggaa	0.36	0.4694	0.4296
aggac	0.1901	0.1066	0.1196
aggag	0.2662	0.1581	0.2179
aggat	0.1837	0.2659	0.233
aggca	0.3338	0.3256	0.2877
aggcc	0.1745	0.2248	0.1905
aggcg	0.1937	0.1828	0.09847
aggct	0.2981	0.2668	0.4233
aggga	0.3327	0.5	0.2905
agggc	0.1857	0.1731	0.2201
agggg	0.2849	0.1408	0.1813
agggt	0.1967	0.1861	0.3081
aggta	0.2362	0.2128	0.2209
aggtc	0.1998	0.259	0.2127
aggtg	0.3919	0.141	0.1721
aggtt	0.1721	0.3872	0.3943
agtaa	0.3439	0.3818	0.02549
agtac	0.1674	0.143	0.2725
agtag	0.2823	0.1407	0.02549
agtat	0.2064	0.3345	0.6765
agtca	0.4588	0.3138	0.3935
agtcc	0.178	0.2088	0.1435
agtcg	0.1731	0.1813	0.1264
agtct	0.1901	0.2963	0.3366
agtga	0.364	0.3977	0.03571
agtgc	0.1756	0.175	0.2115
agtgg	0.2733	0.2265	0.3544
agtgt	0.1872	0.2008	0.3984
agtta	0.23	0.1296	0.1967
agttc	0.2146	0.2474	0.1687
agttg	0.3563	0.1217	0.2666
agttt	0.1992	0.5013	0.368
ataaa	0.25	0.3978	0.4225
ataac	0.25	0.174	0.1138
ataag	0.25	0.1675	0.1865
ataat	0.25	0.2607	0.2772
ataca	0.372	0.3005	0.3622
atacc	0.211	0.288	0.1677
atacg	0.1915	0.1259	0.1293
atact	0.2256	0.2855	0.3408
ataga	0.25	0.4228	0.3793
atagc	0.25	0.2171	0.1687
atagg	0.25	0.1309	0.1748
atagt	0.25	0.2292	0.2771
atata	0.2423	0.13	0.1942
atatc	0.1724	0.3056	0.157
atatg	0.3442	0.1522	0.2686
atatt	0.2411	0.4122	0.3802
atcaa	0.3678	0.4644	0.3784
atcac	0.1595	0.1543	0.1474
atcag	0.3021	0.1629	0.2602
atcat	0.1707	0.2183	0.214
atcca	0.398	0.331	0.3375
atccc	0.2059	0.2091	0.1884
atccg	0.1471	0.1288	0.1013
atcct	0.249	0.331	0.3727
atcga	0.263	0.3978	0.2992
atcgc	0.2156	0.1869	0.1806
atcgg	0.263	0.1869	0.125
atcgt	0.2583	0.2284	0.3952
atcta	0.2184	0.2057	0.2023
atctc	0.196	0.1839	0.1331
atctg	0.3464	0.154	0.2308
atctt	0.2392	0.4564	0.4338
atgaa	0.25	0.4591	0.3764
atgac	0.25	0.185	0.1657
atgag	0.25	0.1287	0.1738
atgat	0.25	0.2272	0.2841
atgca	0.3284	0.2691	0.3106
atgcc	0.2013	0.2713	0.2079
atgcg	0.1928	0.116	0.08881
atgct	0.2775	0.3436	0.3927
atgga	0.3338	0.4212	0.356
atggc	0.2008	0.2255	0.1934
atggg	0.2867	0.159	0.126
atggt	0.1787	0.1942	0.3246
atgta	0.22	0.1604	0.2081
atgtc	0.2344	0.2778	0.1776
atgtg	0.3137	0.1436	0.2043
atgtt	0.232	0.4182	0.41
attaa	0.3697	0.3666	0.01593
attac	0.1617	0.1589	0.3566
attag	0.2984	0.1626	0.01593
attat	0.1702	0.3119	0.6115
attca	0.3771	0.3348	0.3654
attcc	0.2151	0.242	0.1508
attcg	0.1704	0.1541	0.1201
attct	0.2374	0.2692	0.3637
attga	0.3364	0.4517	0.01884
attgc	0.1728	0.1729	0.2159
attgg	0.2961	0.166	0.3551
attgt	0.1947	0.2094	0.4101
attta	0.2548	0.1679	0.234
atttc	0.1716	0.2326	0.1395
atttg	0.3092	0.1361	0.2672
atttt	0.2644	0.4634	0.3592
caaaa	0.3372	0.3959	0.3858
caaac	0.1588	0.1533	0.107
caaag	0.3532	0.1779	0.2408
caaat	0.1508	0.2728	0.2664
caaca	0.3877	0.3513	0.3352
caacc	0.1759	0.1857	0.1583
caacg	0.1869	0.1616	0.1226
caact	0.2495	0.3014	0.3839
caaga	0.3711	0.4077	0.3618
caagc	0.2118	0.1783	0.1756
caagg	0.246	0.1554	0.1953
caagt	0.1711	0.2586	0.2673
caata	0.2814	0.2063	0.2037
caatc	0.1788	0.2343	0.137
caatg	0.3276	0.1262	0.2776
caatt	0.2121	0.4332	0.3817
cacaa	0.3384	0.4075	0.3472
cacac	0.1704	0.1515	0.1075
cacag	0.2872	0.1629	0.2904
cacat	0.204	0.2781	0.2549
cacca	0.3612	0.3186	0.4465
caccc	0.2476	0.2357	0.1545
caccg	0.1435	0.1357	0.09854
cacct	0.2476	0.31	0.3005
cacga	0.2911	0.3858	0.3448
cacgc	0.1933	0.1895	0.1512
cacgg	0.2467	0.1707	0.1835
cacgt	0.2689	0.254	0.3206
cacta	0.2266	0.2166	0.2206
cactc	0.1924	0.1757	0.1696
cactg	0.3964	0.1689	0.2284
cactt	0.1846	0.4388	0.3814
cagaa	0.401	0.4641	0.3921
cagac	0.1686	0.1441	0.1248
cagag	0.2905	0.1618	0.2016
cagat	0.1399	0.23	0.2815
cagca	0.3877	0.3029	0.3158
cagcc	0.1751	0.1998	0.1712
cagcg	0.1632	0.1427	0.1221
cagct	0.274	0.3545	0.3909
cagga	0.4183	0.441	0.3643
caggc	0.2239	0.2201	0.1806
caggg	0.2268	0.1653	0.166
caggt	0.131	0.1736	0.2891
cagta	0.2583	0.21	0.1948
cagtc	0.194	0.2305	0.1711
cagtg	0.3519	0.1301	0.2001
cagtt	0.1959	0.4293	0.4339
cataa	0.3008	0.3403	0.01988
catac	0.1833	0.1499	0.3012
catag	0.2913	0.1796	0.01988
catat	0.2246	0.3301	0.659
catca	0.381	0.2909	0.357
catcc	0.2286	0.2572	0.1391
catcg	0.214	0.1691	0.1177
catct	0.1764	0.2829	0.3862
catga	0.3351	0.407	0.02444
catgc	0.1928	0.196	0.2199
catgg	0.2995	0.1831	0.3741
catgt	0.1726	0.2138	0.3816
catta	0.237	0.1589	0.1982
cattc	0.2034	0.2117	0.1752
cattg	0.3761	0.1338	0.2406
cattt	0.1835	0.4956	0.3861
ccaaa	0.3632	0.3945	0.3934
ccaac	0.1419	0.1778	0.1688
ccaag	0.3352	0.1924	0.2262
ccaat	0.1597	0.2353	0.2116
ccaca	0.4222	0.2873	0.3512
ccacc	0.1654	0.2995	0.1893
ccacg	0.1809	0.1308	0.1055
ccact	0.2315	0.2824	0.354
ccaga	0.3159	0.4199	0.3329
ccagc	0.2225	0.2212	0.2058
ccagg	0.2152	0.125	0.1533
ccagt	0.2463	0.234	0.308
ccata	0.2683	0.1239	0.2195
ccatc	0.1752	0.3191	0.1771
ccatg	0.304	0.1283	0.2178
ccatt	0.2525	0.4287	0.3856
cccaa	0.3153	0.4057	0.3799
cccac	0.1637	0.1578	0.1214
cccag	0.3395	0.1515	0.2363
cccat	0.1815	0.285	0.2624
cccca	0.3272	0.2699	0.3952
ccccc	0.2378	0.2482	0.1415
ccccg	0.2378	0.1322	0.1195
cccct	0.1972	0.3496	0.3438
cccga	0.3079	0.404	0.3056
cccgc	0.1893	0.1629	0.2006
cccgg	0.2571	0.2254	0.1327
cccgt	0.2458	0.2076	0.3611
cccta	0.2114	0.2244	0.2247
ccctc	0.2289	0.2102	0.1649
ccctg	0.3605	0.1855	0.2117
ccctt	0.1991	0.3799	0.3987
ccgaa	0.2869	0.4069	0.3733
ccgac	0.2163	0.1802	0.1587
ccgag	0.3093	0.1397	0.2158
ccgat	0.1875	0.2733	0.2523
ccgca	0.3362	0.263	0.3045
ccgcc	0.2175	0.2746	0.2401
ccgcg	0.2401	0.1474	0.09158
ccgct	0.2062	0.315	0.3639
ccgga	0.2788	0.3471	0.2547
ccggc	0.234	0.1966	0.2453
ccggg	0.3045	0.1869	0.1379
ccggt	0.1827	0.2694	0.3621
ccgta	0.1769	0.1585	0.2292
ccgtc	0.2437	0.2756	0.1761
ccgtg	0.3468	0.1195	0.1723
ccgtt	0.2326	0.4463	0.4223
cctaa	0.3315	0.366	0.02203
cctac	0.2051	0.1683	0.3237
cctag	0.2761	0.1717	0.02203
cctat	0.1874	0.294	0.6322
cctca	0.3905	0.2856	0.3519
cctcc	0.201	0.2802	0.1712
cctcg	0.1585	0.1593	0.1288
cctct	0.25	0.2749	0.3481
cctga	0.35	0.3904	0.02632
cctgc	0.1967	0.1964	0.2571
cctgg	0.2456	0.1925	0.2976
cctgt	0.2078	0.2207	0.419
cctta	0.2174	0.1762	0.2376
ccttc	0.2125	0.2389	0.1746
ccttg	0.3709	0.1559	0.2445
ccttt	0.1991	0.429	0.3433
cgaaa	0.3464	0.3872	0.4362
cgaac	0.1251	0.1418	0.0867
cgaag	0.376	0.2231	0.2555
cgaat	0.1525	0.2479	0.2216
cgaca	0.3567	0.3673	0.3408
cgacc	0.1872	0.1958	0.195
cgacg	0.2196	0.1375	0.1446
cgact	0.2365	0.2994	0.3196
cgaga	0.3292	0.4214	0.3865
cgagc	0.2212	0.2134	0.1566
cgagg	0.2628	0.1879	0.217
cgagt	0.1868	0.1773	0.2399
cgata	0.278	0.204	0.1735
cgatc	0.1644	0.2076	0.145
cgatg	0.3657	0.1606	0.3212
cgatt	0.192	0.4278	0.3603
cgcaa	0.3756	0.4075	0.4041
cgcac	0.1559	0.1427	0.09587
cgcag	0.3049	0.171	0.2536
cgcat	0.1636	0.2789	0.2464
cgcca	0.3979	0.3626	0.3836
cgccc	0.2054	0.2109	0.106
cgccg	0.1866	0.1445	0.1299
cgcct	0.2101	0.282	0.3806
cgcga	0.3093	0.3892	0.3025
cgcgc	0.2349	0.1675	0.1725
cgcgg	0.2442	0.2052	0.2025
cgcgt	0.2116	0.2382	0.3225
cgcta	0.2229	0.2063	0.2416
cgctc	0.2015	0.1898	0.1445
cgctg	0.3967	0.2063	0.2141
cgctt	0.1789	0.3977	0.3998
cggaa	0.36	0.4694	0.3838
cggac	0.1901	0.1066	0.125
cggag	0.2662	0.1581	0.2092
cggat	0.1837	0.2659	0.282
cggca	0.3338	0.3256	0.2877
cggcc	0.1745	0.2248	0.1905
cggcg	0.1937	0.1828	0.09847
cggct	0.2981	0.2668	0.4233
cggga	0.3327	0.5	0.2905
cgggc	0.1857	0.1731	0.2201
cgggg	0.2849	0.1408	0.1813
cgggt	0.1967	0.1861	0.3081
cggta	0.2362	0.2128	0.2209
cggtc	0.1998	0.259	0.2127
cggtg	0.3919	0.141	0.1721
cggtt	0.1721	0.3872	0.3943
cgtaa	0.3439	0.3818	0.02549
cgtac	0.1674	0.143	0.2725
cgtag	0.2823	0.1407	0.02549
cgtat	0.2064	0.3345	0.6765
cgtca	0.4588	0.3138	0.3935
cgtcc	0.178	0.2088	0.1435
cgtcg	0.1731	0.1813	0.1264
cgtct	0.1901	0.2963	0.3366
cgtga	0.364	0.3977	0.03571
cgtgc	0.1756	0.175	0.2115
cgtgg	0.2733	0.2265	0.3544
cgtgt	0.1872	0.2008	0.3984
cgtta	0.2346	0.1296	0.1967
cgttc	0.1969	0.2474	0.1687
cgttg	0.3765	0.1217	0.2666
cgttt	0.192	0.5013	0.368
ctaaa	0.25	0.3978	0.4151
ctaac	0.25	0.174	0.1333
ctaag	0.25	0.1675	0.2045
ctaat	0.25	0.2607	0.2472
ctaca	0.372	0.3005	0.3622
ctacc	0.211	0.288	0.1677
ctacg	0.1915	0.1259	0.1293
ctact	0.2256	0.2855	0.3408
ctaga	0.25	0.4228	0.3793
ctagc	0.25	0.2171	0.1687
ctagg	0.25	0.1309	0.1748
ctagt	0.25	0.2292	0.2771
ctata	0.2423	0.13	0.2051
ctatc	0.1724	0.3056	0.1644
ctatg	0.3442	0.1522	0.2667
ctatt	0.2411	0.4122	0.3638
ctcaa	0.3678	0.4644	0.3784
ctcac	0.1595	0.1543	0.1474
ctcag	0.3021	0.1629	0.2602
ctcat	0.1707	0.2183	0.214
ctcca	0.398	0.331	0.3375
ctccc	0.2059	0.2091	0.1884
ctccg	0.1471	0.1288	0.1013
ctcct	0.249	0.331	0.3727
ctcga	0.263	0.3978	0.2992
ctcgc	0.2156	0.1869	0.1806
ctcgg	0.263	0.1869	0.125
ctcgt	0.2583	0.2284	0.3952
ctcta	0.2184	0.2057	0.2023
ctctc	0.196	0.1839	0.1331
ctctg	0.3464	0.154	0.2308
ctctt	0.2392	0.4564	0.4338
ctgaa	0.25	0.4629	0.3861
ctgac	0.25	0.1889	0.1414
ctgag	0.25	0.133	0.2138
ctgat	0.25	0.2152	0.2587
ctgca	0.3284	0.2691	0.2902
ctgcc	0.2013	0.2713	0.2081
ctgcg	0.1928	0.116	0.07796
ctgct	0.2775	0.3436	0.4238
ctgga	0.3338	0.4209	0.356
ctggc	0.2008	0.2258	0.1934
ctggg	0.2867	0.1426	0.126
ctggt	0.1787	0.2108	0.3246
ctgta	0.22	0.1604	0.2112
ctgtc	0.2344	0.2778	0.1642
ctgtg	0.3137	0.1436	0.1809
ctgtt	0.232	0.4182	0.4437
cttaa	0.3697	0.3561	0.01593
cttac	0.1617	0.166	0.3566
cttag	0.2984	0.1547	0.01593
cttat	0.1702	0.3232	0.6115
cttca	0.3771	0.3348	0.3654
cttcc	0.2151	0.242	0.1508
cttcg	0.1704	0.1541	0.1201
cttct	0.2374	0.2692	0.3637
cttga	0.3364	0.3744	0.01884
cttgc	0.1728	0.1899	0.2159
cttgg	0.2961	0.2162	0.3551
cttgt	0.1947	0.2195	0.4101
cttta	0.25	0.1679	0.2354
ctttc	0.1788	0.2326	0.1693
ctttg	0.3482	0.1361	0.2655
ctttt	0.223	0.4634	0.3298
gaaaa	0.3208	0.3903	0.3979
gaaac	0.1547	0.1486	0.1038
gaaag	0.3293	0.2021	0.2423
gaaat	0.1952	0.2589	0.256
gaaca	0.3877	0.3513	0.3352
gaacc	0.1759	0.1857	0.1583
gaacg	0.1869	0.1616	0.1226
gaact	0.2495	0.3014	0.3839
gaaga	0.4176	0.4909	0.3618
gaagc	0.2136	0.1901	0.1756
gaagg	0.2172	0.123	0.1953
gaagt	0.1516	0.196	0.2673
gaata	0.2789	0.2092	0.2037
gaatc	0.2335	0.2491	0.137
gaatg	0.2995	0.09664	0.2776
gaatt	0.1881	0.4451	0.3817
gacaa	0.3384	0.4075	0.3472
gacac	0.1704	0.1515	0.1075
gacag	0.2872	0.1629	0.2904
gacat	0.204	0.2781	0.2549
gacca	0.3612	0.3186	0.4465
gaccc	0.2476	0.2357	0.1545
gaccg	0.1435	0.1357	0.09854
gacct	0.2476	0.31	0.3005
gacga	0.2911	0.3858	0.3448
gacgc	0.1933	0.1895	0.1512
gacgg	0.2467	0.1707	0.1835
gacgt	0.2689	0.254	0.3206
gacta	0.2266	0.2166	0.2206
gactc	0.1924	0.1757	0.1696
gactg	0.3964	0.1689	0.2284
gactt	0.1846	0.4388	0.3814
gagaa	0.401	0.4383	0.4191
gagac	0.1686	0.1572	0.1314
gagag	0.2905	0.1716	0.1797
gagat	0.1399	0.2329	0.2697
gagca	0.3877	0.3029	0.3158
gagcc	0.1751	0.1998	0.1712
gagcg	0.1632	0.1427	0.1221
gagct	0.274	0.3545	0.3909
gagga	0.4183	0.441	0.3643
gaggc	0.2239	0.2201	0.1806
gaggg	0.2268	0.1653	0.166
gaggt	0.131	0.1736	0.2891
gagta	0.2583	0.21	0.1948
gagtc	0.194	0.2305	0.1711
gagtg	0.3519	0.1301	0.2001
gagtt	0.1959	0.4293	0.4339
gataa	0.3008	0.3075	0.01988
gatac	0.1833	0.1619	0.3012
gatag	0.2913	0.1852	0.01988
gatat	0.2246	0.3453	0.659
gatca	0.381	0.2909	0.357
gatcc	0.2286	0.2572	0.1391
gatcg	0.214	0.1691	0.1177
gatct	0.1764	0.2829	0.3862
gatga	0.3351	0.4453	0.02444
gatgc	0.1928	0.1878	0.2199
gatgg	0.2995	0.1523	0.3741
gatgt	0.1726	0.2145	0.3816
gatta	0.237	0.1589	0.1982
gattc	0.2034	0.2117	0.1752
gattg	0.3761	0.1338	0.2406
gattt	0.1835	0.4956	0.3861
gcaaa	0.3632	0.4116	0.3934
gcaac	0.1419	0.1825	0.1688
gcaag	0.3352	0.1825	0.2262
gcaat	0.1597	0.2234	0.2116
gcaca	0.4222	0.2873	0.3512
gcacc	0.1654	0.2995	0.1893
gcacg	0.1809	0.1308	0.1055
gcact	0.2315	0.2824	0.354
gcaga	0.3159	0.4199	0.3329
gcagc	0.2225	0.2212	0.2058
gcagg	0.2152	0.125	0.1533
gcagt	0.2463	0.234	0.308
gcata	0.2683	0.1239	0.2195
gcatc	0.1752	0.3191	0.1771
gcatg	0.304	0.1283	0.2178
gcatt	0.2525	0.4287	0.3856
gccaa	0.3153	0.4057	0.3799
gccac	0.1637	0.1578	0.1214
gccag	0.3395	0.1515	0.2363
gccat	0.1815	0.285	0.2624
gccca	0.3272	0.2699	0.3952
gcccc	0.2378	0.2482	0.1415
gcccg	0.2378	0.1322	0.1195
gccct	0.1972	0.3496	0.3438
gccga	0.3079	0.404	0.3056
gccgc	0.1893	0.1629	0.2006
gccgg	0.2571	0.2254	0.1327
gccgt	0.2458	0.2076	0.3611
gccta	0.2114	0.2244	0.2247
gcctc	0.2289	0.2102	0.1649
gcctg	0.3605	0.1855	0.2117
gcctt	0.1991	0.3799	0.3987
gcgaa	0.2869	0.4069	0.3733
gcgac	0.2163	0.1802	0.1587
gcgag	0.3093	0.1397	0.2158
gcgat	0.1875	0.2733	0.2523
gcgca	0.3362	0.263	0.3045
gcgcc	0.2175	0.2746	0.2401
gcgcg	0.2401	0.1474	0.09158
gcgct	0.2062	0.315	0.3639
gcgga	0.2788	0.3471	0.2547
gcggc	0.234	0.1966	0.2453
gcggg	0.3045	0.1869	0.1379
gcggt	0.1827	0.2694	0.3621
gcgta	0.1769	0.1585	0.2292
gcgtc	0.2437	0.2756	0.1761
gcgtg	0.3468	0.1195	0.1723
gcgtt	0.2326	0.4463	0.4223
gctaa	0.3315	0.366	0.02203
gctac	0.2051	0.1683	0.3237
gctag	0.2761	0.1717	0.02203
gctat	0.1874	0.294	0.6322
gctca	0.3905	0.2856	0.3519
gctcc	0.201	0.2802	0.1712
gctcg	0.1585	0.1593	0.1288
gctct	0.25	0.2749	0.3481
gctga	0.35	0.3566	0.02632
gctgc	0.1967	0.2307	0.2571
gctgg	0.2456	0.1906	0.2976
gctgt	0.2078	0.2221	0.419
gctta	0.2174	0.1762	0.2376
gcttc	0.2125	0.2389	0.1746
gcttg	0.3709	0.1559	0.2445
gcttt	0.1991	0.429	0.3433
ggaaa	0.3805	0.3872	0.4362
ggaac	0.1162	0.1418	0.0867
ggaag	0.3348	0.2231	0.2555
ggaat	0.1684	0.2479	0.2216
ggaca	0.3567	0.3673	0.3408
ggacc	0.1872	0.1958	0.195
ggacg	0.2196	0.1375	0.1446
ggact	0.2365	0.2994	0.3196
ggaga	0.3292	0.4214	0.3865
ggagc	0.2212	0.2134	0.1566
ggagg	0.2628	0.1879	0.217
ggagt	0.1868	0.1773	0.2399
ggata	0.278	0.204	0.1735
ggatc	0.1644	0.2076	0.145
ggatg	0.3657	0.1606	0.3212
ggatt	0.192	0.4278	0.3603
ggcaa	0.3756	0.4075	0.4041
ggcac	0.1559	0.1427	0.09587
ggcag	0.3049	0.171	0.2536
ggcat	0.1636	0.2789	0.2464
ggcca	0.3979	0.3626	0.3836
ggccc	0.2054	0.2109	0.106
ggccg	0.1866	0.1445	0.1299
ggcct	0.2101	0.282	0.3806
ggcga	0.3093	0.3892	0.3025
ggcgc	0.2349	0.1675	0.1725
ggcgg	0.2442	0.2052	0.2025
ggcgt	0.2116	0.2382	0.3225
ggcta	0.2229	0.2063	0.2416
ggctc	0.2015	0.1898	0.1445
ggctg	0.3967	0.2063	0.2141
ggctt	0.1789	0.3977	0.3998
gggaa	0.36	0.4694	0.3838
gggac	0.1901	0.1066	0.125
gggag	0.2662	0.1581	0.2092
gggat	0.1837	0.2659	0.282
gggca	0.3338	0.3256	0.2877
gggcc	0.1745	0.2248	0.1905
gggcg	0.1937	0.1828	0.09847
gggct	0.2981	0.2668	0.4233
gggga	0.3327	0.5	0.2905
ggggc	0.1857	0.1731	0.2201
ggggg	0.2849	0.1408	0.1813
ggggt	0.1967	0.1861	0.3081
gggta	0.2362	0.2128	0.2209
gggtc	0.1998	0.259	0.2127
gggtg	0.3919	0.141	0.1721
gggtt	0.1721	0.3872	0.3943
ggtaa	0.3439	0.3818	0.02549
ggtac	0.1674	0.143	0.2725
ggtag	0.2823	0.1407	0.02549
ggtat	0.2064	0.3345	0.6765
ggtca	0.4588	0.3138	0.3935
ggtcc	0.178	0.2088	0.1435
ggtcg	0.1731	0.1813	0.1264
ggtct	0.1901	0.2963	0.3366
ggtga	0.364	0.3977	0.03571
ggtgc	0.1756	0.175	0.2115
ggtgg	0.2733	0.2265	0.3544
ggtgt	0.1872	0.2008	0.3984
ggtta	0.2346	0.1296	0.1967
ggttc	0.1969	0.2474	0.1687
ggttg	0.3765	0.1217	0.2666
ggttt	0.192	0.5013	0.368
gtaaa	0.25	0.3978	0.4151
gtaac	0.25	0.174	0.1333
gtaag	0.25	0.1675	0.2045
gtaat	0.25	0.2607	0.2472
gtaca	0.372	0.3005	0.3622
gtacc	0.211	0.288	0.1677
gtacg	0.1915	0.1259	0.1293
gtact	0.2256	0.2855	0.3408
gtaga	0.25	0.4228	0.3793
gtagc	0.25	0.2171	0.1687
gtagg	0.25	0.1309	0.1748
gtagt	0.25	0.2292	0.2771
gtata	0.2423	0.13	0.2051
gtatc	0.1724	0.3056	0.1644
gtatg	0.3442	0.1522	0.2667
gtatt	0.2411	0.4122	0.3638
gtcaa	0.3678	0.4644	0.3784
gtcac	0.1595	0.1543	0.1474
gtcag	0.3021	0.1629	0.2602
gtcat	0.1707	0.2183	0.214
gtcca	0.398	0.331	0.3375
gtccc	0.2059	0.2091	0.1884
gtccg	0.1471	0.1288	0.1013
gtcct	0.249	0.331	0.3727
gtcga	0.263	0.3978	0.2992
gtcgc	0.2156	0.1869	0.1806
gtcgg	0.263	0.1869	0.125
gtcgt	0.2583	0.2284	0.3952
gtcta	0.2184	0.2057	0.2023
gtctc	0.196	0.1839	0.1331
gtctg	0.3464	0.154	0.2308
gtctt	0.2392	0.4564	0.4338
gtgaa	0.25	0.4629	0.4312
gtgac	0.25	0.1889	0.1428
gtgag	0.25	0.133	0.1504
gtgat	0.25	0.2152	0.2756
gtgca	0.3284	0.2691	0.2902
gtgcc	0.2013	0.2713	0.2081
gtgcg	0.1928	0.116	0.07796
gtgct	0.2775	0.3436	0.4238
gtgga	0.3338	0.4209	0.356
gtggc	0.2008	0.2258	0.1934
gtggg	0.2867	0.1426	0.126
gtggt	0.1787	0.2108	0.3246
gtgta	0.22	0.1604	0.2112
gtgtc	0.2344	0.2778	0.1642
gtgtg	0.3137	0.1436	0.1809
gtgtt	0.232	0.4182	0.4437
gttaa	0.3697	0.3561	0.01593
gttac	0.1617	0.166	0.3566
gttag	0.2984	0.1547	0.01593
gttat	0.1702	0.3232	0.6115
gttca	0.3771	0.3348	0.3654
gttcc	0.2151	0.242	0.1508
gttcg	0.1704	0.1541	0.1201
gttct	0.2374	0.2692	0.3637
gttga	0.3364	0.3943	0.01884
gttgc	0.1728	0.2098	0.2159
gttgg	0.2961	0.1518	0.3551
gttgt	0.1947	0.2441	0.4101
gttta	0.25	0.1679	0.2354
gtttc	0.1788	0.2326	0.1693
gtttg	0.3482	0.1361	0.2655
gtttt	0.223	0.4634	0.3298
taaaa	0.3359	0.3802	0.4337
taaac	0.1297	0.1578	0.1273
taaag	0.3336	0.1817	0.2525
taaat	0.2007	0.2803	0.1866
taaca	0.3877	0.3513	0.3352
taacc	0.1759	0.1857	0.1583
taacg	0.1869	0.1616	0.1226
taact	0.2495	0.3014	0.3839
taaga	0.3711	0.458	0.3618
taagc	0.2118	0.1984	0.1756
taagg	0.246	0.1313	0.1953
taagt	0.1711	0.2122	0.2673
taata	0.267	0.2063	0.2037
taatc	0.2027	0.2343	0.137
taatg	0.3124	0.1262	0.2776
taatt	0.2179	0.4332	0.3817
tacaa	0.3384	0.4075	0.3472
tacac	0.1704	0.1515	0.1075
tacag	0.2872	0.1629	0.2904
tacat	0.204	0.2781	0.2549
tacca	0.3612	0.3186	0.4465
taccc	0.2476	0.2357	0.1545
taccg	0.1435	0.1357	0.09854
tacct	0.2476	0.31	0.3005
tacga	0.2911	0.3858	0.3448
tacgc	0.1933	0.1895	0.1512
tacgg	0.2467	0.1707	0.1835
tacgt	0.2689	0.254	0.3206
tacta	0.2266	0.2166	0.2206
tactc	0.1924	0.1757	0.1696
tactg	0.3964	0.1689	0.2284
tactt	0.1846	0.4388	0.3814
tagaa	0.401	0.4641	0.3958
tagac	0.1686	0.1441	0.1453
tagag	0.2905	0.1618	0.1668
tagat	0.1399	0.23	0.292
tagca	0.3877	0.3029	0.3158
tagcc	0.1751	0.1998	0.1712
tagcg	0.1632	0.1427	0.1221
tagct	0.274	0.3545	0.3909
tagga	0.4183	0.441	0.3643
taggc	0.2239	0.2201	0.1806
taggg	0.2268	0.1653	0.166
taggt	0.131	0.1736	0.2891
tagta	0.2583	0.21	0.1948
tagtc	0.194	0.2305	0.1711
tagtg	0.3519	0.1301	0.2001
tagtt	0.1959	0.4293	0.4339
tataa	0.3008	0.3403	0.01988
tatac	0.1833	0.1499	0.3012
tatag	0.2913	0.1796	0.01988
tatat	0.2246	0.3301	0.659
tatca	0.381	0.2909	0.357
tatcc	0.2286	0.2572	0.1391
tatcg	0.214	0.1691	0.1177
tatct	0.1764	0.2829	0.3862
tatga	0.3377	0.4101	0.02444
tatgc	0.2336	0.1847	0.2199
tatgg	0.2375	0.1847	0.3741
tatgt	0.1912	0.2205	0.3816
tatta	0.2436	0.1589	0.1982
tattc	0.2208	0.2117	0.1752
tattg	0.3517	0.1338	0.2406
tattt	0.1839	0.4956	0.3861
tcaaa	0.3721	0.3945	0.3859
tcaac	0.1351	0.1778	0.2139
tcaag	0.3326	0.1924	0.22
tcaat	0.1602	0.2353	0.1801
tcaca	0.4222	0.2873	0.3512
tcacc	0.1654	0.2995	0.1893
tcacg	0.1809	0.1308	0.1055
tcact	0.2315	0.2824	0.354
tcaga	0.3159	0.4199	0.3329
tcagc	0.2225	0.2212	0.2058
tcagg	0.2152	0.125	0.1533
tcagt	0.2463	0.234	0.308
tcata	0.2683	0.1239	0.2195
tcatc	0.1752	0.3191	0.1771
tcatg	0.304	0.1283	0.2178
tcatt	0.2525	0.4287	0.3856
tccaa	0.3153	0.4057	0.3799
tccac	0.1637	0.1578	0.1214
tccag	0.3395	0.1515	0.2363
tccat	0.1815	0.285	0.2624
tccca	0.3272	0.2699	0.3952
tcccc	0.2378	0.2482	0.1415
tcccg	0.2378	0.1322	0.1195
tccct	0.1972	0.3496	0.3438
tccga	0.3079	0.404	0.3056
tccgc	0.1893	0.1629	0.2006
tccgg	0.2571	0.2254	0.1327
tccgt	0.2458	0.2076	0.3611
tccta	0.2114	0.2244	0.2247
tcctc	0.2289	0.2102	0.1649
tcctg	0.3605	0.1855	0.2117
tcctt	0.1991	0.3799	0.3987
tcgaa	0.2869	0.4069	0.3733
tcgac	0.2163	0.1802	0.1587
tcgag	0.3093	0.1397	0.2158
tcgat	0.1875	0.2733	0.2523
tcgca	0.3362	0.263	0.3045
tcgcc	0.2175	0.2746	0.2401
tcgcg	0.2401	0.1474	0.09158
tcgct	0.2062	0.315	0.3639
tcgga	0.2788	0.3471	0.2547
tcggc	0.234	0.1966	0.2453
tcggg	0.3045	0.1869	0.1379
tcggt	0.1827	0.2694	0.3621
tcgta	0.1769	0.1585	0.2292
tcgtc	0.2437	0.2756	0.1761
tcgtg	0.3468	0.1195	0.1723
tcgtt	0.2326	0.4463	0.4223
tctaa	0.3315	0.366	0.02203
tctac	0.2051	0.1683	0.3237
tctag	0.2761	0.1717	0.02203
tctat	0.1874	0.294	0.6322
tctca	0.3905	0.2856	0.3519
tctcc	0.201	0.2802	0.1712
tctcg	0.1585	0.1593	0.1288
tctct	0.25	0.2749	0.3481
tctga	0.35	0.3904	0.02632
tctgc	0.1967	0.1964	0.2571
tctgg	0.2456	0.1925	0.2976
tctgt	0.2078	0.2207	0.419
tctta	0.2412	0.1762	0.2376
tcttc	0.2166	0.2389	0.1746
tcttg	0.3537	0.1559	0.2445
tcttt	0.1885	0.429	0.3433
tgaaa	0.3301	0.3872	0.4331
tgaac	0.1387	0.1418	0.09279
tgaag	0.3707	0.2231	0.258
tgaat	0.1604	0.2479	0.2161
tgaca	0.3929	0.3673	0.3408
tgacc	0.1614	0.1958	0.195
tgacg	0.2265	0.1375	0.1446
tgact	0.2193	0.2994	0.3196
tgaga	0.3142	0.4214	0.3865
tgagc	0.2264	0.2134	0.1566
tgagg	0.2654	0.1879	0.217
tgagt	0.1939	0.1773	0.2399
tgata	0.2752	0.204	0.1735
tgatc	0.1722	0.2076	0.145
tgatg	0.37	0.1606	0.3212
tgatt	0.1825	0.4278	0.3603
tgcaa	0.3936	0.4075	0.4041
tgcac	0.1614	0.1427	0.09587
tgcag	0.2918	0.171	0.2536
tgcat	0.1533	0.2789	0.2464
tgcca	0.3979	0.3626	0.3836
tgccc	0.2054	0.2109	0.106
tgccg	0.1866	0.1445	0.1299
tgcct	0.2101	0.282	0.3806
tgcga	0.3093	0.3892	0.3025
tgcgc	0.2349	0.1675	0.1725
tgcgg	0.2442	0.2052	0.2025
tgcgt	0.2116	0.2382	0.3225
tgcta	0.2255	0.2063	0.2416
tgctc	0.1752	0.1898	0.1445
tgctg	0.4241	0.2063	0.2141
tgctt	0.1752	0.3977	0.3998
tggaa	0.3772	0.4694	0.363
tggac	0.188	0.1066	0.1191
tggag	0.2631	0.1581	0.2167
tggat	0.1717	0.2659	0.3012
tggca	0.3338	0.3256	0.2877
tggcc	0.1745	0.2248	0.1905
tggcg	0.1937	0.1828	0.09847
tggct	0.2981	0.2668	0.4233
tggga	0.3327	0.5	0.2905
tgggc	0.1857	0.1731	0.2201
tgggg	0.2849	0.1408	0.1813
tgggt	0.1967	0.1861	0.3081
tggta	0.1983	0.2128	0.2209
tggtc	0.1729	0.259	0.2127
tggtg	0.4487	0.141	0.1721
tggtt	0.1801	0.3872	0.3943
tgtaa	0.3439	0.3818	0.02549
tgtac	0.1674	0.143	0.2725
tgtag	0.2823	0.1407	0.02549
tgtat	0.2064	0.3345	0.6765
tgtca	0.4588	0.3138	0.3935
tgtcc	0.178	0.2088	0.1435
tgtcg	0.1731	0.1813	0.1264
tgtct	0.1901	0.2963	0.3366
tgtga	0.364	0.3977	0.03571
tgtgc	0.1756	0.175	0.2115
tgtgg	0.2733	0.2265	0.3544
tgtgt	0.1872	0.2008	0.3984
tgtta	0.2271	0.1296	0.1967
tgttc	0.1824	0.2474	0.1687
tgttg	0.4033	0.1217	0.2666
tgttt	0.1871	0.5013	0.368
ttaaa	0.25	0.4084	0.3931
ttaac	0.25	0.1997	0.1653
ttaag	0.25	0.1769	0.2179
ttaat	0.25	0.2149	0.2237
ttaca	0.372	0.3005	0.3622
ttacc	0.211	0.288	0.1677
ttacg	0.1915	0.1259	0.1293
ttact	0.2256	0.2855	0.3408
ttaga	0.25	0.4228	0.3793
ttagc	0.25	0.2171	0.1687
ttagg	0.25	0.1309	0.1748
ttagt	0.25	0.2292	0.2771
ttata	0.231	0.13	0.187
ttatc	0.2029	0.3056	0.1742
ttatg	0.3712	0.1522	0.2955
ttatt	0.1949	0.4122	0.3433
ttcaa	0.3678	0.4644	0.3927
ttcac	0.1595	0.1543	0.1386
ttcag	0.3021	0.1629	0.2491
ttcat	0.1707	0.2183	0.2196
ttcca	0.398	0.331	0.3375
ttccc	0.2059	0.2091	0.1884
ttccg	0.1471	0.1288	0.1013
ttcct	0.249	0.331	0.3727
ttcga	0.263	0.3978	0.2992
ttcgc	0.2156	0.1869	0.1806
ttcgg	0.263	0.1869	0.125
ttcgt	0.2583	0.2284	0.3952
ttcta	0.2184	0.2057	0.2023
ttctc	0.196	0.1839	0.1331
ttctg	0.3464	0.154	0.2308
ttctt	0.2392	0.4564	0.4338
ttgaa	0.25	0.4635	0.393
ttgac	0.25	0.2041	0.1712
ttgag	0.25	0.1392	0.1595
ttgat	0.25	0.1932	0.2763
ttgca	0.3284	0.2691	0.2672
ttgcc	0.2013	0.2713	0.2225
ttgcg	0.1928	0.116	0.08477
ttgct	0.2775	0.3436	0.4256
ttgga	0.3338	0.4227	0.3572
ttggc	0.2008	0.2328	0.1779
ttggg	0.2867	0.1278	0.1217
ttggt	0.1787	0.2167	0.3431
ttgta	0.22	0.1604	0.1569
ttgtc	0.2344	0.2778	0.1509
ttgtg	0.3137	0.1436	0.2105
ttgtt	0.232	0.4182	0.4817
tttaa	0.3757	0.3338	0.01593
tttac	0.1558	0.1662	0.3566
tttag	0.2954	0.1627	0.01593
tttat	0.1732	0.3373	0.6115
tttca	0.3771	0.3348	0.3654
tttcc	0.2151	0.242	0.1508
tttcg	0.1704	0.1541	0.1201
tttct	0.2374	0.2692	0.3637
tttga	0.3388	0.3535	0.01884
tttgc	0.1551	0.2008	0.2159
tttgg	0.2959	0.2293	0.3551
tttgt	0.2102	0.2164	0.4101
tttta	0.2538	0.2013	0.2761
ttttc	0.1646	0.2622	0.1899
ttttg	0.3838	0.1364	0.2474
ttttt	0.1978	0.4001	0.2866


#
# Initial emission probabilities
#
[INITEMISSION]
# Size of vector
1024
# k : order of the markov model
4
# patpseudocount (pseudocount of sequence patterns)
1.62
# Probabilities
# Format: pattern win0 win1 win2
aaaaa     	0.256     	0.257     	0.355
aaaac     	0.233     	0.23     	0.224
aaaag     	0.3     	0.203     	0.197
aaaat     	0.211     	0.311     	0.224
aaaca     	0.288     	0.224     	0.306
aaacc     	0.318     	0.259     	0.242
aaacg     	0.197     	0.224     	0.21
aaact     	0.197     	0.293     	0.242
aaaga     	0.303     	0.218     	0.259
aaagc     	0.197     	0.295     	0.259
aaagg     	0.25     	0.192     	0.259
aaagt     	0.25     	0.295     	0.224
aaata     	0.266     	0.234     	0.243
aaatc     	0.234     	0.234     	0.214
aaatg     	0.266     	0.234     	0.271
aaatt     	0.234     	0.297     	0.271
aacaa     	0.203     	0.309     	0.259
aacac     	0.234     	0.221     	0.224
aacag     	0.297     	0.221     	0.259
aacat     	0.266     	0.25     	0.259
aacca     	0.283     	0.242     	0.232
aaccc     	0.25     	0.242     	0.268
aaccg     	0.217     	0.274     	0.232
aacct     	0.25     	0.242     	0.268
aacga     	0.278     	0.259     	0.241
aacgc     	0.241     	0.224     	0.241
aacgg     	0.241     	0.224     	0.278
aacgt     	0.241     	0.293     	0.241
aacta     	0.25     	0.232     	0.266
aactc     	0.283     	0.268     	0.203
aactg     	0.25     	0.268     	0.234
aactt     	0.217     	0.232     	0.297
aagaa     	0.317     	0.309     	0.288
aagac     	0.217     	0.221     	0.288
aagag     	0.25     	0.25     	0.197
aagat     	0.217     	0.221     	0.227
aagca     	0.293     	0.259     	0.297
aagcc     	0.224     	0.259     	0.203
aagcg     	0.224     	0.259     	0.234
aagct     	0.259     	0.224     	0.266
aagga     	0.25     	0.259     	0.259
aaggc     	0.283     	0.259     	0.224
aaggg     	0.25     	0.224     	0.293
aaggt     	0.217     	0.259     	0.224
aagta     	0.224     	0.241     	0.292
aagtc     	0.224     	0.241     	0.208
aagtg     	0.293     	0.241     	0.236
aagtt     	0.259     	0.278     	0.264
aataa     	0.266     	0.279     	0.224
aatac     	0.234     	0.279     	0.293
aatag     	0.266     	0.221     	0.224
aatat     	0.234     	0.221     	0.259
aatca     	0.268     	0.25     	0.268
aatcc     	0.232     	0.283     	0.232
aatcg     	0.268     	0.217     	0.232
aatct     	0.232     	0.25     	0.268
aatga     	0.203     	0.266     	0.232
aatgc     	0.297     	0.203     	0.232
aatgg     	0.234     	0.234     	0.304
aatgt     	0.266     	0.297     	0.232
aatta     	0.227     	0.274     	0.297
aattc     	0.227     	0.274     	0.234
aattg     	0.258     	0.21     	0.234
aattt     	0.288     	0.242     	0.234
acaaa     	0.318     	0.274     	0.243
acaac     	0.197     	0.242     	0.243
acaag     	0.227     	0.274     	0.3
acaat     	0.258     	0.21     	0.214
acaca     	0.241     	0.293     	0.232
acacc     	0.241     	0.224     	0.268
acacg     	0.278     	0.259     	0.268
acact     	0.241     	0.224     	0.232
acaga     	0.274     	0.243     	0.25
acagc     	0.274     	0.214     	0.283
acagg     	0.242     	0.214     	0.25
acagt     	0.21     	0.329     	0.217
acata     	0.278     	0.268     	0.25
acatc     	0.241     	0.232     	0.25
acatg     	0.241     	0.268     	0.283
acatt     	0.241     	0.232     	0.217
accaa     	0.242     	0.293     	0.293
accac     	0.274     	0.259     	0.224
accag     	0.242     	0.224     	0.259
accat     	0.242     	0.224     	0.224
accca     	0.217     	0.259     	0.242
acccc     	0.217     	0.293     	0.274
acccg     	0.25     	0.224     	0.242
accct     	0.317     	0.224     	0.242
accga     	0.241     	0.241     	0.268
accgc     	0.241     	0.241     	0.232
accgg     	0.278     	0.278     	0.268
accgt     	0.241     	0.241     	0.232
accta     	0.25     	0.234     	0.224
acctc     	0.217     	0.266     	0.259
acctg     	0.283     	0.234     	0.259
acctt     	0.25     	0.266     	0.259
acgaa     	0.278     	0.293     	0.241
acgac     	0.241     	0.224     	0.241
acgag     	0.241     	0.224     	0.278
acgat     	0.241     	0.259     	0.241
acgca     	0.278     	0.241     	0.25
acgcc     	0.241     	0.241     	0.25
acgcg     	0.241     	0.278     	0.25
acgct     	0.241     	0.241     	0.25
acgga     	0.268     	0.268     	0.268
acggc     	0.232     	0.232     	0.268
acggg     	0.232     	0.268     	0.232
acggt     	0.268     	0.232     	0.232
acgta     	0.268     	0.25     	0.268
acgtc     	0.232     	0.25     	0.232
acgtg     	0.232     	0.25     	0.232
acgtt     	0.268     	0.25     	0.268
actaa     	0.25     	0.359     	0.241
actac     	0.25     	0.203     	0.278
actag     	0.25     	0.203     	0.241
actat     	0.25     	0.234     	0.241
actca     	0.293     	0.232     	0.258
actcc     	0.224     	0.268     	0.258
actcg     	0.224     	0.232     	0.197
actct     	0.259     	0.268     	0.288
actga     	0.293     	0.319     	0.232
actgc     	0.224     	0.236     	0.232
actgg     	0.259     	0.181     	0.268
actgt     	0.224     	0.264     	0.268
actta     	0.274     	0.217     	0.293
acttc     	0.274     	0.25     	0.224
acttg     	0.21     	0.217     	0.224
acttt     	0.242     	0.317     	0.259
agaaa     	0.264     	0.293     	0.303
agaac     	0.208     	0.224     	0.224
agaag     	0.292     	0.224     	0.224
agaat     	0.236     	0.259     	0.25
agaca     	0.266     	0.25     	0.25
agacc     	0.234     	0.25     	0.217
agacg     	0.234     	0.25     	0.217
agact     	0.266     	0.25     	0.317
agaga     	0.317     	0.25     	0.25
agagc     	0.217     	0.25     	0.217
agagg     	0.25     	0.25     	0.283
agagt     	0.217     	0.25     	0.25
agata     	0.283     	0.241     	0.274
agatc     	0.25     	0.241     	0.21
agatg     	0.25     	0.241     	0.21
agatt     	0.217     	0.278     	0.306
agcaa     	0.283     	0.268     	0.274
agcac     	0.217     	0.232     	0.242
agcag     	0.283     	0.268     	0.274
agcat     	0.217     	0.232     	0.21
agcca     	0.25     	0.232     	0.278
agccc     	0.25     	0.268     	0.241
agccg     	0.25     	0.232     	0.241
agcct     	0.25     	0.268     	0.241
agcga     	0.304     	0.241     	0.232
agcgc     	0.232     	0.241     	0.268
agcgg     	0.232     	0.278     	0.232
agcgt     	0.232     	0.241     	0.268
agcta     	0.25     	0.232     	0.283
agctc     	0.217     	0.304     	0.217
agctg     	0.317     	0.232     	0.25
agctt     	0.217     	0.232     	0.25
aggaa     	0.274     	0.306     	0.328
aggac     	0.21     	0.242     	0.234
aggag     	0.274     	0.21     	0.203
aggat     	0.242     	0.242     	0.234
aggca     	0.241     	0.259     	0.232
aggcc     	0.241     	0.224     	0.232
aggcg     	0.241     	0.224     	0.268
aggct     	0.278     	0.293     	0.268
aggga     	0.283     	0.283     	0.232
agggc     	0.25     	0.217     	0.232
agggg     	0.25     	0.25     	0.304
agggt     	0.217     	0.25     	0.232
aggta     	0.241     	0.232     	0.268
aggtc     	0.241     	0.268     	0.232
aggtg     	0.278     	0.232     	0.232
aggtt     	0.241     	0.268     	0.268
agtaa     	0.357     	0.232     	0.25
agtac     	0.186     	0.232     	0.25
agtag     	0.214     	0.232     	0.25
agtat     	0.243     	0.304     	0.25
agtca     	0.268     	0.241     	0.268
agtcc     	0.232     	0.241     	0.232
agtcg     	0.232     	0.278     	0.232
agtct     	0.268     	0.241     	0.268
agtga     	0.304     	0.224     	0.25
agtgc     	0.232     	0.224     	0.25
agtgg     	0.232     	0.328     	0.25
agtgt     	0.232     	0.224     	0.25
agtta     	0.221     	0.232     	0.259
agttc     	0.279     	0.232     	0.224
agttg     	0.25     	0.304     	0.224
agttt     	0.25     	0.232     	0.293
ataaa     	0.25     	0.311     	0.311
ataac     	0.25     	0.23     	0.203
ataag     	0.25     	0.203     	0.311
ataat     	0.25     	0.257     	0.176
ataca     	0.259     	0.234     	0.283
atacc     	0.224     	0.234     	0.283
atacg     	0.259     	0.203     	0.217
atact     	0.259     	0.328     	0.217
ataga     	0.25     	0.317     	0.259
atagc     	0.25     	0.217     	0.224
atagg     	0.25     	0.25     	0.224
atagt     	0.25     	0.217     	0.293
atata     	0.25     	0.25     	0.283
atatc     	0.283     	0.25     	0.217
atatg     	0.25     	0.217     	0.25
atatt     	0.217     	0.283     	0.25
atcaa     	0.266     	0.266     	0.283
atcac     	0.203     	0.203     	0.217
atcag     	0.266     	0.266     	0.283
atcat     	0.266     	0.266     	0.217
atcca     	0.259     	0.259     	0.288
atccc     	0.259     	0.259     	0.227
atccg     	0.224     	0.224     	0.197
atcct     	0.259     	0.259     	0.288
atcga     	0.241     	0.278     	0.241
atcgc     	0.278     	0.241     	0.241
atcgg     	0.241     	0.241     	0.241
atcgt     	0.241     	0.241     	0.278
atcta     	0.274     	0.224     	0.224
atctc     	0.242     	0.293     	0.293
atctg     	0.274     	0.224     	0.224
atctt     	0.21     	0.259     	0.259
atgaa     	0.25     	0.271     	0.257
atgac     	0.25     	0.243     	0.23
atgag     	0.25     	0.243     	0.257
atgat     	0.25     	0.243     	0.257
atgca     	0.25     	0.306     	0.268
atgcc     	0.25     	0.21     	0.232
atgcg     	0.25     	0.21     	0.232
atgct     	0.25     	0.274     	0.268
atgga     	0.306     	0.293     	0.317
atggc     	0.21     	0.259     	0.217
atggg     	0.242     	0.224     	0.217
atggt     	0.242     	0.224     	0.25
atgta     	0.278     	0.232     	0.288
atgtc     	0.241     	0.268     	0.227
atgtg     	0.241     	0.232     	0.197
atgtt     	0.241     	0.268     	0.288
attaa     	0.279     	0.297     	0.224
attac     	0.279     	0.234     	0.224
attag     	0.25     	0.266     	0.224
attat     	0.191     	0.203     	0.328
attca     	0.283     	0.279     	0.283
attcc     	0.283     	0.309     	0.25
attcg     	0.217     	0.191     	0.25
attct     	0.217     	0.221     	0.217
attga     	0.293     	0.339     	0.232
attgc     	0.224     	0.21     	0.232
attgg     	0.259     	0.21     	0.304
attgt     	0.224     	0.242     	0.232
attta     	0.242     	0.234     	0.25
atttc     	0.306     	0.234     	0.279
atttg     	0.242     	0.203     	0.25
atttt     	0.21     	0.328     	0.221
caaaa     	0.256     	0.257     	0.355
caaac     	0.233     	0.23     	0.224
caaag     	0.3     	0.203     	0.197
caaat     	0.211     	0.311     	0.224
caaca     	0.288     	0.224     	0.306
caacc     	0.318     	0.259     	0.242
caacg     	0.197     	0.224     	0.21
caact     	0.197     	0.293     	0.242
caaga     	0.303     	0.218     	0.259
caagc     	0.197     	0.295     	0.259
caagg     	0.25     	0.192     	0.259
caagt     	0.25     	0.295     	0.224
caata     	0.266     	0.234     	0.243
caatc     	0.234     	0.234     	0.214
caatg     	0.266     	0.234     	0.271
caatt     	0.234     	0.297     	0.271
cacaa     	0.203     	0.309     	0.259
cacac     	0.234     	0.221     	0.224
cacag     	0.297     	0.221     	0.259
cacat     	0.266     	0.25     	0.259
cacca     	0.283     	0.242     	0.232
caccc     	0.25     	0.242     	0.268
caccg     	0.217     	0.274     	0.232
cacct     	0.25     	0.242     	0.268
cacga     	0.278     	0.259     	0.241
cacgc     	0.241     	0.224     	0.241
cacgg     	0.241     	0.224     	0.278
cacgt     	0.241     	0.293     	0.241
cacta     	0.25     	0.232     	0.266
cactc     	0.283     	0.268     	0.203
cactg     	0.25     	0.268     	0.234
cactt     	0.217     	0.232     	0.297
cagaa     	0.317     	0.309     	0.288
cagac     	0.217     	0.221     	0.288
cagag     	0.25     	0.25     	0.197
cagat     	0.217     	0.221     	0.227
cagca     	0.293     	0.259     	0.297
cagcc     	0.224     	0.259     	0.203
cagcg     	0.224     	0.259     	0.234
cagct     	0.259     	0.224     	0.266
cagga     	0.25     	0.259     	0.259
caggc     	0.283     	0.259     	0.224
caggg     	0.25     	0.224     	0.293
caggt     	0.217     	0.259     	0.224
cagta     	0.224     	0.241     	0.292
cagtc     	0.224     	0.241     	0.208
cagtg     	0.293     	0.241     	0.236
cagtt     	0.259     	0.278     	0.264
cataa     	0.266     	0.279     	0.224
catac     	0.234     	0.279     	0.293
catag     	0.266     	0.221     	0.224
catat     	0.234     	0.221     	0.259
catca     	0.268     	0.25     	0.268
catcc     	0.232     	0.283     	0.232
catcg     	0.268     	0.217     	0.232
catct     	0.232     	0.25     	0.268
catga     	0.203     	0.266     	0.232
catgc     	0.297     	0.203     	0.232
catgg     	0.234     	0.234     	0.304
catgt     	0.266     	0.297     	0.232
catta     	0.227     	0.274     	0.297
cattc     	0.227     	0.274     	0.234
cattg     	0.258     	0.21     	0.234
cattt     	0.288     	0.242     	0.234
ccaaa     	0.318     	0.274     	0.243
ccaac     	0.197     	0.242     	0.243
ccaag     	0.227     	0.274     	0.3
ccaat     	0.258     	0.21     	0.214
ccaca     	0.241     	0.293     	0.232
ccacc     	0.241     	0.224     	0.268
ccacg     	0.278     	0.259     	0.268
ccact     	0.241     	0.224     	0.232
ccaga     	0.274     	0.243     	0.25
ccagc     	0.274     	0.214     	0.283
ccagg     	0.242     	0.214     	0.25
ccagt     	0.21     	0.329     	0.217
ccata     	0.278     	0.268     	0.25
ccatc     	0.241     	0.232     	0.25
ccatg     	0.241     	0.268     	0.283
ccatt     	0.241     	0.232     	0.217
cccaa     	0.242     	0.293     	0.293
cccac     	0.274     	0.259     	0.224
cccag     	0.242     	0.224     	0.259
cccat     	0.242     	0.224     	0.224
cccca     	0.217     	0.259     	0.242
ccccc     	0.217     	0.293     	0.274
ccccg     	0.25     	0.224     	0.242
cccct     	0.317     	0.224     	0.242
cccga     	0.241     	0.241     	0.268
cccgc     	0.241     	0.241     	0.232
cccgg     	0.278     	0.278     	0.268
cccgt     	0.241     	0.241     	0.232
cccta     	0.25     	0.234     	0.224
ccctc     	0.217     	0.266     	0.259
ccctg     	0.283     	0.234     	0.259
ccctt     	0.25     	0.266     	0.259
ccgaa     	0.278     	0.293     	0.241
ccgac     	0.241     	0.224     	0.241
ccgag     	0.241     	0.224     	0.278
ccgat     	0.241     	0.259     	0.241
ccgca     	0.278     	0.241     	0.25
ccgcc     	0.241     	0.241     	0.25
ccgcg     	0.241     	0.278     	0.25
ccgct     	0.241     	0.241     	0.25
ccgga     	0.268     	0.268     	0.268
ccggc     	0.232     	0.232     	0.268
ccggg     	0.232     	0.268     	0.232
ccggt     	0.268     	0.232     	0.232
ccgta     	0.268     	0.25     	0.268
ccgtc     	0.232     	0.25     	0.232
ccgtg     	0.232     	0.25     	0.232
ccgtt     	0.268     	0.25     	0.268
cctaa     	0.25     	0.359     	0.241
cctac     	0.25     	0.203     	0.278
cctag     	0.25     	0.203     	0.241
cctat     	0.25     	0.234     	0.241
cctca     	0.293     	0.232     	0.258
cctcc     	0.224     	0.268     	0.258
cctcg     	0.224     	0.232     	0.197
cctct     	0.259     	0.268     	0.288
cctga     	0.293     	0.319     	0.232
cctgc     	0.224     	0.236     	0.232
cctgg     	0.259     	0.181     	0.268
cctgt     	0.224     	0.264     	0.268
cctta     	0.274     	0.217     	0.293
ccttc     	0.274     	0.25     	0.224
ccttg     	0.21     	0.217     	0.224
ccttt     	0.242     	0.317     	0.259
cgaaa     	0.264     	0.293     	0.303
cgaac     	0.208     	0.224     	0.224
cgaag     	0.292     	0.224     	0.224
cgaat     	0.236     	0.259     	0.25
cgaca     	0.266     	0.25     	0.25
cgacc     	0.234     	0.25     	0.217
cgacg     	0.234     	0.25     	0.217
cgact     	0.266     	0.25     	0.317
cgaga     	0.317     	0.25     	0.25
cgagc     	0.217     	0.25     	0.217
cgagg     	0.25     	0.25     	0.283
cgagt     	0.217     	0.25     	0.25
cgata     	0.283     	0.241     	0.274
cgatc     	0.25     	0.241     	0.21
cgatg     	0.25     	0.241     	0.21
cgatt     	0.217     	0.278     	0.306
cgcaa     	0.283     	0.268     	0.274
cgcac     	0.217     	0.232     	0.242
cgcag     	0.283     	0.268     	0.274
cgcat     	0.217     	0.232     	0.21
cgcca     	0.25     	0.232     	0.278
cgccc     	0.25     	0.268     	0.241
cgccg     	0.25     	0.232     	0.241
cgcct     	0.25     	0.268     	0.241
cgcga     	0.304     	0.241     	0.232
cgcgc     	0.232     	0.241     	0.268
cgcgg     	0.232     	0.278     	0.232
cgcgt     	0.232     	0.241     	0.268
cgcta     	0.25     	0.232     	0.283
cgctc     	0.217     	0.304     	0.217
cgctg     	0.317     	0.232     	0.25
cgctt     	0.217     	0.232     	0.25
cggaa     	0.274     	0.306     	0.328
cggac     	0.21     	0.242     	0.234
cggag     	0.274     	0.21     	0.203
cggat     	0.242     	0.242     	0.234
cggca     	0.241     	0.259     	0.232
cggcc     	0.241     	0.224     	0.232
cggcg     	0.241     	0.224     	0.268
cggct     	0.278     	0.293     	0.268
cggga     	0.283     	0.283     	0.232
cgggc     	0.25     	0.217     	0.232
cgggg     	0.25     	0.25     	0.304
cgggt     	0.217     	0.25     	0.232
cggta     	0.241     	0.232     	0.268
cggtc     	0.241     	0.268     	0.232
cggtg     	0.278     	0.232     	0.232
cggtt     	0.241     	0.268     	0.268
cgtaa     	0.357     	0.232     	0.25
cgtac     	0.186     	0.232     	0.25
cgtag     	0.214     	0.232     	0.25
cgtat     	0.243     	0.304     	0.25
cgtca     	0.268     	0.241     	0.268
cgtcc     	0.232     	0.241     	0.232
cgtcg     	0.232     	0.278     	0.232
cgtct     	0.268     	0.241     	0.268
cgtga     	0.304     	0.224     	0.25
cgtgc     	0.232     	0.224     	0.25
cgtgg     	0.232     	0.328     	0.25
cgtgt     	0.232     	0.224     	0.25
cgtta     	0.221     	0.232     	0.259
cgttc     	0.279     	0.232     	0.224
cgttg     	0.25     	0.304     	0.224
cgttt     	0.25     	0.232     	0.293
ctaaa     	0.25     	0.311     	0.311
ctaac     	0.25     	0.23     	0.203
ctaag     	0.25     	0.203     	0.311
ctaat     	0.25     	0.257     	0.176
ctaca     	0.259     	0.234     	0.283
ctacc     	0.224     	0.234     	0.283
ctacg     	0.259     	0.203     	0.217
ctact     	0.259     	0.328     	0.217
ctaga     	0.25     	0.317     	0.259
ctagc     	0.25     	0.217     	0.224
ctagg     	0.25     	0.25     	0.224
ctagt     	0.25     	0.217     	0.293
ctata     	0.25     	0.25     	0.283
ctatc     	0.283     	0.25     	0.217
ctatg     	0.25     	0.217     	0.25
ctatt     	0.217     	0.283     	0.25
ctcaa     	0.266     	0.266     	0.283
ctcac     	0.203     	0.203     	0.217
ctcag     	0.266     	0.266     	0.283
ctcat     	0.266     	0.266     	0.217
ctcca     	0.259     	0.259     	0.288
ctccc     	0.259     	0.259     	0.227
ctccg     	0.224     	0.224     	0.197
ctcct     	0.259     	0.259     	0.288
ctcga     	0.241     	0.278     	0.241
ctcgc     	0.278     	0.241     	0.241
ctcgg     	0.241     	0.241     	0.241
ctcgt     	0.241     	0.241     	0.278
ctcta     	0.274     	0.224     	0.224
ctctc     	0.242     	0.293     	0.293
ctctg     	0.274     	0.224     	0.224
ctctt     	0.21     	0.259     	0.259
ctgaa     	0.25     	0.271     	0.257
ctgac     	0.25     	0.243     	0.23
ctgag     	0.25     	0.243     	0.257
ctgat     	0.25     	0.243     	0.257
ctgca     	0.25     	0.306     	0.268
ctgcc     	0.25     	0.21     	0.232
ctgcg     	0.25     	0.21     	0.232
ctgct     	0.25     	0.274     	0.268
ctgga     	0.306     	0.293     	0.317
ctggc     	0.21     	0.259     	0.217
ctggg     	0.242     	0.224     	0.217
ctggt     	0.242     	0.224     	0.25
ctgta     	0.278     	0.232     	0.288
ctgtc     	0.241     	0.268     	0.227
ctgtg     	0.241     	0.232     	0.197
ctgtt     	0.241     	0.268     	0.288
cttaa     	0.279     	0.297     	0.224
cttac     	0.279     	0.234     	0.224
cttag     	0.25     	0.266     	0.224
cttat     	0.191     	0.203     	0.328
cttca     	0.283     	0.279     	0.283
cttcc     	0.283     	0.309     	0.25
cttcg     	0.217     	0.191     	0.25
cttct     	0.217     	0.221     	0.217
cttga     	0.293     	0.339     	0.232
cttgc     	0.224     	0.21     	0.232
cttgg     	0.259     	0.21     	0.304
cttgt     	0.224     	0.242     	0.232
cttta     	0.242     	0.234     	0.25
ctttc     	0.306     	0.234     	0.279
ctttg     	0.242     	0.203     	0.25
ctttt     	0.21     	0.328     	0.221
gaaaa     	0.256     	0.257     	0.355
gaaac     	0.233     	0.23     	0.224
gaaag     	0.3     	0.203     	0.197
gaaat     	0.211     	0.311     	0.224
gaaca     	0.288     	0.224     	0.306
gaacc     	0.318     	0.259     	0.242
gaacg     	0.197     	0.224     	0.21
gaact     	0.197     	0.293     	0.242
gaaga     	0.303     	0.218     	0.259
gaagc     	0.197     	0.295     	0.259
gaagg     	0.25     	0.192     	0.259
gaagt     	0.25     	0.295     	0.224
gaata     	0.266     	0.234     	0.243
gaatc     	0.234     	0.234     	0.214
gaatg     	0.266     	0.234     	0.271
gaatt     	0.234     	0.297     	0.271
gacaa     	0.203     	0.309     	0.259
gacac     	0.234     	0.221     	0.224
gacag     	0.297     	0.221     	0.259
gacat     	0.266     	0.25     	0.259
gacca     	0.283     	0.242     	0.232
gaccc     	0.25     	0.242     	0.268
gaccg     	0.217     	0.274     	0.232
gacct     	0.25     	0.242     	0.268
gacga     	0.278     	0.259     	0.241
gacgc     	0.241     	0.224     	0.241
gacgg     	0.241     	0.224     	0.278
gacgt     	0.241     	0.293     	0.241
gacta     	0.25     	0.232     	0.266
gactc     	0.283     	0.268     	0.203
gactg     	0.25     	0.268     	0.234
gactt     	0.217     	0.232     	0.297
gagaa     	0.317     	0.309     	0.288
gagac     	0.217     	0.221     	0.288
gagag     	0.25     	0.25     	0.197
gagat     	0.217     	0.221     	0.227
gagca     	0.293     	0.259     	0.297
gagcc     	0.224     	0.259     	0.203
gagcg     	0.224     	0.259     	0.234
gagct     	0.259     	0.224     	0.266
gagga     	0.25     	0.259     	0.259
gaggc     	0.283     	0.259     	0.224
gaggg     	0.25     	0.224     	0.293
gaggt     	0.217     	0.259     	0.224
gagta     	0.224     	0.241     	0.292
gagtc     	0.224     	0.241     	0.208
gagtg     	0.293     	0.241     	0.236
gagtt     	0.259     	0.278     	0.264
gataa     	0.266     	0.279     	0.224
gatac     	0.234     	0.279     	0.293
gatag     	0.266     	0.221     	0.224
gatat     	0.234     	0.221     	0.259
gatca     	0.268     	0.25     	0.268
gatcc     	0.232     	0.283     	0.232
gatcg     	0.268     	0.217     	0.232
gatct     	0.232     	0.25     	0.268
gatga     	0.203     	0.266     	0.232
gatgc     	0.297     	0.203     	0.232
gatgg     	0.234     	0.234     	0.304
gatgt     	0.266     	0.297     	0.232
gatta     	0.227     	0.274     	0.297
gattc     	0.227     	0.274     	0.234
gattg     	0.258     	0.21     	0.234
gattt     	0.288     	0.242     	0.234
gcaaa     	0.318     	0.274     	0.243
gcaac     	0.197     	0.242     	0.243
gcaag     	0.227     	0.274     	0.3
gcaat     	0.258     	0.21     	0.214
gcaca     	0.241     	0.293     	0.232
gcacc     	0.241     	0.224     	0.268
gcacg     	0.278     	0.259     	0.268
gcact     	0.241     	0.224     	0.232
gcaga     	0.274     	0.243     	0.25
gcagc     	0.274     	0.214     	0.283
gcagg     	0.242     	0.214     	0.25
gcagt     	0.21     	0.329     	0.217
gcata     	0.278     	0.268     	0.25
gcatc     	0.241     	0.232     	0.25
gcatg     	0.241     	0.268     	0.283
gcatt     	0.241     	0.232     	0.217
gccaa     	0.242     	0.293     	0.293
gccac     	0.274     	0.259     	0.224
gccag     	0.242     	0.224     	0.259
gccat     	0.242     	0.224     	0.224
gccca     	0.217     	0.259     	0.242
gcccc     	0.217     	0.293     	0.274
gcccg     	0.25     	0.224     	0.242
gccct     	0.317     	0.224     	0.242
gccga     	0.241     	0.241     	0.268
gccgc     	0.241     	0.241     	0.232
gccgg     	0.278     	0.278     	0.268
gccgt     	0.241     	0.241     	0.232
gccta     	0.25     	0.234     	0.224
gcctc     	0.217     	0.266     	0.259
gcctg     	0.283     	0.234     	0.259
gcctt     	0.25     	0.266     	0.259
gcgaa     	0.278     	0.293     	0.241
gcgac     	0.241     	0.224     	0.241
gcgag     	0.241     	0.224     	0.278
gcgat     	0.241     	0.259     	0.241
gcgca     	0.278     	0.241     	0.25
gcgcc     	0.241     	0.241     	0.25
gcgcg     	0.241     	0.278     	0.25
gcgct     	0.241     	0.241     	0.25
gcgga     	0.268     	0.268     	0.268
gcggc     	0.232     	0.232     	0.268
gcggg     	0.232     	0.268     	0.232
gcggt     	0.268     	0.232     	0.232
gcgta     	0.268     	0.25     	0.268
gcgtc     	0.232     	0.25     	0.232
gcgtg     	0.232     	0.25     	0.232
gcgtt     	0.268     	0.25     	0.268
gctaa     	0.25     	0.359     	0.241
gctac     	0.25     	0.203     	0.278
gctag     	0.25     	0.203     	0.241
gctat     	0.25     	0.234     	0.241
gctca     	0.293     	0.232     	0.258
gctcc     	0.224     	0.268     	0.258
gctcg     	0.224     	0.232     	0.197
gctct     	0.259     	0.268     	0.288
gctga     	0.293     	0.319     	0.232
gctgc     	0.224     	0.236     	0.232
gctgg     	0.259     	0.181     	0.268
gctgt     	0.224     	0.264     	0.268
gctta     	0.274     	0.217     	0.293
gcttc     	0.274     	0.25     	0.224
gcttg     	0.21     	0.217     	0.224
gcttt     	0.242     	0.317     	0.259
ggaaa     	0.264     	0.293     	0.303
ggaac     	0.208     	0.224     	0.224
ggaag     	0.292     	0.224     	0.224
ggaat     	0.236     	0.259     	0.25
ggaca     	0.266     	0.25     	0.25
ggacc     	0.234     	0.25     	0.217
ggacg     	0.234     	0.25     	0.217
ggact     	0.266     	0.25     	0.317
ggaga     	0.317     	0.25     	0.25
ggagc     	0.217     	0.25     	0.217
ggagg     	0.25     	0.25     	0.283
ggagt     	0.217     	0.25     	0.25
ggata     	0.283     	0.241     	0.274
ggatc     	0.25     	0.241     	0.21
ggatg     	0.25     	0.241     	0.21
ggatt     	0.217     	0.278     	0.306
ggcaa     	0.283     	0.268     	0.274
ggcac     	0.217     	0.232     	0.242
ggcag     	0.283     	0.268     	0.274
ggcat     	0.217     	0.232     	0.21
ggcca     	0.25     	0.232     	0.278
ggccc     	0.25     	0.268     	0.241
ggccg     	0.25     	0.232     	0.241
ggcct     	0.25     	0.268     	0.241
ggcga     	0.304     	0.241     	0.232
ggcgc     	0.232     	0.241     	0.268
ggcgg     	0.232     	0.278     	0.232
ggcgt     	0.232     	0.241     	0.268
ggcta     	0.25     	0.232     	0.283
ggctc     	0.217     	0.304     	0.217
ggctg     	0.317     	0.232     	0.25
ggctt     	0.217     	0.232     	0.25
gggaa     	0.274     	0.306     	0.328
gggac     	0.21     	0.242     	0.234
gggag     	0.274     	0.21     	0.203
gggat     	0.242     	0.242     	0.234
gggca     	0.241     	0.259     	0.232
gggcc     	0.241     	0.224     	0.232
gggcg     	0.241     	0.224     	0.268
gggct     	0.278     	0.293     	0.268
gggga     	0.283     	0.283     	0.232
ggggc     	0.25     	0.217     	0.232
ggggg     	0.25     	0.25     	0.304
ggggt     	0.217     	0.25     	0.232
gggta     	0.241     	0.232     	0.268
gggtc     	0.241     	0.268     	0.232
gggtg     	0.278     	0.232     	0.232
gggtt     	0.241     	0.268     	0.268
ggtaa     	0.357     	0.232     	0.25
ggtac     	0.186     	0.232     	0.25
ggtag     	0.214     	0.232     	0.25
ggtat     	0.243     	0.304     	0.25
ggtca     	0.268     	0.241     	0.268
ggtcc     	0.232     	0.241     	0.232
ggtcg     	0.232     	0.278     	0.232
ggtct     	0.268     	0.241     	0.268
ggtga     	0.304     	0.224     	0.25
ggtgc     	0.232     	0.224     	0.25
ggtgg     	0.232     	0.328     	0.25
ggtgt     	0.232     	0.224     	0.25
ggtta     	0.221     	0.232     	0.259
ggttc     	0.279     	0.232     	0.224
ggttg     	0.25     	0.304     	0.224
ggttt     	0.25     	0.232     	0.293
gtaaa     	0.25     	0.311     	0.311
gtaac     	0.25     	0.23     	0.203
gtaag     	0.25     	0.203     	0.311
gtaat     	0.25     	0.257     	0.176
gtaca     	0.259     	0.234     	0.283
gtacc     	0.224     	0.234     	0.283
gtacg     	0.259     	0.203     	0.217
gtact     	0.259     	0.328     	0.217
gtaga     	0.25     	0.317     	0.259
gtagc     	0.25     	0.217     	0.224
gtagg     	0.25     	0.25     	0.224
gtagt     	0.25     	0.217     	0.293
gtata     	0.25     	0.25     	0.283
gtatc     	0.283     	0.25     	0.217
gtatg     	0.25     	0.217     	0.25
gtatt     	0.217     	0.283     	0.25
gtcaa     	0.266     	0.266     	0.283
gtcac     	0.203     	0.203     	0.217
gtcag     	0.266     	0.266     	0.283
gtcat     	0.266     	0.266     	0.217
gtcca     	0.259     	0.259     	0.288
gtccc     	0.259     	0.259     	0.227
gtccg     	0.224     	0.224     	0.197
gtcct     	0.259     	0.259     	0.288
gtcga     	0.241     	0.278     	0.241
gtcgc     	0.278     	0.241     	0.241
gtcgg     	0.241     	0.241     	0.241
gtcgt     	0.241     	0.241     	0.278
gtcta     	0.274     	0.224     	0.224
gtctc     	0.242     	0.293     	0.293
gtctg     	0.274     	0.224     	0.224
gtctt     	0.21     	0.259     	0.259
gtgaa     	0.25     	0.271     	0.257
gtgac     	0.25     	0.243     	0.23
gtgag     	0.25     	0.243     	0.257
gtgat     	0.25     	0.243     	0.257
gtgca     	0.25     	0.306     	0.268
gtgcc     	0.25     	0.21     	0.232
gtgcg     	0.25     	0.21     	0.232
gtgct     	0.25     	0.274     	0.268
gtgga     	0.306     	0.293     	0.317
gtggc     	0.21     	0.259     	0.217
gtggg     	0.242     	0.224     	0.217
gtggt     	0.242     	0.224     	0.25
gtgta     	0.278     	0.232     	0.288
gtgtc     	0.241     	0.268     	0.227
gtgtg     	0.241     	0.232     	0.197
gtgtt     	0.241     	0.268     	0.288
gttaa     	0.279     	0.297     	0.224
gttac     	0.279     	0.234     	0.224
gttag     	0.25     	0.266     	0.224
gttat     	0.191     	0.203     	0.328
gttca     	0.283     	0.279     	0.283
gttcc     	0.283     	0.309     	0.25
gttcg     	0.217     	0.191     	0.25
gttct     	0.217     	0.221     	0.217
gttga     	0.293     	0.339     	0.232
gttgc     	0.224     	0.21     	0.232
gttgg     	0.259     	0.21     	0.304
gttgt     	0.224     	0.242     	0.232
gttta     	0.242     	0.234     	0.25
gtttc     	0.306     	0.234     	0.279
gtttg     	0.242     	0.203     	0.25
gtttt     	0.21     	0.328     	0.221
taaaa     	0.256     	0.257     	0.355
taaac     	0.233     	0.23     	0.224
taaag     	0.3     	0.203     	0.197
taaat     	0.211     	0.311     	0.224
taaca     	0.288     	0.224     	0.306
taacc     	0.318     	0.259     	0.242
taacg     	0.197     	0.224     	0.21
taact     	0.197     	0.293     	0.242
taaga     	0.303     	0.218     	0.259
taagc     	0.197     	0.295     	0.259
taagg     	0.25     	0.192     	0.259
taagt     	0.25     	0.295     	0.224
taata     	0.266     	0.234     	0.243
taatc     	0.234     	0.234     	0.214
taatg     	0.266     	0.234     	0.271
taatt     	0.234     	0.297     	0.271
tacaa     	0.203     	0.309     	0.259
tacac     	0.234     	0.221     	0.224
tacag     	0.297     	0.221     	0.259
tacat     	0.266     	0.25     	0.259
tacca     	0.283     	0.242     	0.232
taccc     	0.25     	0.242     	0.268
taccg     	0.217     	0.274     	0.232
tacct     	0.25     	0.242     	0.268
tacga     	0.278     	0.259     	0.241
tacgc     	0.241     	0.224     	0.241
tacgg     	0.241     	0.224     	0.278
tacgt     	0.241     	0.293     	0.241
tacta     	0.25     	0.232     	0.266
tactc     	0.283     	0.268     	0.203
tactg     	0.25     	0.268     	0.234
tactt     	0.217     	0.232     	0.297
tagaa     	0.317     	0.309     	0.288
tagac     	0.217     	0.221     	0.288
tagag     	0.25     	0.25     	0.197
tagat     	0.217     	0.221     	0.227
tagca     	0.293     	0.259     	0.297
tagcc     	0.224     	0.259     	0.203
tagcg     	0.224     	0.259     	0.234
tagct     	0.259     	0.224     	0.266
tagga     	0.25     	0.259     	0.259
taggc     	0.283     	0.259     	0.224
taggg     	0.25     	0.224     	0.293
taggt     	0.217     	0.259     	0.224
tagta     	0.224     	0.241     	0.292
tagtc     	0.224     	0.241     	0.208
tagtg     	0.293     	0.241     	0.236
tagtt     	0.259     	0.278     	0.264
tataa     	0.266     	0.279     	0.224
tatac     	0.234     	0.279     	0.293
tatag     	0.266     	0.221     	0.224
tatat     	0.234     	0.221     	0.259
tatca     	0.268     	0.25     	0.268
tatcc     	0.232     	0.283     	0.232
tatcg     	0.268     	0.217     	0.232
tatct     	0.232     	0.25     	0.268
tatga     	0.203     	0.266     	0.232
tatgc     	0.297     	0.203     	0.232
tatgg     	0.234     	0.234     	0.304
tatgt     	0.266     	0.297     	0.232
tatta     	0.227     	0.274     	0.297
tattc     	0.227     	0.274     	0.234
tattg     	0.258     	0.21     	0.234
tattt     	0.288     	0.242     	0.234
tcaaa     	0.318     	0.274     	0.243
tcaac     	0.197     	0.242     	0.243
tcaag     	0.227     	0.274     	0.3
tcaat     	0.258     	0.21     	0.214
tcaca     	0.241     	0.293     	0.232
tcacc     	0.241     	0.224     	0.268
tcacg     	0.278     	0.259     	0.268
tcact     	0.241     	0.224     	0.232
tcaga     	0.274     	0.243     	0.25
tcagc     	0.274     	0.214     	0.283
tcagg     	0.242     	0.214     	0.25
tcagt     	0.21     	0.329     	0.217
tcata     	0.278     	0.268     	0.25
tcatc     	0.241     	0.232     	0.25
tcatg     	0.241     	0.268     	0.283
tcatt     	0.241     	0.232     	0.217
tccaa     	0.242     	0.293     	0.293
tccac     	0.274     	0.259     	0.224
tccag     	0.242     	0.224     	0.259
tccat     	0.242     	0.224     	0.224
tccca     	0.217     	0.259     	0.242
tcccc     	0.217     	0.293     	0.274
tcccg     	0.25     	0.224     	0.242
tccct     	0.317     	0.224     	0.242
tccga     	0.241     	0.241     	0.268
tccgc     	0.241     	0.241     	0.232
tccgg     	0.278     	0.278     	0.268
tccgt     	0.241     	0.241     	0.232
tccta     	0.25     	0.234     	0.224
tcctc     	0.217     	0.266     	0.259
tcctg     	0.283     	0.234     	0.259
tcctt     	0.25     	0.266     	0.259
tcgaa     	0.278     	0.293     	0.241
tcgac     	0.241     	0.224     	0.241
tcgag     	0.241     	0.224     	0.278
tcgat     	0.241     	0.259     	0.241
tcgca     	0.278     	0.241     	0.25
tcgcc     	0.241     	0.241     	0.25
tcgcg     	0.241     	0.278     	0.25
tcgct     	0.241     	0.241     	0.25
tcgga     	0.268     	0.268     	0.268
tcggc     	0.232     	0.232     	0.268
tcggg     	0.232     	0.268     	0.232
tcggt     	0.268     	0.232     	0.232
tcgta     	0.268     	0.25     	0.268
tcgtc     	0.232     	0.25     	0.232
tcgtg     	0.232     	0.25     	0.232
tcgtt     	0.268     	0.25     	0.268
tctaa     	0.25     	0.359     	0.241
tctac     	0.25     	0.203     	0.278
tctag     	0.25     	0.203     	0.241
tctat     	0.25     	0.234     	0.241
tctca     	0.293     	0.232     	0.258
tctcc     	0.224     	0.268     	0.258
tctcg     	0.224     	0.232     	0.197
tctct     	0.259     	0.268     	0.288
tctga     	0.293     	0.319     	0.232
tctgc     	0.224     	0.236     	0.232
tctgg     	0.259     	0.181     	0.268
tctgt     	0.224     	0.264     	0.268
tctta     	0.274     	0.217     	0.293
tcttc     	0.274     	0.25     	0.224
tcttg     	0.21     	0.217     	0.224
tcttt     	0.242     	0.317     	0.259
tgaaa     	0.264     	0.293     	0.303
tgaac     	0.208     	0.224     	0.224
tgaag     	0.292     	0.224     	0.224
tgaat     	0.236     	0.259     	0.25
tgaca     	0.266     	0.25     	0.25
tgacc     	0.234     	0.25     	0.217
tgacg     	0.234     	0.25     	0.217
tgact     	0.266     	0.25     	0.317
tgaga     	0.317     	0.25     	0.25
tgagc     	0.217     	0.25     	0.217
tgagg     	0.25     	0.25     	0.283
tgagt     	0.217     	0.25     	0.25
tgata     	0.283     	0.241     	0.274
tgatc     	0.25     	0.241     	0.21
tgatg     	0.25     	0.241     	0.21
tgatt     	0.217     	0.278     	0.306
tgcaa     	0.283     	0.268     	0.274
tgcac     	0.217     	0.232     	0.242
tgcag     	0.283     	0.268     	0.274
tgcat     	0.217     	0.232     	0.21
tgcca     	0.25     	0.232     	0.278
tgccc     	0.25     	0.268     	0.241
tgccg     	0.25     	0.232     	0.241
tgcct     	0.25     	0.268     	0.241
tgcga     	0.304     	0.241     	0.232
tgcgc     	0.232     	0.241     	0.268
tgcgg     	0.232     	0.278     	0.232
tgcgt     	0.232     	0.241     	0.268
tgcta     	0.25     	0.232     	0.283
tgctc     	0.217     	0.304     	0.217
tgctg     	0.317     	0.232     	0.25
tgctt     	0.217     	0.232     	0.25
tggaa     	0.274     	0.306     	0.328
tggac     	0.21     	0.242     	0.234
tggag     	0.274     	0.21     	0.203
tggat     	0.242     	0.242     	0.234
tggca     	0.241     	0.259     	0.232
tggcc     	0.241     	0.224     	0.232
tggcg     	0.241     	0.224     	0.268
tggct     	0.278     	0.293     	0.268
tggga     	0.283     	0.283     	0.232
tgggc     	0.25     	0.217     	0.232
tgggg     	0.25     	0.25     	0.304
tgggt     	0.217     	0.25     	0.232
tggta     	0.241     	0.232     	0.268
tggtc     	0.241     	0.268     	0.232
tggtg     	0.278     	0.232     	0.232
tggtt     	0.241     	0.268     	0.268
tgtaa     	0.357     	0.232     	0.25
tgtac     	0.186     	0.232     	0.25
tgtag     	0.214     	0.232     	0.25
tgtat     	0.243     	0.304     	0.25
tgtca     	0.268     	0.241     	0.268
tgtcc     	0.232     	0.241     	0.232
tgtcg     	0.232     	0.278     	0.232
tgtct     	0.268     	0.241     	0.268
tgtga     	0.304     	0.224     	0.25
tgtgc     	0.232     	0.224     	0.25
tgtgg     	0.232     	0.328     	0.25
tgtgt     	0.232     	0.224     	0.25
tgtta     	0.221     	0.232     	0.259
tgttc     	0.279     	0.232     	0.224
tgttg     	0.25     	0.304     	0.224
tgttt     	0.25     	0.232     	0.293
ttaaa     	0.25     	0.311     	0.311
ttaac     	0.25     	0.23     	0.203
ttaag     	0.25     	0.203     	0.311
ttaat     	0.25     	0.257     	0.176
ttaca     	0.259     	0.234     	0.283
ttacc     	0.224     	0.234     	0.283
ttacg     	0.259     	0.203     	0.217
ttact     	0.259     	0.328     	0.217
ttaga     	0.25     	0.317     	0.259
ttagc     	0.25     	0.217     	0.224
ttagg     	0.25     	0.25     	0.224
ttagt     	0.25     	0.217     	0.293
ttata     	0.25     	0.25     	0.283
ttatc     	0.283     	0.25     	0.217
ttatg     	0.25     	0.217     	0.25
ttatt     	0.217     	0.283     	0.25
ttcaa     	0.266     	0.266     	0.283
ttcac     	0.203     	0.203     	0.217
ttcag     	0.266     	0.266     	0.283
ttcat     	0.266     	0.266     	0.217
ttcca     	0.259     	0.259     	0.288
ttccc     	0.259     	0.259     	0.227
ttccg     	0.224     	0.224     	0.197
ttcct     	0.259     	0.259     	0.288
ttcga     	0.241     	0.278     	0.241
ttcgc     	0.278     	0.241     	0.241
ttcgg     	0.241     	0.241     	0.241
ttcgt     	0.241     	0.241     	0.278
ttcta     	0.274     	0.224     	0.224
ttctc     	0.242     	0.293     	0.293
ttctg     	0.274     	0.224     	0.224
ttctt     	0.21     	0.259     	0.259
ttgaa     	0.25     	0.271     	0.257
ttgac     	0.25     	0.243     	0.23
ttgag     	0.25     	0.243     	0.257
ttgat     	0.25     	0.243     	0.257
ttgca     	0.25     	0.306     	0.268
ttgcc     	0.25     	0.21     	0.232
ttgcg     	0.25     	0.21     	0.232
ttgct     	0.25     	0.274     	0.268
ttgga     	0.306     	0.293     	0.317
ttggc     	0.21     	0.259     	0.217
ttggg     	0.242     	0.224     	0.217
ttggt     	0.242     	0.224     	0.25
ttgta     	0.278     	0.232     	0.288
ttgtc     	0.241     	0.268     	0.227
ttgtg     	0.241     	0.232     	0.197
ttgtt     	0.241     	0.268     	0.288
tttaa     	0.279     	0.297     	0.224
tttac     	0.279     	0.234     	0.224
tttag     	0.25     	0.266     	0.224
tttat     	0.191     	0.203     	0.328
tttca     	0.283     	0.279     	0.283
tttcc     	0.283     	0.309     	0.25
tttcg     	0.217     	0.191     	0.25
tttct     	0.217     	0.221     	0.217
tttga     	0.293     	0.339     	0.232
tttgc     	0.224     	0.21     	0.232
tttgg     	0.259     	0.21     	0.304
tttgt     	0.224     	0.242     	0.232
tttta     	0.242     	0.234     	0.25
ttttc     	0.306     	0.234     	0.279
ttttg     	0.242     	0.203     	0.25
ttttt     	0.21     	0.328     	0.221


#
# Internal exon terminal emission probabilities
#
[ETEMISSION]
# Size of vector
1024
# k : order of the markov model
4
# patpseudocount (pseudocount of sequence patterns)
1.62
# Probabilities
# Format: pattern win0 win1 win2
aaaaa     	0.359     	0.418     	0.361
aaaac     	0.182     	0.158     	0.187
aaaag     	0.245     	0.158     	0.226
aaaat     	0.214     	0.266     	0.226
aaaca     	0.28     	0.314     	0.422
aaacc     	0.229     	0.198     	0.167
aaacg     	0.229     	0.198     	0.167
aaact     	0.263     	0.291     	0.245
aaaga     	0.369     	0.3     	0.29
aaagc     	0.219     	0.223     	0.15
aaagg     	0.269     	0.131     	0.25
aaagt     	0.144     	0.346     	0.31
aaata     	0.331     	0.17     	0.254
aaatc     	0.146     	0.295     	0.205
aaatg     	0.269     	0.134     	0.287
aaatt     	0.254     	0.402     	0.254
aacaa     	0.349     	0.33     	0.412
aacac     	0.198     	0.181     	0.202
aacag     	0.274     	0.287     	0.184
aacat     	0.179     	0.202     	0.202
aacca     	0.243     	0.239     	0.218
aaccc     	0.271     	0.261     	0.192
aaccg     	0.243     	0.17     	0.192
aacct     	0.243     	0.33     	0.397
aacga     	0.25     	0.244     	0.292
aacgc     	0.25     	0.295     	0.181
aacgg     	0.283     	0.218     	0.264
aacgt     	0.217     	0.244     	0.264
aacta     	0.223     	0.219     	0.261
aactc     	0.223     	0.237     	0.216
aactg     	0.245     	0.202     	0.261
aactt     	0.309     	0.342     	0.261
aagaa     	0.324     	0.364     	0.377
aagac     	0.225     	0.127     	0.202
aagag     	0.265     	0.263     	0.167
aagat     	0.186     	0.246     	0.254
aagca     	0.274     	0.207     	0.284
aagcc     	0.274     	0.25     	0.261
aagcg     	0.179     	0.25     	0.216
aagct     	0.274     	0.293     	0.239
aagga     	0.291     	0.214     	0.403
aaggc     	0.221     	0.255     	0.208
aaggg     	0.291     	0.173     	0.181
aaggt     	0.198     	0.357     	0.208
aagta     	0.238     	0.21     	0.312
aagtc     	0.205     	0.274     	0.223
aagtg     	0.254     	0.274     	0.152
aagtt     	0.303     	0.242     	0.312
aataa     	0.368     	0.268     	0.176
aatac     	0.217     	0.123     	0.284
aatag     	0.198     	0.239     	0.176
aatat     	0.217     	0.37     	0.365
aatca     	0.256     	0.228     	0.33
aatcc     	0.28     	0.207     	0.217
aatcg     	0.207     	0.228     	0.179
aatct     	0.256     	0.337     	0.274
aatga     	0.275     	0.331     	0.203
aatgc     	0.308     	0.208     	0.234
aatgg     	0.258     	0.208     	0.297
aatgt     	0.158     	0.254     	0.266
aatta     	0.223     	0.225     	0.272
aattc     	0.264     	0.239     	0.199
aattg     	0.277     	0.123     	0.287
aattt     	0.236     	0.413     	0.243
acaaa     	0.371     	0.389     	0.318
acaac     	0.205     	0.23     	0.209
acaag     	0.205     	0.135     	0.245
acaat     	0.22     	0.246     	0.227
acaca     	0.176     	0.28     	0.305
acacc     	0.203     	0.232     	0.183
acacg     	0.23     	0.183     	0.183
acact     	0.392     	0.305     	0.329
acaga     	0.244     	0.272     	0.276
acagc     	0.321     	0.185     	0.194
acagg     	0.244     	0.141     	0.194
acagt     	0.192     	0.402     	0.337
acata     	0.25     	0.216     	0.214
acatc     	0.207     	0.284     	0.214
acatg     	0.272     	0.148     	0.296
acatt     	0.272     	0.352     	0.276
accaa     	0.276     	0.278     	0.291
accac     	0.224     	0.211     	0.244
accag     	0.224     	0.233     	0.221
accat     	0.276     	0.278     	0.244
accca     	0.23     	0.28     	0.224
acccc     	0.365     	0.28     	0.329
acccg     	0.203     	0.183     	0.197
accct     	0.203     	0.256     	0.25
accga     	0.318     	0.234     	0.306
accgc     	0.227     	0.203     	0.242
accgg     	0.227     	0.234     	0.242
accgt     	0.227     	0.328     	0.21
accta     	0.24     	0.276     	0.296
acctc     	0.177     	0.224     	0.194
acctg     	0.302     	0.197     	0.194
acctt     	0.281     	0.303     	0.316
acgaa     	0.274     	0.309     	0.221
acgac     	0.345     	0.221     	0.279
acgag     	0.179     	0.191     	0.279
acgat     	0.202     	0.279     	0.221
acgca     	0.241     	0.217     	0.309
acgcc     	0.278     	0.25     	0.279
acgcg     	0.241     	0.217     	0.191
acgct     	0.241     	0.317     	0.221
acgga     	0.309     	0.258     	0.283
acggc     	0.221     	0.197     	0.217
acggg     	0.221     	0.227     	0.25
acggt     	0.25     	0.318     	0.25
acgta     	0.234     	0.217     	0.224
acgtc     	0.203     	0.283     	0.224
acgtg     	0.328     	0.25     	0.197
acgtt     	0.234     	0.25     	0.355
actaa     	0.24     	0.25     	0.163
actac     	0.219     	0.21     	0.287
actag     	0.24     	0.29     	0.163
actat     	0.302     	0.25     	0.388
actca     	0.257     	0.412     	0.274
actcc     	0.284     	0.212     	0.226
actcg     	0.23     	0.188     	0.226
actct     	0.23     	0.188     	0.274
actga     	0.279     	0.365     	0.191
actgc     	0.298     	0.219     	0.279
actgg     	0.24     	0.156     	0.279
actgt     	0.183     	0.26     	0.25
actta     	0.258     	0.231     	0.241
acttc     	0.175     	0.231     	0.205
acttg     	0.292     	0.139     	0.188
acttt     	0.275     	0.398     	0.366
agaaa     	0.37     	0.337     	0.381
agaac     	0.181     	0.207     	0.231
agaag     	0.254     	0.163     	0.201
agaat     	0.196     	0.293     	0.187
agaca     	0.207     	0.295     	0.318
agacc     	0.256     	0.244     	0.227
agacg     	0.183     	0.244     	0.197
agact     	0.354     	0.218     	0.258
agaga     	0.302     	0.295     	0.232
agagc     	0.302     	0.295     	0.183
agagg     	0.24     	0.192     	0.256
agagt     	0.156     	0.218     	0.329
agata     	0.221     	0.159     	0.296
agatc     	0.221     	0.256     	0.153
agatg     	0.254     	0.232     	0.255
agatt     	0.303     	0.354     	0.296
agcaa     	0.337     	0.232     	0.321
agcac     	0.235     	0.232     	0.192
agcag     	0.235     	0.28     	0.218
agcat     	0.194     	0.256     	0.269
agcca     	0.393     	0.309     	0.25
agccc     	0.202     	0.221     	0.221
agccg     	0.179     	0.191     	0.25
agcct     	0.226     	0.279     	0.279
agcga     	0.259     	0.259     	0.288
agcgc     	0.259     	0.259     	0.227
agcgg     	0.224     	0.224     	0.258
agcgt     	0.259     	0.259     	0.227
agcta     	0.337     	0.221     	0.179
agctc     	0.207     	0.25     	0.217
agctg     	0.207     	0.191     	0.311
agctt     	0.25     	0.338     	0.292
aggaa     	0.267     	0.362     	0.298
aggac     	0.198     	0.212     	0.183
aggag     	0.198     	0.188     	0.24
aggat     	0.337     	0.238     	0.279
aggca     	0.266     	0.234     	0.345
aggcc     	0.266     	0.266     	0.202
aggcg     	0.234     	0.234     	0.155
aggct     	0.234     	0.266     	0.298
aggga     	0.264     	0.354     	0.257
agggc     	0.236     	0.183     	0.23
agggg     	0.236     	0.232     	0.23
agggt     	0.264     	0.232     	0.284
aggta     	0.218     	0.214     	0.235
aggtc     	0.218     	0.271     	0.255
aggtg     	0.218     	0.214     	0.255
aggtt     	0.346     	0.3     	0.255
agtaa     	0.37     	0.284     	0.21
agtac     	0.25     	0.261     	0.274
agtag     	0.19     	0.239     	0.21
agtat     	0.19     	0.216     	0.306
agtca     	0.281     	0.269     	0.227
agtcc     	0.24     	0.244     	0.288
agtcg     	0.156     	0.218     	0.197
agtct     	0.323     	0.269     	0.288
agtga     	0.298     	0.3     	0.203
agtgc     	0.202     	0.233     	0.234
agtgg     	0.298     	0.256     	0.297
agtgt     	0.202     	0.211     	0.266
agtta     	0.234     	0.284     	0.198
agttc     	0.169     	0.206     	0.219
agttg     	0.315     	0.147     	0.26
agttt     	0.282     	0.363     	0.323
ataaa     	0.25     	0.384     	0.311
ataac     	0.25     	0.167     	0.189
ataag     	0.25     	0.196     	0.265
ataat     	0.25     	0.254     	0.235
ataca     	0.315     	0.3     	0.261
atacc     	0.293     	0.278     	0.307
atacg     	0.163     	0.189     	0.17
atact     	0.228     	0.233     	0.261
ataga     	0.25     	0.291     	0.284
atagc     	0.25     	0.267     	0.304
atagg     	0.25     	0.244     	0.167
atagt     	0.25     	0.198     	0.245
atata     	0.331     	0.25     	0.267
atatc     	0.146     	0.25     	0.13
atatg     	0.238     	0.15     	0.199
atatt     	0.285     	0.35     	0.404
atcaa     	0.308     	0.325     	0.394
atcac     	0.175     	0.254     	0.163
atcag     	0.242     	0.184     	0.183
atcat     	0.275     	0.237     	0.26
atcca     	0.298     	0.276     	0.288
atccc     	0.226     	0.194     	0.212
atccg     	0.202     	0.173     	0.212
atcct     	0.274     	0.357     	0.288
atcga     	0.271     	0.269     	0.329
atcgc     	0.243     	0.218     	0.171
atcgg     	0.243     	0.218     	0.276
atcgt     	0.243     	0.295     	0.224
atcta     	0.23     	0.177     	0.225
atctc     	0.21     	0.24     	0.167
atctg     	0.25     	0.219     	0.284
atctt     	0.31     	0.365     	0.324
atgaa     	0.25     	0.371     	0.297
atgac     	0.25     	0.198     	0.169
atgag     	0.25     	0.164     	0.227
atgat     	0.25     	0.267     	0.308
atgca     	0.319     	0.274     	0.302
atgcc     	0.181     	0.16     	0.24
atgcg     	0.208     	0.179     	0.156
atgct     	0.292     	0.387     	0.302
atgga     	0.287     	0.319     	0.276
atggc     	0.187     	0.284     	0.194
atggg     	0.287     	0.198     	0.316
atggt     	0.237     	0.198     	0.214
atgta     	0.263     	0.202     	0.272
atgtc     	0.237     	0.202     	0.254
atgtg     	0.212     	0.226     	0.184
atgtt     	0.287     	0.369     	0.289
attaa     	0.312     	0.221     	0.133
attac     	0.17     	0.236     	0.337
attag     	0.277     	0.193     	0.133
attat     	0.241     	0.35     	0.398
attca     	0.341     	0.242     	0.303
attcc     	0.246     	0.225     	0.221
attcg     	0.23     	0.192     	0.189
attct     	0.183     	0.342     	0.287
attga     	0.269     	0.351     	0.181
attgc     	0.208     	0.208     	0.264
attgg     	0.331     	0.196     	0.236
attgt     	0.192     	0.244     	0.319
attta     	0.29     	0.127     	0.218
atttc     	0.199     	0.26     	0.267
atttg     	0.29     	0.14     	0.228
atttt     	0.222     	0.473     	0.286
caaaa     	0.359     	0.418     	0.361
caaac     	0.182     	0.158     	0.187
caaag     	0.245     	0.158     	0.226
caaat     	0.214     	0.266     	0.226
caaca     	0.28     	0.314     	0.422
caacc     	0.229     	0.198     	0.167
caacg     	0.229     	0.198     	0.167
caact     	0.263     	0.291     	0.245
caaga     	0.369     	0.3     	0.29
caagc     	0.219     	0.223     	0.15
caagg     	0.269     	0.131     	0.25
caagt     	0.144     	0.346     	0.31
caata     	0.331     	0.17     	0.254
caatc     	0.146     	0.295     	0.205
caatg     	0.269     	0.134     	0.287
caatt     	0.254     	0.402     	0.254
cacaa     	0.349     	0.33     	0.412
cacac     	0.198     	0.181     	0.202
cacag     	0.274     	0.287     	0.184
cacat     	0.179     	0.202     	0.202
cacca     	0.243     	0.239     	0.218
caccc     	0.271     	0.261     	0.192
caccg     	0.243     	0.17     	0.192
cacct     	0.243     	0.33     	0.397
cacga     	0.25     	0.244     	0.292
cacgc     	0.25     	0.295     	0.181
cacgg     	0.283     	0.218     	0.264
cacgt     	0.217     	0.244     	0.264
cacta     	0.223     	0.219     	0.261
cactc     	0.223     	0.237     	0.216
cactg     	0.245     	0.202     	0.261
cactt     	0.309     	0.342     	0.261
cagaa     	0.324     	0.364     	0.377
cagac     	0.225     	0.127     	0.202
cagag     	0.265     	0.263     	0.167
cagat     	0.186     	0.246     	0.254
cagca     	0.274     	0.207     	0.284
cagcc     	0.274     	0.25     	0.261
cagcg     	0.179     	0.25     	0.216
cagct     	0.274     	0.293     	0.239
cagga     	0.291     	0.214     	0.403
caggc     	0.221     	0.255     	0.208
caggg     	0.291     	0.173     	0.181
caggt     	0.198     	0.357     	0.208
cagta     	0.238     	0.21     	0.312
cagtc     	0.205     	0.274     	0.223
cagtg     	0.254     	0.274     	0.152
cagtt     	0.303     	0.242     	0.312
cataa     	0.368     	0.268     	0.176
catac     	0.217     	0.123     	0.284
catag     	0.198     	0.239     	0.176
catat     	0.217     	0.37     	0.365
catca     	0.256     	0.228     	0.33
catcc     	0.28     	0.207     	0.217
catcg     	0.207     	0.228     	0.179
catct     	0.256     	0.337     	0.274
catga     	0.275     	0.331     	0.203
catgc     	0.308     	0.208     	0.234
catgg     	0.258     	0.208     	0.297
catgt     	0.158     	0.254     	0.266
catta     	0.223     	0.225     	0.272
cattc     	0.264     	0.239     	0.199
cattg     	0.277     	0.123     	0.287
cattt     	0.236     	0.413     	0.243
ccaaa     	0.371     	0.389     	0.318
ccaac     	0.205     	0.23     	0.209
ccaag     	0.205     	0.135     	0.245
ccaat     	0.22     	0.246     	0.227
ccaca     	0.176     	0.28     	0.305
ccacc     	0.203     	0.232     	0.183
ccacg     	0.23     	0.183     	0.183
ccact     	0.392     	0.305     	0.329
ccaga     	0.244     	0.272     	0.276
ccagc     	0.321     	0.185     	0.194
ccagg     	0.244     	0.141     	0.194
ccagt     	0.192     	0.402     	0.337
ccata     	0.25     	0.216     	0.214
ccatc     	0.207     	0.284     	0.214
ccatg     	0.272     	0.148     	0.296
ccatt     	0.272     	0.352     	0.276
cccaa     	0.276     	0.278     	0.291
cccac     	0.224     	0.211     	0.244
cccag     	0.224     	0.233     	0.221
cccat     	0.276     	0.278     	0.244
cccca     	0.23     	0.28     	0.224
ccccc     	0.365     	0.28     	0.329
ccccg     	0.203     	0.183     	0.197
cccct     	0.203     	0.256     	0.25
cccga     	0.318     	0.234     	0.306
cccgc     	0.227     	0.203     	0.242
cccgg     	0.227     	0.234     	0.242
cccgt     	0.227     	0.328     	0.21
cccta     	0.24     	0.276     	0.296
ccctc     	0.177     	0.224     	0.194
ccctg     	0.302     	0.197     	0.194
ccctt     	0.281     	0.303     	0.316
ccgaa     	0.274     	0.309     	0.221
ccgac     	0.345     	0.221     	0.279
ccgag     	0.179     	0.191     	0.279
ccgat     	0.202     	0.279     	0.221
ccgca     	0.241     	0.217     	0.309
ccgcc     	0.278     	0.25     	0.279
ccgcg     	0.241     	0.217     	0.191
ccgct     	0.241     	0.317     	0.221
ccgga     	0.309     	0.258     	0.283
ccggc     	0.221     	0.197     	0.217
ccggg     	0.221     	0.227     	0.25
ccggt     	0.25     	0.318     	0.25
ccgta     	0.234     	0.217     	0.224
ccgtc     	0.203     	0.283     	0.224
ccgtg     	0.328     	0.25     	0.197
ccgtt     	0.234     	0.25     	0.355
cctaa     	0.24     	0.25     	0.163
cctac     	0.219     	0.21     	0.287
cctag     	0.24     	0.29     	0.163
cctat     	0.302     	0.25     	0.388
cctca     	0.257     	0.412     	0.274
cctcc     	0.284     	0.212     	0.226
cctcg     	0.23     	0.188     	0.226
cctct     	0.23     	0.188     	0.274
cctga     	0.279     	0.365     	0.191
cctgc     	0.298     	0.219     	0.279
cctgg     	0.24     	0.156     	0.279
cctgt     	0.183     	0.26     	0.25
cctta     	0.258     	0.231     	0.241
ccttc     	0.175     	0.231     	0.205
ccttg     	0.292     	0.139     	0.188
ccttt     	0.275     	0.398     	0.366
cgaaa     	0.37     	0.337     	0.381
cgaac     	0.181     	0.207     	0.231
cgaag     	0.254     	0.163     	0.201
cgaat     	0.196     	0.293     	0.187
cgaca     	0.207     	0.295     	0.318
cgacc     	0.256     	0.244     	0.227
cgacg     	0.183     	0.244     	0.197
cgact     	0.354     	0.218     	0.258
cgaga     	0.302     	0.295     	0.232
cgagc     	0.302     	0.295     	0.183
cgagg     	0.24     	0.192     	0.256
cgagt     	0.156     	0.218     	0.329
cgata     	0.221     	0.159     	0.296
cgatc     	0.221     	0.256     	0.153
cgatg     	0.254     	0.232     	0.255
cgatt     	0.303     	0.354     	0.296
cgcaa     	0.337     	0.232     	0.321
cgcac     	0.235     	0.232     	0.192
cgcag     	0.235     	0.28     	0.218
cgcat     	0.194     	0.256     	0.269
cgcca     	0.393     	0.309     	0.25
cgccc     	0.202     	0.221     	0.221
cgccg     	0.179     	0.191     	0.25
cgcct     	0.226     	0.279     	0.279
cgcga     	0.259     	0.259     	0.288
cgcgc     	0.259     	0.259     	0.227
cgcgg     	0.224     	0.224     	0.258
cgcgt     	0.259     	0.259     	0.227
cgcta     	0.337     	0.221     	0.179
cgctc     	0.207     	0.25     	0.217
cgctg     	0.207     	0.191     	0.311
cgctt     	0.25     	0.338     	0.292
cggaa     	0.267     	0.362     	0.298
cggac     	0.198     	0.212     	0.183
cggag     	0.198     	0.188     	0.24
cggat     	0.337     	0.238     	0.279
cggca     	0.266     	0.234     	0.345
cggcc     	0.266     	0.266     	0.202
cggcg     	0.234     	0.234     	0.155
cggct     	0.234     	0.266     	0.298
cggga     	0.264     	0.354     	0.257
cgggc     	0.236     	0.183     	0.23
cgggg     	0.236     	0.232     	0.23
cgggt     	0.264     	0.232     	0.284
cggta     	0.218     	0.214     	0.235
cggtc     	0.218     	0.271     	0.255
cggtg     	0.218     	0.214     	0.255
cggtt     	0.346     	0.3     	0.255
cgtaa     	0.37     	0.284     	0.21
cgtac     	0.25     	0.261     	0.274
cgtag     	0.19     	0.239     	0.21
cgtat     	0.19     	0.216     	0.306
cgtca     	0.281     	0.269     	0.227
cgtcc     	0.24     	0.244     	0.288
cgtcg     	0.156     	0.218     	0.197
cgtct     	0.323     	0.269     	0.288
cgtga     	0.298     	0.3     	0.203
cgtgc     	0.202     	0.233     	0.234
cgtgg     	0.298     	0.256     	0.297
cgtgt     	0.202     	0.211     	0.266
cgtta     	0.234     	0.284     	0.198
cgttc     	0.169     	0.206     	0.219
cgttg     	0.315     	0.147     	0.26
cgttt     	0.282     	0.363     	0.323
ctaaa     	0.25     	0.384     	0.311
ctaac     	0.25     	0.167     	0.189
ctaag     	0.25     	0.196     	0.265
ctaat     	0.25     	0.254     	0.235
ctaca     	0.315     	0.3     	0.261
ctacc     	0.293     	0.278     	0.307
ctacg     	0.163     	0.189     	0.17
ctact     	0.228     	0.233     	0.261
ctaga     	0.25     	0.291     	0.284
ctagc     	0.25     	0.267     	0.304
ctagg     	0.25     	0.244     	0.167
ctagt     	0.25     	0.198     	0.245
ctata     	0.331     	0.25     	0.267
ctatc     	0.146     	0.25     	0.13
ctatg     	0.238     	0.15     	0.199
ctatt     	0.285     	0.35     	0.404
ctcaa     	0.308     	0.325     	0.394
ctcac     	0.175     	0.254     	0.163
ctcag     	0.242     	0.184     	0.183
ctcat     	0.275     	0.237     	0.26
ctcca     	0.298     	0.276     	0.288
ctccc     	0.226     	0.194     	0.212
ctccg     	0.202     	0.173     	0.212
ctcct     	0.274     	0.357     	0.288
ctcga     	0.271     	0.269     	0.329
ctcgc     	0.243     	0.218     	0.171
ctcgg     	0.243     	0.218     	0.276
ctcgt     	0.243     	0.295     	0.224
ctcta     	0.23     	0.177     	0.225
ctctc     	0.21     	0.24     	0.167
ctctg     	0.25     	0.219     	0.284
ctctt     	0.31     	0.365     	0.324
ctgaa     	0.25     	0.371     	0.297
ctgac     	0.25     	0.198     	0.169
ctgag     	0.25     	0.164     	0.227
ctgat     	0.25     	0.267     	0.308
ctgca     	0.319     	0.274     	0.302
ctgcc     	0.181     	0.16     	0.24
ctgcg     	0.208     	0.179     	0.156
ctgct     	0.292     	0.387     	0.302
ctgga     	0.287     	0.319     	0.276
ctggc     	0.187     	0.284     	0.194
ctggg     	0.287     	0.198     	0.316
ctggt     	0.237     	0.198     	0.214
ctgta     	0.263     	0.202     	0.272
ctgtc     	0.237     	0.202     	0.254
ctgtg     	0.212     	0.226     	0.184
ctgtt     	0.287     	0.369     	0.289
cttaa     	0.312     	0.221     	0.133
cttac     	0.17     	0.236     	0.337
cttag     	0.277     	0.193     	0.133
cttat     	0.241     	0.35     	0.398
cttca     	0.341     	0.242     	0.303
cttcc     	0.246     	0.225     	0.221
cttcg     	0.23     	0.192     	0.189
cttct     	0.183     	0.342     	0.287
cttga     	0.269     	0.351     	0.181
cttgc     	0.208     	0.208     	0.264
cttgg     	0.331     	0.196     	0.236
cttgt     	0.192     	0.244     	0.319
cttta     	0.29     	0.127     	0.218
ctttc     	0.199     	0.26     	0.267
ctttg     	0.29     	0.14     	0.228
ctttt     	0.222     	0.473     	0.286
gaaaa     	0.359     	0.418     	0.361
gaaac     	0.182     	0.158     	0.187
gaaag     	0.245     	0.158     	0.226
gaaat     	0.214     	0.266     	0.226
gaaca     	0.28     	0.314     	0.422
gaacc     	0.229     	0.198     	0.167
gaacg     	0.229     	0.198     	0.167
gaact     	0.263     	0.291     	0.245
gaaga     	0.369     	0.3     	0.29
gaagc     	0.219     	0.223     	0.15
gaagg     	0.269     	0.131     	0.25
gaagt     	0.144     	0.346     	0.31
gaata     	0.331     	0.17     	0.254
gaatc     	0.146     	0.295     	0.205
gaatg     	0.269     	0.134     	0.287
gaatt     	0.254     	0.402     	0.254
gacaa     	0.349     	0.33     	0.412
gacac     	0.198     	0.181     	0.202
gacag     	0.274     	0.287     	0.184
gacat     	0.179     	0.202     	0.202
gacca     	0.243     	0.239     	0.218
gaccc     	0.271     	0.261     	0.192
gaccg     	0.243     	0.17     	0.192
gacct     	0.243     	0.33     	0.397
gacga     	0.25     	0.244     	0.292
gacgc     	0.25     	0.295     	0.181
gacgg     	0.283     	0.218     	0.264
gacgt     	0.217     	0.244     	0.264
gacta     	0.223     	0.219     	0.261
gactc     	0.223     	0.237     	0.216
gactg     	0.245     	0.202     	0.261
gactt     	0.309     	0.342     	0.261
gagaa     	0.324     	0.364     	0.377
gagac     	0.225     	0.127     	0.202
gagag     	0.265     	0.263     	0.167
gagat     	0.186     	0.246     	0.254
gagca     	0.274     	0.207     	0.284
gagcc     	0.274     	0.25     	0.261
gagcg     	0.179     	0.25     	0.216
gagct     	0.274     	0.293     	0.239
gagga     	0.291     	0.214     	0.403
gaggc     	0.221     	0.255     	0.208
gaggg     	0.291     	0.173     	0.181
gaggt     	0.198     	0.357     	0.208
gagta     	0.238     	0.21     	0.312
gagtc     	0.205     	0.274     	0.223
gagtg     	0.254     	0.274     	0.152
gagtt     	0.303     	0.242     	0.312
gataa     	0.368     	0.268     	0.176
gatac     	0.217     	0.123     	0.284
gatag     	0.198     	0.239     	0.176
gatat     	0.217     	0.37     	0.365
gatca     	0.256     	0.228     	0.33
gatcc     	0.28     	0.207     	0.217
gatcg     	0.207     	0.228     	0.179
gatct     	0.256     	0.337     	0.274
gatga     	0.275     	0.331     	0.203
gatgc     	0.308     	0.208     	0.234
gatgg     	0.258     	0.208     	0.297
gatgt     	0.158     	0.254     	0.266
gatta     	0.223     	0.225     	0.272
gattc     	0.264     	0.239     	0.199
gattg     	0.277     	0.123     	0.287
gattt     	0.236     	0.413     	0.243
gcaaa     	0.371     	0.389     	0.318
gcaac     	0.205     	0.23     	0.209
gcaag     	0.205     	0.135     	0.245
gcaat     	0.22     	0.246     	0.227
gcaca     	0.176     	0.28     	0.305
gcacc     	0.203     	0.232     	0.183
gcacg     	0.23     	0.183     	0.183
gcact     	0.392     	0.305     	0.329
gcaga     	0.244     	0.272     	0.276
gcagc     	0.321     	0.185     	0.194
gcagg     	0.244     	0.141     	0.194
gcagt     	0.192     	0.402     	0.337
gcata     	0.25     	0.216     	0.214
gcatc     	0.207     	0.284     	0.214
gcatg     	0.272     	0.148     	0.296
gcatt     	0.272     	0.352     	0.276
gccaa     	0.276     	0.278     	0.291
gccac     	0.224     	0.211     	0.244
gccag     	0.224     	0.233     	0.221
gccat     	0.276     	0.278     	0.244
gccca     	0.23     	0.28     	0.224
gcccc     	0.365     	0.28     	0.329
gcccg     	0.203     	0.183     	0.197
gccct     	0.203     	0.256     	0.25
gccga     	0.318     	0.234     	0.306
gccgc     	0.227     	0.203     	0.242
gccgg     	0.227     	0.234     	0.242
gccgt     	0.227     	0.328     	0.21
gccta     	0.24     	0.276     	0.296
gcctc     	0.177     	0.224     	0.194
gcctg     	0.302     	0.197     	0.194
gcctt     	0.281     	0.303     	0.316
gcgaa     	0.274     	0.309     	0.221
gcgac     	0.345     	0.221     	0.279
gcgag     	0.179     	0.191     	0.279
gcgat     	0.202     	0.279     	0.221
gcgca     	0.241     	0.217     	0.309
gcgcc     	0.278     	0.25     	0.279
gcgcg     	0.241     	0.217     	0.191
gcgct     	0.241     	0.317     	0.221
gcgga     	0.309     	0.258     	0.283
gcggc     	0.221     	0.197     	0.217
gcggg     	0.221     	0.227     	0.25
gcggt     	0.25     	0.318     	0.25
gcgta     	0.234     	0.217     	0.224
gcgtc     	0.203     	0.283     	0.224
gcgtg     	0.328     	0.25     	0.197
gcgtt     	0.234     	0.25     	0.355
gctaa     	0.24     	0.25     	0.163
gctac     	0.219     	0.21     	0.287
gctag     	0.24     	0.29     	0.163
gctat     	0.302     	0.25     	0.388
gctca     	0.257     	0.412     	0.274
gctcc     	0.284     	0.212     	0.226
gctcg     	0.23     	0.188     	0.226
gctct     	0.23     	0.188     	0.274
gctga     	0.279     	0.365     	0.191
gctgc     	0.298     	0.219     	0.279
gctgg     	0.24     	0.156     	0.279
gctgt     	0.183     	0.26     	0.25
gctta     	0.258     	0.231     	0.241
gcttc     	0.175     	0.231     	0.205
gcttg     	0.292     	0.139     	0.188
gcttt     	0.275     	0.398     	0.366
ggaaa     	0.37     	0.337     	0.381
ggaac     	0.181     	0.207     	0.231
ggaag     	0.254     	0.163     	0.201
ggaat     	0.196     	0.293     	0.187
ggaca     	0.207     	0.295     	0.318
ggacc     	0.256     	0.244     	0.227
ggacg     	0.183     	0.244     	0.197
ggact     	0.354     	0.218     	0.258
ggaga     	0.302     	0.295     	0.232
ggagc     	0.302     	0.295     	0.183
ggagg     	0.24     	0.192     	0.256
ggagt     	0.156     	0.218     	0.329
ggata     	0.221     	0.159     	0.296
ggatc     	0.221     	0.256     	0.153
ggatg     	0.254     	0.232     	0.255
ggatt     	0.303     	0.354     	0.296
ggcaa     	0.337     	0.232     	0.321
ggcac     	0.235     	0.232     	0.192
ggcag     	0.235     	0.28     	0.218
ggcat     	0.194     	0.256     	0.269
ggcca     	0.393     	0.309     	0.25
ggccc     	0.202     	0.221     	0.221
ggccg     	0.179     	0.191     	0.25
ggcct     	0.226     	0.279     	0.279
ggcga     	0.259     	0.259     	0.288
ggcgc     	0.259     	0.259     	0.227
ggcgg     	0.224     	0.224     	0.258
ggcgt     	0.259     	0.259     	0.227
ggcta     	0.337     	0.221     	0.179
ggctc     	0.207     	0.25     	0.217
ggctg     	0.207     	0.191     	0.311
ggctt     	0.25     	0.338     	0.292
gggaa     	0.267     	0.362     	0.298
gggac     	0.198     	0.212     	0.183
gggag     	0.198     	0.188     	0.24
gggat     	0.337     	0.238     	0.279
gggca     	0.266     	0.234     	0.345
gggcc     	0.266     	0.266     	0.202
gggcg     	0.234     	0.234     	0.155
gggct     	0.234     	0.266     	0.298
gggga     	0.264     	0.354     	0.257
ggggc     	0.236     	0.183     	0.23
ggggg     	0.236     	0.232     	0.23
ggggt     	0.264     	0.232     	0.284
gggta     	0.218     	0.214     	0.235
gggtc     	0.218     	0.271     	0.255
gggtg     	0.218     	0.214     	0.255
gggtt     	0.346     	0.3     	0.255
ggtaa     	0.37     	0.284     	0.21
ggtac     	0.25     	0.261     	0.274
ggtag     	0.19     	0.239     	0.21
ggtat     	0.19     	0.216     	0.306
ggtca     	0.281     	0.269     	0.227
ggtcc     	0.24     	0.244     	0.288
ggtcg     	0.156     	0.218     	0.197
ggtct     	0.323     	0.269     	0.288
ggtga     	0.298     	0.3     	0.203
ggtgc     	0.202     	0.233     	0.234
ggtgg     	0.298     	0.256     	0.297
ggtgt     	0.202     	0.211     	0.266
ggtta     	0.234     	0.284     	0.198
ggttc     	0.169     	0.206     	0.219
ggttg     	0.315     	0.147     	0.26
ggttt     	0.282     	0.363     	0.323
gtaaa     	0.25     	0.384     	0.311
gtaac     	0.25     	0.167     	0.189
gtaag     	0.25     	0.196     	0.265
gtaat     	0.25     	0.254     	0.235
gtaca     	0.315     	0.3     	0.261
gtacc     	0.293     	0.278     	0.307
gtacg     	0.163     	0.189     	0.17
gtact     	0.228     	0.233     	0.261
gtaga     	0.25     	0.291     	0.284
gtagc     	0.25     	0.267     	0.304
gtagg     	0.25     	0.244     	0.167
gtagt     	0.25     	0.198     	0.245
gtata     	0.331     	0.25     	0.267
gtatc     	0.146     	0.25     	0.13
gtatg     	0.238     	0.15     	0.199
gtatt     	0.285     	0.35     	0.404
gtcaa     	0.308     	0.325     	0.394
gtcac     	0.175     	0.254     	0.163
gtcag     	0.242     	0.184     	0.183
gtcat     	0.275     	0.237     	0.26
gtcca     	0.298     	0.276     	0.288
gtccc     	0.226     	0.194     	0.212
gtccg     	0.202     	0.173     	0.212
gtcct     	0.274     	0.357     	0.288
gtcga     	0.271     	0.269     	0.329
gtcgc     	0.243     	0.218     	0.171
gtcgg     	0.243     	0.218     	0.276
gtcgt     	0.243     	0.295     	0.224
gtcta     	0.23     	0.177     	0.225
gtctc     	0.21     	0.24     	0.167
gtctg     	0.25     	0.219     	0.284
gtctt     	0.31     	0.365     	0.324
gtgaa     	0.25     	0.371     	0.297
gtgac     	0.25     	0.198     	0.169
gtgag     	0.25     	0.164     	0.227
gtgat     	0.25     	0.267     	0.308
gtgca     	0.319     	0.274     	0.302
gtgcc     	0.181     	0.16     	0.24
gtgcg     	0.208     	0.179     	0.156
gtgct     	0.292     	0.387     	0.302
gtgga     	0.287     	0.319     	0.276
gtggc     	0.187     	0.284     	0.194
gtggg     	0.287     	0.198     	0.316
gtggt     	0.237     	0.198     	0.214
gtgta     	0.263     	0.202     	0.272
gtgtc     	0.237     	0.202     	0.254
gtgtg     	0.212     	0.226     	0.184
gtgtt     	0.287     	0.369     	0.289
gttaa     	0.312     	0.221     	0.133
gttac     	0.17     	0.236     	0.337
gttag     	0.277     	0.193     	0.133
gttat     	0.241     	0.35     	0.398
gttca     	0.341     	0.242     	0.303
gttcc     	0.246     	0.225     	0.221
gttcg     	0.23     	0.192     	0.189
gttct     	0.183     	0.342     	0.287
gttga     	0.269     	0.351     	0.181
gttgc     	0.208     	0.208     	0.264
gttgg     	0.331     	0.196     	0.236
gttgt     	0.192     	0.244     	0.319
gttta     	0.29     	0.127     	0.218
gtttc     	0.199     	0.26     	0.267
gtttg     	0.29     	0.14     	0.228
gtttt     	0.222     	0.473     	0.286
taaaa     	0.359     	0.418     	0.361
taaac     	0.182     	0.158     	0.187
taaag     	0.245     	0.158     	0.226
taaat     	0.214     	0.266     	0.226
taaca     	0.28     	0.314     	0.422
taacc     	0.229     	0.198     	0.167
taacg     	0.229     	0.198     	0.167
taact     	0.263     	0.291     	0.245
taaga     	0.369     	0.3     	0.29
taagc     	0.219     	0.223     	0.15
taagg     	0.269     	0.131     	0.25
taagt     	0.144     	0.346     	0.31
taata     	0.331     	0.17     	0.254
taatc     	0.146     	0.295     	0.205
taatg     	0.269     	0.134     	0.287
taatt     	0.254     	0.402     	0.254
tacaa     	0.349     	0.33     	0.412
tacac     	0.198     	0.181     	0.202
tacag     	0.274     	0.287     	0.184
tacat     	0.179     	0.202     	0.202
tacca     	0.243     	0.239     	0.218
taccc     	0.271     	0.261     	0.192
taccg     	0.243     	0.17     	0.192
tacct     	0.243     	0.33     	0.397
tacga     	0.25     	0.244     	0.292
tacgc     	0.25     	0.295     	0.181
tacgg     	0.283     	0.218     	0.264
tacgt     	0.217     	0.244     	0.264
tacta     	0.223     	0.219     	0.261
tactc     	0.223     	0.237     	0.216
tactg     	0.245     	0.202     	0.261
tactt     	0.309     	0.342     	0.261
tagaa     	0.324     	0.364     	0.377
tagac     	0.225     	0.127     	0.202
tagag     	0.265     	0.263     	0.167
tagat     	0.186     	0.246     	0.254
tagca     	0.274     	0.207     	0.284
tagcc     	0.274     	0.25     	0.261
tagcg     	0.179     	0.25     	0.216
tagct     	0.274     	0.293     	0.239
tagga     	0.291     	0.214     	0.403
taggc     	0.221     	0.255     	0.208
taggg     	0.291     	0.173     	0.181
taggt     	0.198     	0.357     	0.208
tagta     	0.238     	0.21     	0.312
tagtc     	0.205     	0.274     	0.223
tagtg     	0.254     	0.274     	0.152
tagtt     	0.303     	0.242     	0.312
tataa     	0.368     	0.268     	0.176
tatac     	0.217     	0.123     	0.284
tatag     	0.198     	0.239     	0.176
tatat     	0.217     	0.37     	0.365
tatca     	0.256     	0.228     	0.33
tatcc     	0.28     	0.207     	0.217
tatcg     	0.207     	0.228     	0.179
tatct     	0.256     	0.337     	0.274
tatga     	0.275     	0.331     	0.203
tatgc     	0.308     	0.208     	0.234
tatgg     	0.258     	0.208     	0.297
tatgt     	0.158     	0.254     	0.266
tatta     	0.223     	0.225     	0.272
tattc     	0.264     	0.239     	0.199
tattg     	0.277     	0.123     	0.287
tattt     	0.236     	0.413     	0.243
tcaaa     	0.371     	0.389     	0.318
tcaac     	0.205     	0.23     	0.209
tcaag     	0.205     	0.135     	0.245
tcaat     	0.22     	0.246     	0.227
tcaca     	0.176     	0.28     	0.305
tcacc     	0.203     	0.232     	0.183
tcacg     	0.23     	0.183     	0.183
tcact     	0.392     	0.305     	0.329
tcaga     	0.244     	0.272     	0.276
tcagc     	0.321     	0.185     	0.194
tcagg     	0.244     	0.141     	0.194
tcagt     	0.192     	0.402     	0.337
tcata     	0.25     	0.216     	0.214
tcatc     	0.207     	0.284     	0.214
tcatg     	0.272     	0.148     	0.296
tcatt     	0.272     	0.352     	0.276
tccaa     	0.276     	0.278     	0.291
tccac     	0.224     	0.211     	0.244
tccag     	0.224     	0.233     	0.221
tccat     	0.276     	0.278     	0.244
tccca     	0.23     	0.28     	0.224
tcccc     	0.365     	0.28     	0.329
tcccg     	0.203     	0.183     	0.197
tccct     	0.203     	0.256     	0.25
tccga     	0.318     	0.234     	0.306
tccgc     	0.227     	0.203     	0.242
tccgg     	0.227     	0.234     	0.242
tccgt     	0.227     	0.328     	0.21
tccta     	0.24     	0.276     	0.296
tcctc     	0.177     	0.224     	0.194
tcctg     	0.302     	0.197     	0.194
tcctt     	0.281     	0.303     	0.316
tcgaa     	0.274     	0.309     	0.221
tcgac     	0.345     	0.221     	0.279
tcgag     	0.179     	0.191     	0.279
tcgat     	0.202     	0.279     	0.221
tcgca     	0.241     	0.217     	0.309
tcgcc     	0.278     	0.25     	0.279
tcgcg     	0.241     	0.217     	0.191
tcgct     	0.241     	0.317     	0.221
tcgga     	0.309     	0.258     	0.283
tcggc     	0.221     	0.197     	0.217
tcggg     	0.221     	0.227     	0.25
tcggt     	0.25     	0.318     	0.25
tcgta     	0.234     	0.217     	0.224
tcgtc     	0.203     	0.283     	0.224
tcgtg     	0.328     	0.25     	0.197
tcgtt     	0.234     	0.25     	0.355
tctaa     	0.24     	0.25     	0.163
tctac     	0.219     	0.21     	0.287
tctag     	0.24     	0.29     	0.163
tctat     	0.302     	0.25     	0.388
tctca     	0.257     	0.412     	0.274
tctcc     	0.284     	0.212     	0.226
tctcg     	0.23     	0.188     	0.226
tctct     	0.23     	0.188     	0.274
tctga     	0.279     	0.365     	0.191
tctgc     	0.298     	0.219     	0.279
tctgg     	0.24     	0.156     	0.279
tctgt     	0.183     	0.26     	0.25
tctta     	0.258     	0.231     	0.241
tcttc     	0.175     	0.231     	0.205
tcttg     	0.292     	0.139     	0.188
tcttt     	0.275     	0.398     	0.366
tgaaa     	0.37     	0.337     	0.381
tgaac     	0.181     	0.207     	0.231
tgaag     	0.254     	0.163     	0.201
tgaat     	0.196     	0.293     	0.187
tgaca     	0.207     	0.295     	0.318
tgacc     	0.256     	0.244     	0.227
tgacg     	0.183     	0.244     	0.197
tgact     	0.354     	0.218     	0.258
tgaga     	0.302     	0.295     	0.232
tgagc     	0.302     	0.295     	0.183
tgagg     	0.24     	0.192     	0.256
tgagt     	0.156     	0.218     	0.329
tgata     	0.221     	0.159     	0.296
tgatc     	0.221     	0.256     	0.153
tgatg     	0.254     	0.232     	0.255
tgatt     	0.303     	0.354     	0.296
tgcaa     	0.337     	0.232     	0.321
tgcac     	0.235     	0.232     	0.192
tgcag     	0.235     	0.28     	0.218
tgcat     	0.194     	0.256     	0.269
tgcca     	0.393     	0.309     	0.25
tgccc     	0.202     	0.221     	0.221
tgccg     	0.179     	0.191     	0.25
tgcct     	0.226     	0.279     	0.279
tgcga     	0.259     	0.259     	0.288
tgcgc     	0.259     	0.259     	0.227
tgcgg     	0.224     	0.224     	0.258
tgcgt     	0.259     	0.259     	0.227
tgcta     	0.337     	0.221     	0.179
tgctc     	0.207     	0.25     	0.217
tgctg     	0.207     	0.191     	0.311
tgctt     	0.25     	0.338     	0.292
tggaa     	0.267     	0.362     	0.298
tggac     	0.198     	0.212     	0.183
tggag     	0.198     	0.188     	0.24
tggat     	0.337     	0.238     	0.279
tggca     	0.266     	0.234     	0.345
tggcc     	0.266     	0.266     	0.202
tggcg     	0.234     	0.234     	0.155
tggct     	0.234     	0.266     	0.298
tggga     	0.264     	0.354     	0.257
tgggc     	0.236     	0.183     	0.23
tgggg     	0.236     	0.232     	0.23
tgggt     	0.264     	0.232     	0.284
tggta     	0.218     	0.214     	0.235
tggtc     	0.218     	0.271     	0.255
tggtg     	0.218     	0.214     	0.255
tggtt     	0.346     	0.3     	0.255
tgtaa     	0.37     	0.284     	0.21
tgtac     	0.25     	0.261     	0.274
tgtag     	0.19     	0.239     	0.21
tgtat     	0.19     	0.216     	0.306
tgtca     	0.281     	0.269     	0.227
tgtcc     	0.24     	0.244     	0.288
tgtcg     	0.156     	0.218     	0.197
tgtct     	0.323     	0.269     	0.288
tgtga     	0.298     	0.3     	0.203
tgtgc     	0.202     	0.233     	0.234
tgtgg     	0.298     	0.256     	0.297
tgtgt     	0.202     	0.211     	0.266
tgtta     	0.234     	0.284     	0.198
tgttc     	0.169     	0.206     	0.219
tgttg     	0.315     	0.147     	0.26
tgttt     	0.282     	0.363     	0.323
ttaaa     	0.25     	0.384     	0.311
ttaac     	0.25     	0.167     	0.189
ttaag     	0.25     	0.196     	0.265
ttaat     	0.25     	0.254     	0.235
ttaca     	0.315     	0.3     	0.261
ttacc     	0.293     	0.278     	0.307
ttacg     	0.163     	0.189     	0.17
ttact     	0.228     	0.233     	0.261
ttaga     	0.25     	0.291     	0.284
ttagc     	0.25     	0.267     	0.304
ttagg     	0.25     	0.244     	0.167
ttagt     	0.25     	0.198     	0.245
ttata     	0.331     	0.25     	0.267
ttatc     	0.146     	0.25     	0.13
ttatg     	0.238     	0.15     	0.199
ttatt     	0.285     	0.35     	0.404
ttcaa     	0.308     	0.325     	0.394
ttcac     	0.175     	0.254     	0.163
ttcag     	0.242     	0.184     	0.183
ttcat     	0.275     	0.237     	0.26
ttcca     	0.298     	0.276     	0.288
ttccc     	0.226     	0.194     	0.212
ttccg     	0.202     	0.173     	0.212
ttcct     	0.274     	0.357     	0.288
ttcga     	0.271     	0.269     	0.329
ttcgc     	0.243     	0.218     	0.171
ttcgg     	0.243     	0.218     	0.276
ttcgt     	0.243     	0.295     	0.224
ttcta     	0.23     	0.177     	0.225
ttctc     	0.21     	0.24     	0.167
ttctg     	0.25     	0.219     	0.284
ttctt     	0.31     	0.365     	0.324
ttgaa     	0.25     	0.371     	0.297
ttgac     	0.25     	0.198     	0.169
ttgag     	0.25     	0.164     	0.227
ttgat     	0.25     	0.267     	0.308
ttgca     	0.319     	0.274     	0.302
ttgcc     	0.181     	0.16     	0.24
ttgcg     	0.208     	0.179     	0.156
ttgct     	0.292     	0.387     	0.302
ttgga     	0.287     	0.319     	0.276
ttggc     	0.187     	0.284     	0.194
ttggg     	0.287     	0.198     	0.316
ttggt     	0.237     	0.198     	0.214
ttgta     	0.263     	0.202     	0.272
ttgtc     	0.237     	0.202     	0.254
ttgtg     	0.212     	0.226     	0.184
ttgtt     	0.287     	0.369     	0.289
tttaa     	0.312     	0.221     	0.133
tttac     	0.17     	0.236     	0.337
tttag     	0.277     	0.193     	0.133
tttat     	0.241     	0.35     	0.398
tttca     	0.341     	0.242     	0.303
tttcc     	0.246     	0.225     	0.221
tttcg     	0.23     	0.192     	0.189
tttct     	0.183     	0.342     	0.287
tttga     	0.269     	0.351     	0.181
tttgc     	0.208     	0.208     	0.264
tttgg     	0.331     	0.196     	0.236
tttgt     	0.192     	0.244     	0.319
tttta     	0.29     	0.127     	0.218
ttttc     	0.199     	0.26     	0.267
ttttg     	0.29     	0.14     	0.228
ttttt     	0.222     	0.473     	0.286
