# Supplementary material for: The genome of the extremophile Artemia provides insight into strategies to cope with extreme environments
Source: BMC Genomics. 2021 Aug 31;22:635. doi: 10.1186/s12864-021-07937-z (PMC8406910; doi:10.1186/s12864-021-07937-z)
Supplement: Supplementary file 22 — Additional file 22. Augustus custom training files for Artemia. Includes probabilities, parameters and weights used for Augustus training for annotation of the Artemia genome. [file 12864_2021_7937_MOESM22_ESM.zip › artemia_augustus_training/artemia/artemia_igenic_probs.pbl]

[1]
# (a,c,g,t)= (0.237, 0.263, 0.263, 0.237)
#
# Probabilities file for the intergenic region model
#

# k =
4

# The P_l's
[P_ls]
# l=
0
# Values
A	0.324
C	0.176
G	0.176
T	0.324
# l=
1
# Values
AA	0.126
AC	0.049
AG	0.0587
AT	0.0904
CA	0.0595
CC	0.0384
CG	0.0191
CT	0.0587
GA	0.0558
GC	0.0325
GG	0.0384
GT	0.049
TA	0.0828
TC	0.0558
TG	0.0594
TT	0.126
# l=
2
# Values
AAA	0.0538
AAC	0.0178
AAG	0.0212
AAT	0.0335
ACA	0.0175
ACC	0.00973
ACG	0.00572
ACT	0.016
AGA	0.0192
AGC	0.011
AGG	0.0124
AGT	0.016
ATA	0.0264
ATC	0.0142
ATG	0.0163
ATT	0.0335
CAA	0.0221
CAC	0.00937
CAG	0.0117
CAT	0.0163
CCA	0.0123
CCC	0.00994
CCG	0.00377
CCT	0.0124
CGA	0.00604
CGC	0.00361
CGG	0.00378
CGT	0.00572
CTA	0.0148
CTC	0.011
CTG	0.0117
CTT	0.0212
GAA	0.022
GAC	0.00864
GAG	0.011
GAT	0.0142
GCA	0.0108
GCC	0.00707
GCG	0.00361
GCT	0.011
GGA	0.0117
GGC	0.00707
GGG	0.00994
GGT	0.00973
GTA	0.0132
GTC	0.00863
GTG	0.00937
GTT	0.0178
TAA	0.0284
TAC	0.0132
TAG	0.0148
TAT	0.0264
TCA	0.0189
TCC	0.0117
TCG	0.00604
TCT	0.0192
TGA	0.0188
TGC	0.0108
TGG	0.0123
TGT	0.0175
TTA	0.0284
TTC	0.022
TTG	0.0221
TTT	0.0538
# l=
3
# Values
AAAA	0.0237
AAAC	0.00756
AAAG	0.00817
AAAT	0.0144
AACA	0.00652
AACC	0.00334
AACG	0.00201
AACT	0.00593
AAGA	0.00726
AAGC	0.00377
AAGG	0.00433
AAGT	0.00583
AATA	0.0104
AATC	0.00515
AATG	0.00609
AATT	0.0119
ACAA	0.00666
ACAC	0.00271
ACAG	0.00346
ACAT	0.00468
ACCA	0.00346
ACCC	0.00222
ACCG	0.00108
ACCT	0.00297
ACGA	0.00192
ACGC	0.00109
ACGG	0.00118
ACGT	0.00154
ACTA	0.00433
ACTC	0.00258
ACTG	0.00327
ACTT	0.00583
AGAA	0.00786
AGAC	0.00277
AGAG	0.00391
AGAT	0.00467
AGCA	0.00379
AGCC	0.00236
AGCG	0.00124
AGCT	0.00363
AGGA	0.00396
AGGC	0.00231
AGGG	0.00319
AGGT	0.00297
AGTA	0.0044
AGTC	0.00262
AGTG	0.00307
AGTT	0.00593
ATAA	0.00903
ATAC	0.00409
ATAG	0.00444
ATAT	0.00882
ATCA	0.00509
ATCC	0.0029
ATCG	0.00155
ATCT	0.00467
ATGA	0.0053
ATGC	0.00299
ATGG	0.00332
ATGT	0.00468
ATTA	0.00804
ATTC	0.00539
ATTG	0.00572
ATTT	0.0144
CAAA	0.00913
CAAC	0.00337
CAAG	0.00388
CAAT	0.00572
CACA	0.00325
CACC	0.002
CACG	0.00106
CACT	0.00307
CAGA	0.00376
CAGC	0.00233
CAGG	0.00234
CAGT	0.00327
CATA	0.00445
CATC	0.00296
CATG	0.00279
CATT	0.00609
CCAA	0.00456
CCAC	0.00209
CCAG	0.00234
CCAT	0.00332
CCCA	0.00267
CCCC	0.00326
CCCG	0.00082
CCCT	0.00319
CCGA	0.0012
CCGC	0.000742
CCGG	0.000657
CCGT	0.00118
CCTA	0.00296
CCTC	0.00279
CCTG	0.00235
CCTT	0.00433
CGAA	0.00234
CGAC	0.00107
CGAG	0.00108
CGAT	0.00155
CGCA	0.00103
CGCC	0.000878
CGCG	0.000464
CGCT	0.00124
CGGA	0.0011
CGGC	0.000775
CGGG	0.000819
CGGT	0.00108
CGTA	0.0015
CGTC	0.00115
CGTG	0.00106
CGTT	0.00201
CTAA	0.00491
CTAC	0.00258
CTAG	0.00287
CTAT	0.00444
CTCA	0.00328
CTCC	0.0027
CTCG	0.00108
CTCT	0.00391
CTGA	0.00376
CTGC	0.00214
CTGG	0.00234
CTGT	0.00346
CTTA	0.00487
CTTC	0.00428
CTTG	0.00388
CTTT	0.00817
GAAA	0.00937
GAAC	0.00294
GAAG	0.00428
GAAT	0.00539
GACA	0.00315
GACC	0.00172
GACG	0.00115
GACT	0.00261
GAGA	0.00348
GAGC	0.00211
GAGG	0.00279
GAGT	0.00258
GATA	0.00387
GATC	0.00223
GATG	0.00296
GATT	0.00515
GCAA	0.00397
GCAC	0.00171
GCAG	0.00214
GCAT	0.00299
GCCA	0.00236
GCCC	0.00162
GCCG	0.000773
GCCT	0.00232
GCGA	0.00108
GCGC	0.000693
GCGG	0.000742
GCGT	0.00109
GCTA	0.00281
GCTC	0.00211
GCTG	0.00233
GCTT	0.00377
GGAA	0.00446
GGAC	0.00165
GGAG	0.0027
GGAT	0.0029
GGCA	0.00242
GGCC	0.00141
GGCG	0.000881
GGCT	0.00235
GGGA	0.00284
GGGC	0.00162
GGGG	0.00326
GGGT	0.00222
GGTA	0.00267
GGTC	0.00172
GGTG	0.002
GGTT	0.00334
GTAA	0.00462
GTAC	0.00187
GTAG	0.00258
GTAT	0.0041
GTCA	0.00315
GTCC	0.00165
GTCG	0.00107
GTCT	0.00277
GTGA	0.00286
GTGC	0.00171
GTGG	0.00209
GTGT	0.00271
GTTA	0.00392
GTTC	0.00294
GTTG	0.00336
GTTT	0.00757
TAAA	0.0116
TAAC	0.00392
TAAG	0.00487
TAAT	0.00803
TACA	0.00459
TACC	0.00267
TACG	0.0015
TACT	0.0044
TAGA	0.0047
TAGC	0.00281
TAGG	0.00296
TAGT	0.00433
TATA	0.00767
TATC	0.00387
TATG	0.00445
TATT	0.0104
TCAA	0.00691
TCAC	0.00286
TCAG	0.00376
TCAT	0.0053
TCCA	0.00381
TCCC	0.00284
TCCG	0.0011
TCCT	0.00396
TCGA	0.00184
TCGC	0.00108
TCGG	0.0012
TCGT	0.00191
TCTA	0.0047
TCTC	0.00348
TCTG	0.00376
TCTT	0.00727
TGAA	0.00732
TGAC	0.00315
TGAG	0.00328
TGAT	0.00509
TGCA	0.00356
TGCC	0.00242
TGCG	0.00103
TGCT	0.00379
TGGA	0.00381
TGGC	0.00236
TGGG	0.00267
TGGT	0.00346
TGTA	0.00459
TGTC	0.00315
TGTG	0.00325
TGTT	0.00653
TTAA	0.00985
TTAC	0.00462
TTAG	0.00491
TTAT	0.00902
TTCA	0.00733
TTCC	0.00446
TTCG	0.00234
TTCT	0.00786
TTGA	0.00691
TTGC	0.00397
TTGG	0.00455
TTGT	0.00666
TTTA	0.0116
TTTC	0.00937
TTTG	0.00913
TTTT	0.0237
# l=
4
# Values
AAAAA	0.0106
AAAAC	0.00342
AAAAG	0.00332
AAAAT	0.00635
AAACA	0.00285
AAACC	0.00131
AAACG	0.000876
AAACT	0.00253
AAAGA	0.00285
AAAGC	0.00146
AAAGG	0.00165
AAAGT	0.0022
AAATA	0.00461
AAATC	0.00218
AAATG	0.00259
AAATT	0.00497
AACAA	0.00253
AACAC	0.00101
AACAG	0.0013
AACAT	0.00169
AACCA	0.00117
AACCC	0.00073
AACCG	0.000392
AACCT	0.00104
AACGA	0.000728
AACGC	0.000366
AACGG	0.000398
AACGT	0.000515
AACTA	0.00164
AACTC	0.000887
AACTG	0.00117
AACTT	0.00224
AAGAA	0.00302
AAGAC	0.00105
AAGAG	0.00146
AAGAT	0.00174
AAGCA	0.00137
AAGCC	0.000735
AAGCG	0.000408
AAGCT	0.00126
AAGGA	0.00143
AAGGC	0.000759
AAGGG	0.00106
AAGGT	0.00108
AAGTA	0.00159
AAGTC	0.00091
AAGTG	0.0011
AAGTT	0.00224
AATAA	0.00383
AATAC	0.00158
AATAG	0.00174
AATAT	0.00324
AATCA	0.00187
AATCC	0.001
AATCG	0.000572
AATCT	0.0017
AATGA	0.00202
AATGC	0.0011
AATGG	0.0012
AATGT	0.00177
AATTA	0.00304
AATTC	0.00185
AATTG	0.002
AATTT	0.00497
ACAAA	0.0028
ACAAC	0.00101
ACAAG	0.00112
ACAAT	0.00172
ACACA	0.00101
ACACC	0.000532
ACACG	0.000304
ACACT	0.000863
ACAGA	0.00115
ACAGC	0.000669
ACAGG	0.000662
ACAGT	0.000976
ACATA	0.00135
ACATC	0.000804
ACATG	0.00076
ACATT	0.00177
ACCAA	0.00129
ACCAC	0.000568
ACCAG	0.00067
ACCAT	0.000939
ACCCA	0.000655
ACCCC	0.000633
ACCCG	0.000183
ACCCT	0.000751
ACCGA	0.00036
ACCGC	0.000197
ACCGG	0.000198
ACCGT	0.000325
ACCTA	0.000733
ACCTC	0.000625
ACCTG	0.000531
ACCTT	0.00108
ACGAA	0.00079
ACGAC	0.000298
ACGAG	0.000372
ACGAT	0.000455
ACGCA	0.000325
ACGCC	0.000252
ACGCG	0.000133
ACGCT	0.000382
ACGGA	0.000383
ACGGC	0.000231
ACGGG	0.000238
ACGGT	0.000325
ACGTA	0.000427
ACGTC	0.000298
ACGTG	0.000295
ACGTT	0.000515
ACTAA	0.00142
ACTAC	0.000791
ACTAG	0.000821
ACTAT	0.0013
ACTCA	0.000837
ACTCC	0.000583
ACTCG	0.000302
ACTCT	0.00086
ACTGA	0.00104
ACTGC	0.000579
ACTGG	0.000677
ACTGT	0.000976
ACTTA	0.00141
ACTTC	0.00113
ACTTG	0.00109
ACTTT	0.0022
AGAAA	0.00341
AGAAC	0.00102
AGAAG	0.00153
AGAAT	0.0019
AGACA	0.00105
AGACC	0.000487
AGACG	0.000367
AGACT	0.000871
AGAGA	0.00133
AGAGC	0.000802
AGAGG	0.000919
AGAGT	0.00086
AGATA	0.00132
AGATC	0.000729
AGATG	0.000919
AGATT	0.0017
AGCAA	0.00144
AGCAC	0.000622
AGCAG	0.00074
AGCAT	0.000989
AGCCA	0.000803
AGCCC	0.000528
AGCCG	0.000251
AGCCT	0.000773
AGCGA	0.000393
AGCGC	0.000214
AGCGG	0.000251
AGCGT	0.000382
AGCTA	0.000984
AGCTC	0.000672
AGCTG	0.000721
AGCTT	0.00126
AGGAA	0.00152
AGGAC	0.000569
AGGAG	0.000954
AGGAT	0.000911
AGGCA	0.000798
AGGCC	0.000492
AGGCG	0.000251
AGGCT	0.000773
AGGGA	0.000916
AGGGC	0.000575
AGGGG	0.000948
AGGGT	0.000751
AGGTA	0.000859
AGGTC	0.000511
AGGTG	0.000555
AGGTT	0.00104
AGTAA	0.00163
AGTAC	0.000615
AGTAG	0.000934
AGTAT	0.00123
AGTCA	0.000975
AGTCC	0.000479
AGTCG	0.00029
AGTCT	0.000871
AGTGA	0.000985
AGTGC	0.00058
AGTGG	0.000638
AGTGT	0.000863
AGTTA	0.00138
AGTTC	0.000934
AGTTG	0.00108
AGTTT	0.00253
ATAAA	0.00368
ATAAC	0.00122
ATAAG	0.00149
ATAAT	0.00263
ATACA	0.00157
ATACC	0.000812
ATACG	0.000487
ATACT	0.00123
ATAGA	0.00141
ATAGC	0.000907
ATAGG	0.00082
ATAGT	0.0013
ATATA	0.00292
ATATC	0.00124
ATATG	0.00142
ATATT	0.00324
ATCAA	0.00187
ATCAC	0.000846
ATCAG	0.00103
ATCAT	0.00135
ATCCA	0.00101
ATCCC	0.000653
ATCCG	0.000322
ATCCT	0.000911
ATCGA	0.000492
ATCGC	0.000274
ATCGG	0.000329
ATCGT	0.000455
ATCTA	0.00116
ATCTC	0.000765
ATCTG	0.001
ATCTT	0.00174
ATGAA	0.0021
ATGAC	0.000887
ATGAG	0.000967
ATGAT	0.00135
ATGCA	0.00105
ATGCC	0.000661
ATGCG	0.000285
ATGCT	0.000989
ATGGA	0.00105
ATGGC	0.000646
ATGGG	0.000687
ATGGT	0.000939
ATGTA	0.00127
ATGTC	0.000862
ATGTG	0.000857
ATGTT	0.00169
ATTAA	0.00283
ATTAC	0.00126
ATTAG	0.00131
ATTAT	0.00263
ATTCA	0.00187
ATTCC	0.00108
ATTCG	0.000543
ATTCT	0.0019
ATTGA	0.00184
ATTGC	0.00106
ATTGG	0.00109
ATTGT	0.00172
ATTTA	0.00317
ATTTC	0.00245
ATTTG	0.00238
ATTTT	0.00635
CAAAA	0.00398
CAAAC	0.00133
CAAAG	0.00144
CAAAT	0.00238
CAACA	0.00124
CAACC	0.000685
CAACG	0.000354
CAACT	0.00108
CAAGA	0.00127
CAAGC	0.00073
CAAGG	0.000786
CAAGT	0.00109
CAATA	0.00169
CAATC	0.00101
CAATG	0.00102
CAATT	0.002
CACAA	0.00123
CACAC	0.000531
CACAG	0.000624
CACAT	0.000857
CACCA	0.000719
CACCC	0.000515
CACCG	0.000213
CACCT	0.000555
CACGA	0.000316
CACGC	0.00023
CACGG	0.000214
CACGT	0.000295
CACTA	0.000774
CACTC	0.000526
CACTG	0.000669
CACTT	0.0011
CAGAA	0.00149
CAGAC	0.000536
CAGAG	0.000726
CAGAT	0.001
CAGCA	0.000862
CAGCC	0.000494
CAGCG	0.00025
CAGCT	0.000721
CAGGA	0.000775
CAGGC	0.000439
CAGGG	0.000601
CAGGT	0.000531
CAGTA	0.000894
CAGTC	0.00054
CAGTG	0.000669
CAGTT	0.00117
CATAA	0.00147
CATAC	0.000695
CATAG	0.000866
CATAT	0.00142
CATCA	0.00108
CATCC	0.000658
CATCG	0.000299
CATCT	0.000919
CATGA	0.000863
CATGC	0.000541
CATGG	0.000624
CATGT	0.00076
CATTA	0.00144
CATTC	0.00104
CATTG	0.00102
CATTT	0.00259
CCAAA	0.00188
CCAAC	0.000707
CCAAG	0.00087
CCAAT	0.00109
CCACA	0.000693
CCACC	0.000495
CCACG	0.00026
CCACT	0.000638
CCAGA	0.000763
CCAGC	0.000404
CCAGG	0.000497
CCAGT	0.000677
CCATA	0.000855
CCATC	0.000639
CCATG	0.000624
CCATT	0.0012
CCCAA	0.000966
CCCAC	0.000498
CCCAG	0.000522
CCCAT	0.000687
CCCCA	0.000768
CCCCC	0.00132
CCCCG	0.000229
CCCCT	0.000948
CCCGA	0.000257
CCCGC	0.000183
CCCGG	0.000141
CCCGT	0.000238
CCCTA	0.000645
CCCTC	0.000885
CCCTG	0.000601
CCCTT	0.00106
CCGAA	0.000451
CCGAC	0.000215
CCGAG	0.000205
CCGAT	0.000329
CCGCA	0.000208
CCGCC	0.000197
CCGCG	8.55e-05
CCGCT	0.000251
CCGGA	0.000182
CCGGC	0.000135
CCGGG	0.000141
CCGGT	0.000198
CCGTA	0.000315
CCGTC	0.00025
CCGTG	0.000214
CCGTT	0.000398
CCTAA	0.000989
CCTAC	0.000551
CCTAG	0.000602
CCTAT	0.00082
CCTCA	0.000747
CCTCC	0.000872
CCTCG	0.000254
CCTCT	0.000919
CCTGA	0.000735
CCTGC	0.00045
CCTGG	0.000497
CCTGT	0.000662
CCTTA	0.000991
CCTTC	0.000899
CCTTG	0.000786
CCTTT	0.00165
CGAAA	0.000953
CGAAC	0.000384
CGAAG	0.000457
CGAAT	0.000543
CGACA	0.000385
CGACC	0.000239
CGACG	0.000154
CGACT	0.00029
CGAGA	0.000321
CGAGC	0.000203
CGAGG	0.000254
CGAGT	0.000302
CGATA	0.000387
CGATC	0.000292
CGATG	0.000299
CGATT	0.000572
CGCAA	0.000353
CGCAC	0.000182
CGCAG	0.000211
CGCAT	0.000285
CGCCA	0.000297
CGCCC	0.000213
CGCCG	0.00012
CGCCT	0.000251
CGCGA	0.00014
CGCGC	0.000105
CGCGG	8.55e-05
CGCGT	0.000133
CGCTA	0.000296
CGCTC	0.000284
CGCTG	0.00025
CGCTT	0.000408
CGGAA	0.000421
CGGAC	0.000158
CGGAG	0.000198
CGGAT	0.000322
CGGCA	0.000234
CGGCC	0.000169
CGGCG	0.00012
CGGCT	0.000251
CGGGA	0.000275
CGGGC	0.000133
CGGGG	0.000229
CGGGT	0.000183
CGGTA	0.000274
CGGTC	0.000203
CGGTG	0.000213
CGGTT	0.000392
CGTAA	0.000558
CGTAC	0.00018
CGTAG	0.000275
CGTAT	0.000487
CGTCA	0.000392
CGTCC	0.000242
CGTCG	0.000154
CGTCT	0.000367
CGTGA	0.000328
CGTGC	0.000163
CGTGG	0.00026
CGTGT	0.000304
CGTTA	0.00043
CGTTC	0.000348
CGTTG	0.000354
CGTTT	0.000876
CTAAA	0.00204
CTAAC	0.000723
CTAAG	0.000835
CTAAT	0.00131
CTACA	0.00083
CTACC	0.000536
CTACG	0.000275
CTACT	0.000934
CTAGA	0.000969
CTAGC	0.000477
CTAGG	0.000602
CTAGT	0.000821
CTATA	0.00118
CTATC	0.000655
CTATG	0.000866
CTATT	0.00174
CTCAA	0.00121
CTCAC	0.000477
CTCAG	0.000632
CTCAT	0.000967
CTCCA	0.000767
CTCCC	0.000776
CTCCG	0.000198
CTCCT	0.000954
CTCGA	0.000279
CTCGC	0.000226
CTCGG	0.000205
CTCGT	0.000372
CTCTA	0.000854
CTCTC	0.000866
CTCTG	0.000726
CTCTT	0.00146
CTGAA	0.00155
CTGAC	0.000554
CTGAG	0.000632
CTGAT	0.00103
CTGCA	0.000713
CTGCC	0.000475
CTGCG	0.000211
CTGCT	0.00074
CTGGA	0.000718
CTGGC	0.000429
CTGGG	0.000522
CTGGT	0.00067
CTGTA	0.000908
CTGTC	0.000628
CTGTG	0.000624
CTGTT	0.0013
CTTAA	0.00168
CTTAC	0.000866
CTTAG	0.000835
CTTAT	0.00149
CTTCA	0.00136
CTTCC	0.000931
CTTCG	0.000457
CTTCT	0.00153
CTTGA	0.00117
CTTGC	0.000716
CTTGG	0.00087
CTTGT	0.00112
CTTTA	0.00184
CTTTC	0.00158
CTTTG	0.00144
CTTTT	0.00332
GAAAA	0.00405
GAAAC	0.0013
GAAAG	0.00158
GAAAT	0.00245
GAACA	0.00111
GAACC	0.000555
GAACG	0.000348
GAACT	0.000934
GAAGA	0.00153
GAAGC	0.000727
GAAGG	0.000899
GAAGT	0.00113
GAATA	0.00162
GAATC	0.000874
GAATG	0.00104
GAATT	0.00185
GACAA	0.00115
GACAC	0.000507
GACAG	0.000628
GACAT	0.000862
GACCA	0.000643
GACCC	0.000362
GACCG	0.000203
GACCT	0.000511
GACGA	0.000406
GACGC	0.000201
GACGG	0.00025
GACGT	0.000298
GACTA	0.000681
GACTC	0.000485
GACTG	0.00054
GACTT	0.00091
GAGAA	0.00137
GAGAC	0.000483
GAGAG	0.000866
GAGAT	0.000765
GAGCA	0.000704
GAGCC	0.000452
GAGCG	0.000284
GAGCT	0.000672
GAGGA	0.000878
GAGGC	0.000402
GAGGG	0.000885
GAGGT	0.000625
GAGTA	0.000682
GAGTC	0.000485
GAGTG	0.000526
GAGTT	0.000887
GATAA	0.00133
GATAC	0.000644
GATAG	0.000655
GATAT	0.00124
GATCA	0.000759
GATCC	0.000451
GATCG	0.000292
GATCT	0.000729
GATGA	0.00103
GATGC	0.000488
GATGG	0.000639
GATGT	0.000804
GATTA	0.00109
GATTC	0.000874
GATTG	0.00101
GATTT	0.00218
GCAAA	0.00153
GCAAC	0.000659
GCAAG	0.000716
GCAAT	0.00106
GCACA	0.000578
GCACC	0.000388
GCACG	0.000163
GCACT	0.00058
GCAGA	0.000655
GCAGC	0.000455
GCAGG	0.00045
GCAGT	0.000579
GCATA	0.000862
GCATC	0.000488
GCATG	0.000541
GCATT	0.0011
GCCAA	0.000886
GCCAC	0.000397
GCCAG	0.000429
GCCAT	0.000646
GCCCA	0.000462
GCCCC	0.000452
GCCCG	0.000133
GCCCT	0.000575
GCCGA	0.000236
GCCGC	0.000173
GCCGG	0.000135
GCCGT	0.000231
GCCTA	0.000712
GCCTC	0.000402
GCCTG	0.000439
GCCTT	0.000759
GCGAA	0.000386
GCGAC	0.000197
GCGAG	0.000226
GCGAT	0.000274
GCGCA	0.000212
GCGCC	0.000162
GCGCG	0.000105
GCGCT	0.000214
GCGGA	0.000189
GCGGC	0.000173
GCGGG	0.000183
GCGGT	0.000197
GCGTA	0.000294
GCGTC	0.000201
GCGTG	0.00023
GCGTT	0.000366
GCTAA	0.000933
GCTAC	0.000489
GCTAG	0.000477
GCTAT	0.000907
GCTCA	0.000649
GCTCC	0.000458
GCTCG	0.000203
GCTCT	0.000802
GCTGA	0.000801
GCTGC	0.000455
GCTGG	0.000404
GCTGT	0.000669
GCTTA	0.000853
GCTTC	0.000727
GCTTG	0.00073
GCTTT	0.00146
GGAAA	0.00187
GGAAC	0.000579
GGAAG	0.000931
GGAAT	0.00108
GGACA	0.000579
GGACC	0.00035
GGACG	0.000242
GGACT	0.000479
GGAGA	0.000782
GGAGC	0.000458
GGAGG	0.000872
GGAGT	0.000583
GGATA	0.000787
GGATC	0.000451
GGATG	0.000658
GGATT	0.001
GGCAA	0.000869
GGCAC	0.000417
GGCAG	0.000475
GGCAT	0.000661
GGCCA	0.000441
GGCCC	0.000309
GGCCG	0.000169
GGCCT	0.000492
GGCGA	0.000266
GGCGC	0.000162
GGCGG	0.000197
GGCGT	0.000252
GGCTA	0.000676
GGCTC	0.000452
GGCTG	0.000494
GGCTT	0.000735
GGGAA	0.00103
GGGAC	0.000378
GGGAG	0.000776
GGGAT	0.000653
GGGCA	0.000571
GGGCC	0.000309
GGGCG	0.000213
GGGCT	0.000528
GGGGA	0.000858
GGGGC	0.000452
GGGGG	0.00132
GGGGT	0.000633
GGGTA	0.000614
GGGTC	0.000362
GGGTG	0.000515
GGGTT	0.00073
GGTAA	0.000933
GGTAC	0.000389
GGTAG	0.000536
GGTAT	0.000812
GGTCA	0.000645
GGTCC	0.00035
GGTCG	0.000239
GGTCT	0.000487
GGTGA	0.000585
GGTGC	0.000388
GGTGG	0.000495
GGTGT	0.000532
GGTTA	0.000786
GGTTC	0.000555
GGTTG	0.000685
GGTTT	0.00131
GTAAA	0.00184
GTAAC	0.000647
GTAAG	0.000866
GTAAT	0.00126
GTACA	0.00069
GTACC	0.000389
GTACG	0.00018
GTACT	0.000615
GTAGA	0.000746
GTAGC	0.000489
GTAGG	0.000551
GTAGT	0.000791
GTATA	0.00118
GTATC	0.000644
GTATG	0.000695
GTATT	0.00158
GTCAA	0.00112
GTCAC	0.000586
GTCAG	0.000554
GTCAT	0.000887
GTCCA	0.000546
GTCCC	0.000378
GTCCG	0.000158
GTCCT	0.000569
GTCGA	0.000356
GTCGC	0.000197
GTCGG	0.000215
GTCGT	0.000298
GTCTA	0.000707
GTCTC	0.000483
GTCTG	0.000536
GTCTT	0.00105
GTGAA	0.000953
GTGAC	0.000586
GTGAG	0.000477
GTGAT	0.000846
GTGCA	0.000487
GTGCC	0.000417
GTGCG	0.000182
GTGCT	0.000622
GTGGA	0.000625
GTGGC	0.000397
GTGGG	0.000498
GTGGT	0.000568
GTGTA	0.000668
GTGTC	0.000507
GTGTG	0.000531
GTGTT	0.00101
GTTAA	0.00134
GTTAC	0.000647
GTTAG	0.000723
GTTAT	0.00122
GTTCA	0.000965
GTTCC	0.000579
GTTCG	0.000384
GTTCT	0.00102
GTTGA	0.00099
GTTGC	0.000659
GTTGG	0.000707
GTTGT	0.00101
GTTTA	0.00152
GTTTC	0.0013
GTTTG	0.00133
GTTTT	0.00342
TAAAA	0.00504
TAAAC	0.00152
TAAAG	0.00184
TAAAT	0.00317
TAACA	0.00132
TAACC	0.000786
TAACG	0.00043
TAACT	0.00138
TAAGA	0.00161
TAAGC	0.000853
TAAGG	0.000991
TAAGT	0.00141
TAATA	0.00247
TAATC	0.00109
TAATG	0.00144
TAATT	0.00304
TACAA	0.00175
TACAC	0.000668
TACAG	0.000908
TACAT	0.00127
TACCA	0.000923
TACCC	0.000614
TACCG	0.000274
TACCT	0.000859
TACGA	0.000466
TACGC	0.000294
TACGG	0.000315
TACGT	0.000427
TACTA	0.00124
TACTC	0.000682
TACTG	0.000894
TACTT	0.00159
TAGAA	0.00198
TAGAC	0.000707
TAGAG	0.000854
TAGAT	0.00116
TAGCA	0.000852
TAGCC	0.000676
TAGCG	0.000296
TAGCT	0.000984
TAGGA	0.000872
TAGGC	0.000712
TAGGG	0.000645
TAGGT	0.000733
TAGTA	0.00124
TAGTC	0.000681
TAGTG	0.000774
TAGTT	0.00164
TATAA	0.00239
TATAC	0.00118
TATAG	0.00118
TATAT	0.00292
TATCA	0.00138
TATCC	0.000787
TATCG	0.000387
TATCT	0.00132
TATGA	0.00139
TATGC	0.000862
TATGG	0.000855
TATGT	0.00135
TATTA	0.00247
TATTC	0.00162
TATTG	0.00169
TATTT	0.00461
TCAAA	0.00291
TCAAC	0.00099
TCAAG	0.00117
TCAAT	0.00184
TCACA	0.000963
TCACC	0.000585
TCACG	0.000328
TCACT	0.000985
TCAGA	0.00118
TCAGC	0.000801
TCAGG	0.000735
TCAGT	0.00104
TCATA	0.00139
TCATC	0.00103
TCATG	0.000863
TCATT	0.00202
TCCAA	0.00142
TCCAC	0.000625
TCCAG	0.000718
TCCAT	0.00105
TCCCA	0.000789
TCCCC	0.000858
TCCCG	0.000275
TCCCT	0.000916
TCCGA	0.000348
TCCGC	0.000189
TCCGG	0.000182
TCCGT	0.000383
TCCTA	0.000872
TCCTC	0.000878
TCCTG	0.000775
TCCTT	0.00143
TCGAA	0.000713
TCGAC	0.000356
TCGAG	0.000279
TCGAT	0.000492
TCGCA	0.000285
TCGCC	0.000266
TCGCG	0.00014
TCGCT	0.000393
TCGGA	0.000348
TCGGC	0.000236
TCGGG	0.000257
TCGGT	0.00036
TCGTA	0.000466
TCGTC	0.000406
TCGTG	0.000316
TCGTT	0.000728
TCTAA	0.00157
TCTAC	0.000746
TCTAG	0.000969
TCTAT	0.00141
TCTCA	0.00105
TCTCC	0.000782
TCTCG	0.000321
TCTCT	0.00133
TCTGA	0.00118
TCTGC	0.000655
TCTGG	0.000763
TCTGT	0.00115
TCTTA	0.00161
TCTTC	0.00153
TCTTG	0.00127
TCTTT	0.00285
TGAAA	0.00314
TGAAC	0.000965
TGAAG	0.00136
TGAAT	0.00187
TGACA	0.00114
TGACC	0.000645
TGACG	0.000392
TGACT	0.000975
TGAGA	0.00105
TGAGC	0.000649
TGAGG	0.000747
TGAGT	0.000837
TGATA	0.00138
TGATC	0.000759
TGATG	0.00108
TGATT	0.00187
TGCAA	0.00131
TGCAC	0.000487
TGCAG	0.000713
TGCAT	0.00105
TGCCA	0.000817
TGCCC	0.000571
TGCCG	0.000234
TGCCT	0.000798
TGCGA	0.000285
TGCGC	0.000212
TGCGG	0.000208
TGCGT	0.000325
TGCTA	0.000852
TGCTC	0.000704
TGCTG	0.000862
TGCTT	0.00137
TGGAA	0.00148
TGGAC	0.000546
TGGAG	0.000767
TGGAT	0.00101
TGGCA	0.000817
TGGCC	0.000441
TGGCG	0.000297
TGGCT	0.000803
TGGGA	0.000789
TGGGC	0.000462
TGGGG	0.000768
TGGGT	0.000655
TGGTA	0.000923
TGGTC	0.000643
TGGTG	0.000719
TGGTT	0.00117
TGTAA	0.0015
TGTAC	0.00069
TGTAG	0.00083
TGTAT	0.00157
TGTCA	0.00114
TGTCC	0.000579
TGTCG	0.000385
TGTCT	0.00105
TGTGA	0.000963
TGTGC	0.000578
TGTGG	0.000693
TGTGT	0.00101
TGTTA	0.00132
TGTTC	0.00111
TGTTG	0.00124
TGTTT	0.00285
TTAAA	0.00401
TTAAC	0.00134
TTAAG	0.00168
TTAAT	0.00283
TTACA	0.0015
TTACC	0.000933
TTACG	0.000558
TTACT	0.00163
TTAGA	0.00157
TTAGC	0.000933
TTAGG	0.000989
TTAGT	0.00142
TTATA	0.00239
TTATC	0.00133
TTATG	0.00147
TTATT	0.00383
TTCAA	0.00272
TTCAC	0.000953
TTCAG	0.00155
TTCAT	0.0021
TTCCA	0.00148
TTCCC	0.00103
TTCCG	0.000421
TTCCT	0.00152
TTCGA	0.000713
TTCGC	0.000386
TTCGG	0.000451
TTCGT	0.00079
TTCTA	0.00198
TTCTC	0.00137
TTCTG	0.00149
TTCTT	0.00302
TTGAA	0.00272
TTGAC	0.00112
TTGAG	0.00121
TTGAT	0.00187
TTGCA	0.00131
TTGCC	0.000869
TTGCG	0.000353
TTGCT	0.00144
TTGGA	0.00142
TTGGC	0.000886
TTGGG	0.000966
TTGGT	0.00129
TTGTA	0.00175
TTGTC	0.00115
TTGTG	0.00123
TTGTT	0.00253
TTTAA	0.00401
TTTAC	0.00184
TTTAG	0.00204
TTTAT	0.00368
TTTCA	0.00314
TTTCC	0.00187
TTTCG	0.000953
TTTCT	0.00341
TTTGA	0.00291
TTTGC	0.00153
TTTGG	0.00188
TTTGT	0.0028
TTTTA	0.00504
TTTTC	0.00405
TTTTG	0.00398
TTTTT	0.0106

[EMISSION]

# Vector size (4^(k+1))
1024
# Probabilities
AAAAA	0.4484
AAAAC	0.144
AAAAG	0.1398
AAAAT	0.2679
AAACA	0.3773
AAACC	0.1731
AAACG	0.1158
AAACT	0.3338
AAAGA	0.3491
AAAGC	0.1789
AAAGG	0.2022
AAAGT	0.2698
AAATA	0.3214
AAATC	0.1516
AAATG	0.1803
AAATT	0.3466
AACAA	0.3875
AACAC	0.154
AACAG	0.1992
AACAT	0.2593
AACCA	0.352
AACCC	0.2189
AACCG	0.1173
AACCT	0.3119
AACGA	0.3626
AACGC	0.1824
AACGG	0.1983
AACGT	0.2567
AACTA	0.2758
AACTC	0.1496
AACTG	0.1972
AACTT	0.3774
AAGAA	0.415
AAGAC	0.1441
AAGAG	0.2015
AAGAT	0.2394
AAGCA	0.3642
AAGCC	0.1948
AAGCG	0.1081
AAGCT	0.3328
AAGGA	0.3313
AAGGC	0.1753
AAGGG	0.2444
AAGGT	0.249
AAGTA	0.2722
AAGTC	0.156
AAGTG	0.1882
AAGTT	0.3835
AATAA	0.3689
AATAC	0.1518
AATAG	0.1674
AATAT	0.3119
AATCA	0.3638
AATCC	0.195
AATCG	0.1111
AATCT	0.3301
AATGA	0.3323
AATGC	0.1803
AATGG	0.1968
AATGT	0.2907
AATTA	0.2561
AATTC	0.1561
AATTG	0.1689
AATTT	0.419
ACAAA	0.4209
ACAAC	0.1515
ACAAG	0.1688
ACAAT	0.2589
ACACA	0.3736
ACACC	0.1961
ACACG	0.112
ACACT	0.3182
ACAGA	0.3335
ACAGC	0.1932
ACAGG	0.1913
ACAGT	0.2819
ACATA	0.2877
ACATC	0.1717
ACATG	0.1624
ACATT	0.3782
ACCAA	0.3712
ACCAC	0.1641
ACCAG	0.1935
ACCAT	0.2711
ACCCA	0.2947
ACCCC	0.2848
ACCCG	0.08243
ACCCT	0.3381
ACCGA	0.333
ACCGC	0.1827
ACCGG	0.1838
ACCGT	0.3005
ACCTA	0.247
ACCTC	0.2107
ACCTG	0.1789
ACCTT	0.3634
ACGAA	0.4124
ACGAC	0.1558
ACGAG	0.1942
ACGAT	0.2377
ACGCA	0.2975
ACGCC	0.2312
ACGCG	0.1216
ACGCT	0.3497
ACGGA	0.3253
ACGGC	0.1966
ACGGG	0.2022
ACGGT	0.2759
ACGTA	0.2779
ACGTC	0.1943
ACGTG	0.1921
ACGTT	0.3357
ACTAA	0.3274
ACTAC	0.1827
ACTAG	0.1898
ACTAT	0.3001
ACTCA	0.3241
ACTCC	0.226
ACTCG	0.1168
ACTCT	0.3331
ACTGA	0.3183
ACTGC	0.1769
ACTGG	0.2067
ACTGT	0.2982
ACTTA	0.2422
ACTTC	0.1931
ACTTG	0.1869
ACTTT	0.3778
AGAAA	0.4335
AGAAC	0.1294
AGAAG	0.1953
AGAAT	0.2418
AGACA	0.3775
AGACC	0.1757
AGACG	0.1326
AGACT	0.3142
AGAGA	0.34
AGAGC	0.205
AGAGG	0.2351
AGAGT	0.2199
AGATA	0.2826
AGATC	0.1562
AGATG	0.1969
AGATT	0.3643
AGCAA	0.3803
AGCAC	0.1639
AGCAG	0.1951
AGCAT	0.2607
AGCCA	0.3409
AGCCC	0.224
AGCCG	0.1067
AGCCT	0.3284
AGCGA	0.3168
AGCGC	0.1726
AGCGG	0.2027
AGCGT	0.308
AGCTA	0.2708
AGCTC	0.1851
AGCTG	0.1984
AGCTT	0.3457
AGGAA	0.385
AGGAC	0.1438
AGGAG	0.241
AGGAT	0.2302
AGGCA	0.3449
AGGCC	0.2127
AGGCG	0.1085
AGGCT	0.334
AGGGA	0.2871
AGGGC	0.1802
AGGGG	0.2971
AGGGT	0.2356
AGGTA	0.2896
AGGTC	0.1723
AGGTG	0.1871
AGGTT	0.351
AGTAA	0.3695
AGTAC	0.1398
AGTAG	0.2123
AGTAT	0.2785
AGTCA	0.3729
AGTCC	0.1833
AGTCG	0.1107
AGTCT	0.3331
AGTGA	0.3212
AGTGC	0.1892
AGTGG	0.2082
AGTGT	0.2815
AGTTA	0.2333
AGTTC	0.1577
AGTTG	0.1828
AGTTT	0.4262
ATAAA	0.408
ATAAC	0.1348
ATAAG	0.1653
ATAAT	0.2918
ATACA	0.384
ATACC	0.198
ATACG	0.1188
ATACT	0.2992
ATAGA	0.3186
ATAGC	0.2042
ATAGG	0.1847
ATAGT	0.2924
ATATA	0.3309
ATATC	0.1409
ATATG	0.1607
ATATT	0.3676
ATCAA	0.3675
ATCAC	0.1661
ATCAG	0.2021
ATCAT	0.2643
ATCCA	0.3497
ATCCC	0.225
ATCCG	0.1112
ATCCT	0.3142
ATCGA	0.3175
ATCGC	0.1768
ATCGG	0.2122
ATCGT	0.2935
ATCTA	0.2488
ATCTC	0.164
ATCTG	0.2147
ATCTT	0.3726
ATGAA	0.3962
ATGAC	0.1674
ATGAG	0.1825
ATGAT	0.2539
ATGCA	0.3525
ATGCC	0.2212
ATGCG	0.09538
ATGCT	0.3309
ATGGA	0.3154
ATGGC	0.1947
ATGGG	0.2069
ATGGT	0.283
ATGTA	0.2713
ATGTC	0.1841
ATGTG	0.1829
ATGTT	0.3617
ATTAA	0.3523
ATTAC	0.157
ATTAG	0.163
ATTAT	0.3277
ATTCA	0.3467
ATTCC	0.2002
ATTCG	0.1007
ATTCT	0.3524
ATTGA	0.3216
ATTGC	0.1861
ATTGG	0.1911
ATTGT	0.3013
ATTTA	0.2211
ATTTC	0.1705
ATTTG	0.1658
ATTTT	0.4425
CAAAA	0.4363
CAAAC	0.1456
CAAAG	0.1574
CAAAT	0.2608
CAACA	0.369
CAACC	0.2037
CAACG	0.1053
CAACT	0.322
CAAGA	0.328
CAAGC	0.1883
CAAGG	0.2027
CAAGT	0.281
CAATA	0.2956
CAATC	0.176
CAATG	0.1779
CAATT	0.3505
CACAA	0.3804
CACAC	0.1635
CACAG	0.1922
CACAT	0.2639
CACCA	0.3593
CACCC	0.2574
CACCG	0.1062
CACCT	0.2771
CACGA	0.2994
CACGC	0.2183
CACGG	0.2027
CACGT	0.2796
CACTA	0.2524
CACTC	0.1716
CACTG	0.2181
CACTT	0.3579
CAGAA	0.3973
CAGAC	0.1427
CAGAG	0.1932
CAGAT	0.2668
CAGCA	0.3706
CAGCC	0.2122
CAGCG	0.1075
CAGCT	0.3098
CAGGA	0.3305
CAGGC	0.187
CAGGG	0.2562
CAGGT	0.2263
CAGTA	0.2732
CAGTC	0.1649
CAGTG	0.2045
CAGTT	0.3574
CATAA	0.3307
CATAC	0.1562
CATAG	0.1947
CATAT	0.3184
CATCA	0.3661
CATCC	0.2223
CATCG	0.1011
CATCT	0.3105
CATGA	0.3096
CATGC	0.1939
CATGG	0.2238
CATGT	0.2726
CATTA	0.2364
CATTC	0.1712
CATTG	0.1672
CATTT	0.4252
CCAAA	0.4133
CCAAC	0.1554
CCAAG	0.1911
CCAAT	0.2402
CCACA	0.3323
CCACC	0.2371
CCACG	0.1246
CCACT	0.306
CCAGA	0.3261
CCAGC	0.1724
CCAGG	0.2123
CCAGT	0.2891
CCATA	0.2579
CCATC	0.1927
CCATG	0.1881
CCATT	0.3613
CCCAA	0.3615
CCCAC	0.1863
CCCAG	0.1953
CCCAT	0.2569
CCCCA	0.2355
CCCCC	0.4036
CCCCG	0.0703
CCCCT	0.2906
CCCGA	0.3133
CCCGC	0.2236
CCCGG	0.1727
CCCGT	0.2905
CCCTA	0.2022
CCCTC	0.2775
CCCTG	0.1884
CCCTT	0.3318
CCGAA	0.3757
CCGAC	0.1792
CCGAG	0.1709
CCGAT	0.2742
CCGCA	0.2806
CCGCC	0.2659
CCGCG	0.1152
CCGCT	0.3383
CCGGA	0.2771
CCGGC	0.2053
CCGGG	0.2154
CCGGT	0.3022
CCGTA	0.2675
CCGTC	0.2125
CCGTG	0.1817
CCGTT	0.3383
CCTAA	0.334
CCTAC	0.1859
CCTAG	0.2033
CCTAT	0.2769
CCTCA	0.2675
CCTCC	0.3123
CCTCG	0.09112
CCTCT	0.3291
CCTGA	0.3135
CCTGC	0.1919
CCTGG	0.212
CCTGT	0.2826
CCTTA	0.229
CCTTC	0.2078
CCTTG	0.1817
CCTTT	0.3816
CGAAA	0.4078
CGAAC	0.1642
CGAAG	0.1957
CGAAT	0.2323
CGACA	0.3607
CGACC	0.224
CGACG	0.1439
CGACT	0.2713
CGAGA	0.2975
CGAGC	0.1878
CGAGG	0.2355
CGAGT	0.2792
CGATA	0.2496
CGATC	0.1881
CGATG	0.1931
CGATT	0.3692
CGCAA	0.3426
CGCAC	0.1766
CGCAG	0.2043
CGCAT	0.2766
CGCCA	0.3375
CGCCC	0.2416
CGCCG	0.1357
CGCCT	0.2852
CGCGA	0.3026
CGCGC	0.227
CGCGG	0.1844
CGCGT	0.2861
CGCTA	0.2391
CGCTC	0.2294
CGCTG	0.2019
CGCTT	0.3295
CGGAA	0.3829
CGGAC	0.1436
CGGAG	0.1805
CGGAT	0.2931
CGGCA	0.3021
CGGCC	0.2184
CGGCG	0.1546
CGGCT	0.3248
CGGGA	0.3356
CGGGC	0.1618
CGGGG	0.2794
CGGGT	0.2233
CGGTA	0.2535
CGGTC	0.1876
CGGTG	0.1968
CGGTT	0.3621
CGTAA	0.3721
CGTAC	0.1199
CGTAG	0.1835
CGTAT	0.3246
CGTCA	0.339
CGTCC	0.2099
CGTCG	0.133
CGTCT	0.3181
CGTGA	0.3108
CGTGC	0.1549
CGTGG	0.2464
CGTGT	0.2879
CGTTA	0.2141
CGTTC	0.1731
CGTTG	0.1764
CGTTT	0.4364
CTAAA	0.4159
CTAAC	0.1473
CTAAG	0.1701
CTAAT	0.2668
CTACA	0.3223
CTACC	0.2082
CTACG	0.1069
CTACT	0.3627
CTAGA	0.3378
CTAGC	0.1662
CTAGG	0.2098
CTAGT	0.2862
CTATA	0.2659
CTATC	0.1474
CTATG	0.195
CTATT	0.3918
CTCAA	0.3673
CTCAC	0.1454
CTCAG	0.1925
CTCAT	0.2948
CTCCA	0.2844
CTCCC	0.288
CTCCG	0.07364
CTCCT	0.3539
CTCGA	0.2576
CTCGC	0.2089
CTCGG	0.1897
CTCGT	0.3438
CTCTA	0.2185
CTCTC	0.2215
CTCTG	0.1856
CTCTT	0.3744
CTGAA	0.4119
CTGAC	0.1471
CTGAG	0.1678
CTGAT	0.2732
CTGCA	0.3333
CTGCC	0.2221
CTGCG	0.09846
CTGCT	0.3462
CTGGA	0.3071
CTGGC	0.1833
CTGGG	0.2232
CTGGT	0.2865
CTGTA	0.2624
CTGTC	0.1816
CTGTG	0.1803
CTGTT	0.3758
CTTAA	0.3442
CTTAC	0.178
CTTAG	0.1714
CTTAT	0.3064
CTTCA	0.3175
CTTCC	0.2174
CTTCG	0.1068
CTTCT	0.3583
CTTGA	0.3012
CTTGC	0.1847
CTTGG	0.2243
CTTGT	0.2899
CTTTA	0.2253
CTTTC	0.1929
CTTTG	0.1759
CTTTT	0.4059
GAAAA	0.4324
GAAAC	0.1382
GAAAG	0.1682
GAAAT	0.2612
GAACA	0.3759
GAACC	0.1885
GAACG	0.1181
GAACT	0.3174
GAAGA	0.3567
GAAGC	0.1699
GAAGG	0.2101
GAAGT	0.2632
GAATA	0.3006
GAATC	0.1622
GAATG	0.1933
GAATT	0.3439
GACAA	0.3651
GACAC	0.1611
GACAG	0.1998
GACAT	0.2741
GACCA	0.374
GACCC	0.2106
GACCG	0.1181
GACCT	0.2974
GACGA	0.3514
GACGC	0.1738
GACGG	0.2165
GACGT	0.2583
GACTA	0.2604
GACTC	0.1853
GACTG	0.2063
GACTT	0.348
GAGAA	0.3929
GAGAC	0.1385
GAGAG	0.2487
GAGAT	0.2198
GAGCA	0.3333
GAGCC	0.2139
GAGCG	0.1345
GAGCT	0.3183
GAGGA	0.3147
GAGGC	0.1442
GAGGG	0.3171
GAGGT	0.224
GAGTA	0.2643
GAGTC	0.1878
GAGTG	0.204
GAGTT	0.3438
GATAA	0.3431
GATAC	0.1664
GATAG	0.1693
GATAT	0.3212
GATCA	0.3402
GATCC	0.2021
GATCG	0.1308
GATCT	0.3269
GATGA	0.3473
GATGC	0.1649
GATGG	0.2161
GATGT	0.2717
GATTA	0.2123
GATTC	0.1697
GATTG	0.1955
GATTT	0.4225
GCAAA	0.386
GCAAC	0.1658
GCAAG	0.1802
GCAAT	0.2679
GCACA	0.338
GCACC	0.2271
GCACG	0.09557
GCACT	0.3393
GCAGA	0.3062
GCAGC	0.2128
GCAGG	0.2103
GCAGT	0.2708
GCATA	0.2884
GCATC	0.1633
GCATG	0.1809
GCATT	0.3673
GCCAA	0.3758
GCCAC	0.1684
GCCAG	0.1819
GCCAT	0.274
GCCCA	0.2848
GCCCC	0.2788
GCCCG	0.08187
GCCCT	0.3545
GCCGA	0.3041
GCCGC	0.2235
GCCGG	0.174
GCCGT	0.2984
GCCTA	0.3079
GCCTC	0.1741
GCCTG	0.1898
GCCTT	0.3283
GCGAA	0.3563
GCGAC	0.1822
GCGAG	0.2085
GCGAT	0.253
GCGCA	0.3054
GCGCC	0.2342
GCGCG	0.1519
GCGCT	0.3085
GCGGA	0.2541
GCGGC	0.2334
GCGGG	0.2467
GCGGT	0.2659
GCGTA	0.2693
GCGTC	0.1839
GCGTG	0.2111
GCGTT	0.3357
GCTAA	0.3326
GCTAC	0.1743
GCTAG	0.17
GCTAT	0.3232
GCTCA	0.3074
GCTCC	0.217
GCTCG	0.09605
GCTCT	0.3795
GCTGA	0.3439
GCTGC	0.1955
GCTGG	0.1733
GCTGT	0.2873
GCTTA	0.2262
GCTTC	0.1928
GCTTG	0.1937
GCTTT	0.3873
GGAAA	0.4196
GGAAC	0.1298
GGAAG	0.2087
GGAAT	0.2419
GGACA	0.3508
GGACC	0.212
GGACG	0.1468
GGACT	0.2904
GGAGA	0.2901
GGAGC	0.1701
GGAGG	0.3234
GGAGT	0.2164
GGATA	0.2715
GGATC	0.1554
GGATG	0.2268
GGATT	0.3463
GGCAA	0.3587
GGCAC	0.1721
GGCAG	0.1961
GGCAT	0.2731
GGCCA	0.3124
GGCCC	0.2191
GGCCG	0.1197
GGCCT	0.3489
GGCGA	0.3034
GGCGC	0.1848
GGCGG	0.2247
GGCGT	0.2871
GGCTA	0.2868
GGCTC	0.1918
GGCTG	0.2095
GGCTT	0.3119
GGGAA	0.364
GGGAC	0.1332
GGGAG	0.2733
GGGAT	0.2296
GGGCA	0.3525
GGGCC	0.1908
GGGCG	0.1313
GGGCT	0.3254
GGGGA	0.2632
GGGGC	0.1387
GGGGG	0.4039
GGGGT	0.1942
GGGTA	0.2764
GGGTC	0.1629
GGGTG	0.232
GGGTT	0.3287
GGTAA	0.3495
GGTAC	0.1458
GGTAG	0.2008
GGTAT	0.3039
GGTCA	0.3748
GGTCC	0.2033
GGTCG	0.1389
GGTCT	0.283
GGTGA	0.2924
GGTGC	0.1942
GGTGG	0.2474
GGTGT	0.266
GGTTA	0.2357
GGTTC	0.1663
GGTTG	0.2055
GGTTT	0.3925
GTAAA	0.3992
GTAAC	0.1401
GTAAG	0.1876
GTAAT	0.2731
GTACA	0.3681
GTACC	0.2077
GTACG	0.09596
GTACT	0.3283
GTAGA	0.2895
GTAGC	0.1899
GTAGG	0.2137
GTAGT	0.3069
GTATA	0.2876
GTATC	0.1572
GTATG	0.1698
GTATT	0.3854
GTCAA	0.3556
GTCAC	0.1862
GTCAG	0.1761
GTCAT	0.2821
GTCCA	0.3307
GTCCC	0.2291
GTCCG	0.09562
GTCCT	0.3446
GTCGA	0.334
GTCGC	0.185
GTCGG	0.2014
GTCGT	0.2795
GTCTA	0.255
GTCTC	0.174
GTCTG	0.1934
GTCTT	0.3776
GTGAA	0.3331
GTGAC	0.2047
GTGAG	0.1667
GTGAT	0.2955
GTGCA	0.2852
GTGCC	0.2441
GTGCG	0.1066
GTGCT	0.3642
GTGGA	0.2994
GTGGC	0.1901
GTGGG	0.2384
GTGGT	0.2721
GTGTA	0.2464
GTGTC	0.1869
GTGTG	0.1958
GTGTT	0.371
GTTAA	0.3406
GTTAC	0.165
GTTAG	0.1843
GTTAT	0.3101
GTTCA	0.3277
GTTCC	0.1966
GTTCG	0.1304
GTTCT	0.3453
GTTGA	0.2942
GTTGC	0.1958
GTTGG	0.2102
GTTGT	0.2998
GTTTA	0.2014
GTTTC	0.1713
GTTTG	0.1758
GTTTT	0.4516
TAAAA	0.4351
TAAAC	0.1316
TAAAG	0.159
TAAAT	0.2743
TAACA	0.3371
TAACC	0.2006
TAACG	0.1097
TAACT	0.3527
TAAGA	0.3314
TAAGC	0.1751
TAAGG	0.2035
TAAGT	0.29
TAATA	0.3069
TAATC	0.136
TAATG	0.179
TAATT	0.3781
TACAA	0.3804
TACAC	0.1454
TACAG	0.1977
TACAT	0.2765
TACCA	0.3458
TACCC	0.23
TACCG	0.1027
TACCT	0.3216
TACGA	0.3104
TACGC	0.1958
TACGG	0.2096
TACGT	0.2841
TACTA	0.2811
TACTC	0.155
TACTG	0.2031
TACTT	0.3608
TAGAA	0.4208
TAGAC	0.1505
TAGAG	0.1817
TAGAT	0.247
TAGCA	0.3035
TAGCC	0.2406
TAGCG	0.1055
TAGCT	0.3504
TAGGA	0.2944
TAGGC	0.2404
TAGGG	0.2178
TAGGT	0.2474
TAGTA	0.2859
TAGTC	0.1574
TAGTG	0.1789
TAGTT	0.3779
TATAA	0.312
TATAC	0.1536
TATAG	0.154
TATAT	0.3805
TATCA	0.3554
TATCC	0.2035
TATCG	0.1001
TATCT	0.341
TATGA	0.312
TATGC	0.1935
TATGG	0.1921
TATGT	0.3024
TATTA	0.2375
TATTC	0.1559
TATTG	0.1627
TATTT	0.4439
TCAAA	0.4214
TCAAC	0.1433
TCAAG	0.169
TCAAT	0.2663
TCACA	0.3367
TCACC	0.2044
TCACG	0.1146
TCACT	0.3443
TCAGA	0.3147
TCAGC	0.2129
TCAGG	0.1954
TCAGT	0.277
TCATA	0.262
TCATC	0.1938
TCATG	0.1627
TCATT	0.3815
TCCAA	0.3726
TCCAC	0.1641
TCCAG	0.1886
TCCAT	0.2747
TCCCA	0.2779
TCCCC	0.3023
TCCCG	0.09702
TCCCT	0.3228
TCCGA	0.3157
TCCGC	0.1713
TCCGG	0.1653
TCCGT	0.3476
TCCTA	0.2202
TCCTC	0.2218
TCCTG	0.1958
TCCTT	0.3622
TCGAA	0.3874
TCGAC	0.1937
TCGAG	0.1514
TCGAT	0.2676
TCGCA	0.2629
TCGCC	0.2457
TCGCG	0.1294
TCGCT	0.362
TCGGA	0.2898
TCGGC	0.1965
TCGGG	0.2139
TCGGT	0.2998
TCGTA	0.2433
TCGTC	0.2118
TCGTG	0.1649
TCGTT	0.3801
TCTAA	0.3338
TCTAC	0.1587
TCTAG	0.2063
TCTAT	0.3011
TCTCA	0.3012
TCTCC	0.2246
TCTCG	0.09231
TCTCT	0.3819
TCTGA	0.315
TCTGC	0.1743
TCTGG	0.2032
TCTGT	0.3074
TCTTA	0.2222
TCTTC	0.2101
TCTTG	0.1751
TCTTT	0.3925
TGAAA	0.428
TGAAC	0.1316
TGAAG	0.1855
TGAAT	0.2549
TGACA	0.3608
TGACC	0.2049
TGACG	0.1244
TGACT	0.3099
TGAGA	0.3195
TGAGC	0.1979
TGAGG	0.2276
TGAGT	0.255
TGATA	0.2701
TGATC	0.149
TGATG	0.2128
TGATT	0.3681
TGCAA	0.3673
TGCAC	0.1367
TGCAG	0.2001
TGCAT	0.2959
TGCCA	0.3376
TGCCC	0.2361
TGCCG	0.09651
TGCCT	0.3299
TGCGA	0.2769
TGCGC	0.2055
TGCGG	0.2023
TGCGT	0.3152
TGCTA	0.2247
TGCTC	0.1857
TGCTG	0.2273
TGCTT	0.3623
TGGAA	0.3888
TGGAC	0.1434
TGGAG	0.2013
TGGAT	0.2664
TGGCA	0.3465
TGGCC	0.187
TGGCG	0.126
TGGCT	0.3405
TGGGA	0.295
TGGGC	0.1728
TGGGG	0.2872
TGGGT	0.245
TGGTA	0.2669
TGGTC	0.1857
TGGTG	0.2079
TGGTT	0.3395
TGTAA	0.3262
TGTAC	0.1502
TGTAG	0.1808
TGTAT	0.3427
TGTCA	0.3609
TGTCC	0.1841
TGTCG	0.1224
TGTCT	0.3326
TGTGA	0.2965
TGTGC	0.178
TGTGG	0.2134
TGTGT	0.3121
TGTTA	0.2026
TGTTC	0.1696
TGTTG	0.1903
TGTTT	0.4376
TTAAA	0.407
TTAAC	0.1356
TTAAG	0.1701
TTAAT	0.2873
TTACA	0.3245
TTACC	0.2022
TTACG	0.1209
TTACT	0.3523
TTAGA	0.3196
TTAGC	0.1902
TTAGG	0.2016
TTAGT	0.2887
TTATA	0.2651
TTATC	0.147
TTATG	0.1631
TTATT	0.4248
TTCAA	0.3714
TTCAC	0.1301
TTCAG	0.2117
TTCAT	0.2868
TTCCA	0.3319
TTCCC	0.2319
TTCCG	0.09442
TTCCT	0.3418
TTCGA	0.3047
TTCGC	0.165
TTCGG	0.1927
TTCGT	0.3376
TTCTA	0.2518
TTCTC	0.1742
TTCTG	0.19
TTCTT	0.3839
TTGAA	0.3933
TTGAC	0.1618
TTGAG	0.1743
TTGAT	0.2706
TTGCA	0.3293
TTGCC	0.2186
TTGCG	0.08888
TTGCT	0.3632
TTGGA	0.3114
TTGGC	0.1945
TTGGG	0.212
TTGGT	0.2821
TTGTA	0.2623
TTGTC	0.1724
TTGTG	0.1854
TTGTT	0.3799
TTTAA	0.3464
TTTAC	0.1593
TTTAG	0.1763
TTTAT	0.318
TTTCA	0.3349
TTTCC	0.1998
TTTCG	0.1017
TTTCT	0.3635
TTTGA	0.3189
TTTGC	0.168
TTTGG	0.206
TTTGT	0.307
TTTTA	0.2124
TTTTC	0.1709
TTTTG	0.168
TTTTT	0.4486
