# Supplementary material for: The genome of the extremophile Artemia provides insight into strategies to cope with extreme environments
Source: BMC Genomics. 2021 Aug 31;22:635. doi: 10.1186/s12864-021-07937-z (PMC8406910; doi:10.1186/s12864-021-07937-z)
Supplement: Supplementary file 22 — Additional file 22. Augustus custom training files for Artemia. Includes probabilities, parameters and weights used for Augustus training for annotation of the Artemia genome. [file 12864_2021_7937_MOESM22_ESM.zip › artemia_augustus_training/artemia/artemia_intron_probs.pbl]

#intron model parameters
# begin of content independent part
#
# ASS probabilities
#only nonpseudocount values are shown
[ASS]
# Size of vector
16
# c_ass (ASS count)
804
# asspseudocount (added to all possible patterns, no matter if they occur)
0.00266
# Probabilities * 1000
aa	53.5
ac	39.8
ag	52.2
at	54.7
ca	92
cc	73.4
cg	116
ct	82.1
ga	3.73
gc	4.98
gg	8.71
gt	6.22
ta	104
tc	74.6
tg	131
tt	103


#
# DSS probabilities
#only nonpseudocount values are shown
[DSS]
# Size of vector
1024
# c_dss (DSS count)
804
# dsspseudocount (added to all possible patterns, no matter if they occur)
0.0005
# Probabilities * 1000
aaaaa	13.5
aaaac	3.74
aaaag	25.6
aaaat	4.98
aaaca	2.47
aaacc	0.0172
aaacg	0.0817
aaact	0.0193
aaaga	1.28
aaagc	1.23
aaagg	2.52
aaagt	1.24
aaata	3.71
aaatc	2.45
aaatg	6.16
aaatt	0.0609
aacaa	3.67
aacac	0.0214
aacag	0.0838
aacat	0.0318
aacca	0.0152
aaccc	0.00478
aaccg	0.00478
aacct	0.00686
aacga	0.0152
aacgc	0.0027
aacgg	0.0152
aacgt	0.00686
aacta	1.23
aactc	0.0131
aactg	0.0235
aactt	0.0152
aagaa	2.51
aagac	3.67
aagag	7.39
aagat	3.69
aagca	1.23
aagcc	0.0152
aagcg	0.0339
aagct	0.0131
aagga	0.0214
aaggc	0.0193
aaggg	2.45
aaggt	0.0193
aagta	1.24
aagtc	0.0193
aagtg	0.0505
aagtt	1.23
aataa	3.69
aatac	0.0318
aatag	3.74
aatat	1.25
aatca	0.0297
aatcc	0.011
aatcg	2.45
aatct	0.0172
aatga	1.23
aatgc	0.0193
aatgg	1.24
aatgt	0.0276
aatta	2.47
aattc	1.25
aattg	4.92
aattt	4.88
acaaa	1.32
acaac	1.24
acaag	3.78
acaat	0.0588
acaca	0.0214
acacc	0.00478
acacg	0.0214
acact	0.0027
acaga	1.23
acagc	0.00894
acagg	0.038
acagt	0.0172
acata	0.038
acatc	0.0152
acatg	2.46
acatt	0.0235
accaa	0.0152
accac	0.00478
accag	0.0276
accat	0.011
accca	0.0027
acccc	0.00686
acccg	0.00478
accct	0.00478
accga	0.00686
accgc	0.00478
accgg	0.00478
accgt	1.21
accta	0.00686
acctc	0.00686
acctg	0.00894
acctt	0.011
acgaa	1.25
acgac	0.0172
acgag	2.49
acgat	0.0172
acgca	1.22
acgcc	1.22
acgcg	1.23
acgct	0.011
acgga	0.0131
acggc	0.00894
acggg	0.0214
acggt	0.00686
acgta	0.0152
acgtc	0.00686
acgtg	1.23
acgtt	0.0152
actaa	1.23
actac	0.0131
actag	0.0463
actat	0.0152
actca	0.0172
actcc	0.00686
actcg	0.00894
actct	0.00686
actga	0.0131
actgc	1.22
actgg	0.011
actgt	1.22
actta	1.24
acttc	1.23
acttg	0.0484
acttt	1.24
agaaa	35.3
agaac	6.21
agaag	25.8
agaat	17.1
agaca	6.18
agacc	0.038
agacg	4.95
agact	1.29
agaga	7.4
agagc	0.0588
agagg	9.81
agagt	3.72
agata	9.83
agatc	0.0692
agatg	8.66
agatt	8.57
agcaa	0.0942
agcac	0.0318
agcag	7.38
agcat	1.27
agcca	0.0256
agccc	1.22
agccg	0.0401
agcct	0.011
agcga	1.23
agcgc	0.0172
agcgg	1.25
agcgt	0.0214
agcta	1.24
agctc	1.23
agctg	1.28
agctt	0.0339
aggaa	4.96
aggac	0.0651
aggag	12.3
aggat	2.5
aggca	1.26
aggcc	1.23
aggcg	3.69
aggct	1.24
aggga	2.47
agggc	2.44
agggg	2.5
agggt	1.24
aggta	2.47
aggtc	0.0256
aggtg	3.72
aggtt	0.0484
agtaa	0.117
agtac	0.0484
agtag	13.5
agtat	1.29
agtca	3.65
agtcc	0.0256
agtcg	1.29
agtct	0.0297
agtga	0.0401
agtgc	2.44
agtgg	1.3
agtgt	1.24
agtta	1.3
agttc	3.69
agttg	15.8
agttt	6.12
ataaa	2.56
ataac	3.69
ataag	9.85
ataat	4.93
ataca	0.0256
atacc	0.011
atacg	0.0318
atact	0.0172
ataga	1.24
atagc	0.0193
atagg	1.26
atagt	1.24
atata	1.25
atatc	0.0193
atatg	1.29
atatt	1.26
atcaa	0.0256
atcac	1.23
atcag	0.0484
atcat	2.44
atcca	0.00894
atccc	1.22
atccg	0.00894
atcct	1.22
atcga	0.00478
atcgc	0.011
atcgg	0.00894
atcgt	0.011
atcta	0.0131
atctc	1.22
atctg	0.011
atctt	0.0131
atgaa	2.46
atgac	0.0339
atgag	7.34
atgat	0.0484
atgca	0.0193
atgcc	0.0131
atgcg	1.24
atgct	0.011
atgga	0.0131
atggc	0.00894
atggg	1.24
atggt	0.00894
atgta	0.0193
atgtc	0.00686
atgtg	1.24
atgtt	0.00894
attaa	1.24
attac	0.0172
attag	0.0713
attat	1.24
attca	0.011
attcc	0.0027
attcg	0.0131
attct	0.00894
attga	0.0172
attgc	0.00894
attgg	0.011
attgt	0.00894
attta	1.23
atttc	0.0214
atttg	0.0463
atttt	0.0339
caaaa	2.47
caaac	0.0276
caaag	4.95
caaat	1.26
caaca	0.0131
caacc	0.00686
caacg	1.24
caact	0.011
caaga	1.23
caagc	0.0152
caagg	2.45
caagt	1.23
caata	0.0235
caatc	1.22
caatg	1.26
caatt	1.23
cacaa	0.0131
cacac	0.000621
cacag	0.0193
cacat	0.0152
cacca	0.0027
caccc	0.00478
caccg	0.00478
cacct	0.00686
cacga	0.00478
cacgc	0.00478
cacgg	0.00894
cacgt	1.21
cacta	0.0027
cactc	0.00686
cactg	0.00478
cactt	0.00894
cagaa	0.0193
cagac	0.0193
cagag	0.0547
cagat	3.65
cagca	0.00686
cagcc	0.00894
cagcg	0.00894
cagct	0.00686
cagga	0.00894
caggc	1.21
caggg	0.0131
caggt	0.0152
cagta	0.011
cagtc	1.22
cagtg	0.00894
cagtt	0.0172
cataa	1.23
catac	0.0172
catag	1.25
catat	1.23
catca	0.00894
catcc	1.22
catcg	1.23
catct	0.00894
catga	0.0172
catgc	0.00894
catgg	0.0152
catgt	0.0131
catta	0.0172
cattc	0.0131
cattg	1.24
cattt	0.0193
ccaaa	1.23
ccaac	0.0172
ccaag	3.7
ccaat	0.0152
ccaca	0.00686
ccacc	0.000621
ccacg	0.0131
ccact	0.000621
ccaga	0.0131
ccagc	0.000621
ccagg	0.0131
ccagt	0.0027
ccata	1.22
ccatc	0.00686
ccatg	0.0339
ccatt	0.0193
cccaa	0.00686
cccac	0.00478
cccag	1.23
cccat	0.00686
cccca	0.00478
ccccc	0.0027
ccccg	0.00478
cccct	0.0027
cccga	0.0027
cccgc	0.000621
cccgg	0.0027
cccgt	0.00686
cccta	0.00686
ccctc	0.00478
ccctg	0.00478
ccctt	1.22
ccgaa	0.0193
ccgac	0.011
ccgag	3.66
ccgat	0.0193
ccgca	0.011
ccgcc	0.0027
ccgcg	0.0131
ccgct	0.00478
ccgga	1.21
ccggc	0.00478
ccggg	0.011
ccggt	0.00478
ccgta	0.00894
ccgtc	0.00686
ccgtg	0.0131
ccgtt	1.22
cctaa	0.0152
cctac	1.22
cctag	0.0339
cctat	0.00686
cctca	1.22
cctcc	0.00894
cctcg	0.011
cctct	0.00478
cctga	0.011
cctgc	0.00686
cctgg	0.00478
cctgt	0.0027
cctta	1.23
ccttc	0.00894
ccttg	0.00686
ccttt	0.00894
cgaaa	0.117
cgaac	1.24
cgaag	6.22
cgaat	1.28
cgaca	0.0256
cgacc	0.0131
cgacg	2.46
cgact	0.0131
cgaga	0.0235
cgagc	0.00478
cgagg	0.0651
cgagt	0.0131
cgata	0.038
cgatc	0.0193
cgatg	6.11
cgatt	1.26
cgcaa	0.00478
cgcac	0.0131
cgcag	2.47
cgcat	0.011
cgcca	0.00478
cgccc	1.22
cgccg	0.0193
cgcct	0.0027
cgcga	0.00478
cgcgc	0.0027
cgcgg	0.00894
cgcgt	0.00478
cgcta	0.0027
cgctc	0.00894
cgctg	0.0172
cgctt	0.00478
cggaa	0.0276
cggac	1.23
cggag	3.71
cggat	0.0256
cggca	0.011
cggcc	0.011
cggcg	1.23
cggct	0.00894
cggga	1.22
cgggc	0.011
cgggg	0.0214
cgggt	0.00686
cggta	0.00894
cggtc	0.00894
cggtg	0.0276
cggtt	0.00894
cgtaa	0.0172
cgtac	1.23
cgtag	3.7
cgtat	0.0172
cgtca	0.0131
cgtcc	1.22
cgtcg	1.24
cgtct	0.00686
cgtga	0.011
cgtgc	0.0131
cgtgg	1.22
cgtgt	0.00686
cgtta	0.011
cgttc	1.22
cgttg	0.0609
cgttt	0.0152
ctaaa	0.0339
ctaac	1.23
ctaag	6.13
ctaat	0.0463
ctaca	0.00894
ctacc	0.00478
ctacg	0.0276
ctact	0.00894
ctaga	0.0152
ctagc	0.00686
ctagg	0.0235
ctagt	0.0152
ctata	1.24
ctatc	0.0235
ctatg	2.48
ctatt	4.87
ctcaa	0.00686
ctcac	0.011
ctcag	0.0276
ctcat	0.011
ctcca	1.22
ctccc	0.00894
ctccg	0.011
ctcct	0.00894
ctcga	0.00686
ctcgc	0.00686
ctcgg	0.0027
ctcgt	0.0027
ctcta	0.011
ctctc	1.22
ctctg	0.0131
ctctt	0.0172
ctgaa	0.0193
ctgac	0.0214
ctgag	3.68
ctgat	2.44
ctgca	1.22
ctgcc	0.011
ctgcg	1.23
ctgct	0.0152
ctgga	0.011
ctggc	0.00686
ctggg	0.0152
ctggt	0.00894
ctgta	0.0152
ctgtc	1.22
ctgtg	1.24
ctgtt	1.23
cttaa	1.24
cttac	1.23
cttag	2.46
cttat	0.0235
cttca	0.0193
cttcc	0.011
cttcg	2.44
cttct	0.00894
cttga	2.43
cttgc	0.00894
cttgg	0.0193
cttgt	0.00478
cttta	1.23
ctttc	0.0193
ctttg	1.23
ctttt	0.0214
gaaaa	1.28
gaaac	0.0276
gaaag	8.6
gaaat	1.26
gaaca	0.0172
gaacc	0.011
gaacg	1.24
gaact	1.22
gaaga	1.22
gaagc	0.0131
gaagg	1.25
gaagt	0.0235
gaata	0.0214
gaatc	0.0131
gaatg	2.48
gaatt	0.0152
gacaa	0.0152
gacac	0.00478
gacag	1.24
gacat	1.22
gacca	0.0027
gaccc	0.00686
gaccg	0.0131
gacct	1.22
gacga	0.00478
gacgc	0.00894
gacgg	1.22
gacgt	0.0152
gacta	0.00686
gactc	0.000621
gactg	0.0131
gactt	0.011
gagaa	0.0193
gagac	0.0235
gagag	3.67
gagat	1.24
gagca	0.011
gagcc	1.22
gagcg	0.011
gagct	0.011
gagga	0.00686
gaggc	0.011
gaggg	0.0193
gaggt	1.22
gagta	1.22
gagtc	0.00686
gagtg	0.0172
gagtt	0.0152
gataa	0.0193
gatac	0.00686
gatag	0.0443
gatat	0.0193
gatca	0.00478
gatcc	1.22
gatcg	0.0152
gatct	0.0172
gatga	0.0214
gatgc	1.22
gatgg	0.0193
gatgt	2.43
gatta	1.23
gattc	0.0152
gattg	2.45
gattt	1.24
gcaaa	0.0401
gcaac	0.0131
gcaag	2.51
gcaat	1.22
gcaca	0.00686
gcacc	0.00478
gcacg	0.0131
gcact	0.00894
gcaga	1.22
gcagc	0.011
gcagg	0.0214
gcagt	0.00686
gcata	0.0172
gcatc	1.22
gcatg	2.45
gcatt	0.0172
gccaa	1.21
gccac	0.00478
gccag	0.0235
gccat	1.22
gccca	0.0027
gcccc	0.000621
gcccg	0.00686
gccct	0.011
gccga	0.00478
gccgc	0.00686
gccgg	0.0027
gccgt	0.00686
gccta	0.00894
gcctc	0.00478
gcctg	0.00686
gcctt	1.22
gcgaa	0.011
gcgac	0.00686
gcgag	0.0256
gcgat	0.011
gcgca	0.00686
gcgcc	0.00686
gcgcg	0.0027
gcgct	0.00894
gcgga	0.00478
gcggc	0.00478
gcggg	0.0027
gcggt	0.00686
gcgta	0.0131
gcgtc	0.00686
gcgtg	0.011
gcgtt	2.43
gctaa	0.0131
gctac	0.00894
gctag	1.22
gctat	0.0131
gctca	0.011
gctcc	0.00686
gctcg	0.00478
gctct	1.21
gctga	0.011
gctgc	1.22
gctgg	0.00894
gctgt	0.011
gctta	2.43
gcttc	0.011
gcttg	0.0193
gcttt	0.0193
ggaaa	9.82
ggaac	1.28
ggaag	17.1
ggaat	1.32
ggaca	2.46
ggacc	0.0172
ggacg	1.28
ggact	1.23
ggaga	0.0547
ggagc	1.22
ggagg	3.71
ggagt	0.0235
ggata	1.26
ggatc	0.0193
ggatg	4.94
ggatt	1.25
ggcaa	0.0276
ggcac	0.0131
ggcag	3.7
ggcat	0.0214
ggcca	0.00894
ggccc	0.00894
ggccg	2.43
ggcct	0.011
ggcga	0.0027
ggcgc	0.00686
ggcgg	0.0235
ggcgt	0.0027
ggcta	0.00686
ggctc	0.0027
ggctg	0.0256
ggctt	0.00478
gggaa	0.0443
gggac	2.43
gggag	1.3
gggat	0.0172
gggca	0.0131
gggcc	0.011
gggcg	0.0172
gggct	0.00894
gggga	0.00894
ggggc	0.0131
ggggg	0.0193
ggggt	0.00686
gggta	1.22
gggtc	0.00686
gggtg	0.0235
gggtt	0.011
ggtaa	1.24
ggtac	0.0172
ggtag	2.51
ggtat	1.22
ggtca	0.0131
ggtcc	0.00478
ggtcg	0.0214
ggtct	0.00894
ggtga	0.00894
ggtgc	0.0152
ggtgg	1.23
ggtgt	0.0131
ggtta	0.0214
ggttc	0.0131
ggttg	2.47
ggttt	0.0235
gtaaa	2.46
gtaac	0.0276
gtaag	2.53
gtaat	1.25
gtaca	0.0152
gtacc	1.22
gtacg	0.0172
gtact	0.0131
gtaga	0.0214
gtagc	1.23
gtagg	0.0276
gtagt	1.22
gtata	0.0214
gtatc	0.0131
gtatg	3.67
gtatt	0.0318
gtcaa	0.011
gtcac	0.0131
gtcag	0.0172
gtcat	1.22
gtcca	0.00894
gtccc	0.0131
gtccg	0.00894
gtcct	1.22
gtcga	0.00686
gtcgc	2.43
gtcgg	0.00894
gtcgt	0.011
gtcta	0.0027
gtctc	0.011
gtctg	0.00894
gtctt	0.011
gtgaa	0.0131
gtgac	1.22
gtgag	0.036
gtgat	0.0152
gtgca	1.22
gtgcc	1.22
gtgcg	0.00894
gtgct	0.011
gtgga	0.00686
gtggc	1.22
gtggg	0.00686
gtggt	0.00894
gtgta	0.00894
gtgtc	0.00894
gtgtg	0.0131
gtgtt	0.00894
gttaa	0.0214
gttac	0.011
gttag	1.23
gttat	0.0193
gttca	0.00478
gttcc	0.00894
gttcg	0.00686
gttct	0.011
gttga	1.22
gttgc	1.23
gttgg	0.011
gttgt	0.0131
gttta	0.0172
gtttc	0.011
gtttg	0.0235
gtttt	1.22
taaaa	0.0713
taaac	0.0193
taaag	2.56
taaat	3.68
taaca	0.0193
taacc	0.00478
taacg	1.22
taact	0.0172
taaga	1.24
taagc	0.011
taagg	0.0401
taagt	1.23
taata	0.0235
taatc	0.00894
taatg	1.25
taatt	0.0297
tacaa	0.0152
tacac	0.00478
tacag	0.011
tacat	0.0172
tacca	0.00686
taccc	0.0027
taccg	0.00894
tacct	1.22
tacga	0.00894
tacgc	0.0027
tacgg	0.00686
tacgt	0.0131
tacta	0.0131
tactc	0.00478
tactg	0.00894
tactt	1.22
tagaa	1.24
tagac	0.0152
tagag	0.0401
tagat	1.24
tagca	1.23
tagcc	0.00686
tagcg	0.00686
tagct	0.0193
tagga	0.0193
taggc	0.00686
taggg	1.22
taggt	0.0152
tagta	2.44
tagtc	0.00686
tagtg	0.0131
tagtt	0.0172
tataa	2.45
tatac	1.22
tatag	0.0276
tatat	0.0339
tatca	0.0193
tatcc	0.011
tatcg	0.0131
tatct	1.22
tatga	3.65
tatgc	1.22
tatgg	0.0214
tatgt	1.23
tatta	1.24
tattc	0.0193
tattg	1.24
tattt	1.24
tcaaa	1.26
tcaac	0.0214
tcaag	8.55
tcaat	0.0505
tcaca	0.0152
tcacc	0.0027
tcacg	0.0235
tcact	0.0027
tcaga	0.0214
tcagc	0.00478
tcagg	1.24
tcagt	0.00478
tcata	0.0131
tcatc	0.0027
tcatg	0.0443
tcatt	0.0172
tccaa	0.0152
tccac	0.00686
tccag	1.24
tccat	0.011
tccca	0.00894
tcccc	0.0027
tcccg	1.22
tccct	0.011
tccga	0.000621
tccgc	0.000621
tccgg	0.0131
tccgt	0.00686
tccta	0.00686
tcctc	0.00478
tcctg	0.00894
tcctt	1.22
tcgaa	3.65
tcgac	0.011
tcgag	0.0484
tcgat	0.0172
tcgca	1.23
tcgcc	0.00894
tcgcg	0.011
tcgct	1.22
tcgga	0.0131
tcggc	0.0027
tcggg	1.22
tcggt	0.011
tcgta	0.0193
tcgtc	0.0027
tcgtg	0.00894
tcgtt	1.22
tctaa	0.0339
tctac	1.22
tctag	1.24
tctat	1.22
tctca	1.22
tctcc	0.00478
tctcg	0.00894
tctct	0.0172
tctga	0.0172
tctgc	0.011
tctgg	1.22
tctgt	0.011
tctta	1.23
tcttc	0.0131
tcttg	0.0131
tcttt	0.0172
tgaaa	11.1
tgaac	0.0817
tgaag	15.9
tgaat	9.79
tgaca	3.69
tgacc	1.22
tgacg	1.28
tgact	0.0443
tgaga	3.69
tgagc	0.0235
tgagg	6.13
tgagt	0.0547
tgata	1.28
tgatc	0.0193
tgatg	4.94
tgatt	3.69
tgcaa	0.036
tgcac	0.00894
tgcag	1.28
tgcat	1.24
tgcca	0.011
tgccc	0.00686
tgccg	0.0131
tgcct	0.0152
tgcga	0.0131
tgcgc	0.0027
tgcgg	0.0235
tgcgt	1.22
tgcta	0.00894
tgctc	0.00478
tgctg	0.0172
tgctt	0.0193
tggaa	4.9
tggac	1.24
tggag	6.13
tggat	0.0567
tggca	1.24
tggcc	0.0152
tggcg	0.0318
tggct	2.44
tggga	0.0318
tgggc	0.0131
tgggg	2.46
tgggt	1.23
tggta	0.0297
tggtc	0.00478
tggtg	0.036
tggtt	1.23
tgtaa	1.26
tgtac	0.0152
tgtag	1.29
tgtat	0.0401
tgtca	0.0256
tgtcc	0.00686
tgtcg	0.0131
tgtct	1.22
tgtga	1.23
tgtgc	0.011
tgtgg	0.0339
tgtgt	1.22
tgtta	1.23
tgttc	0.0193
tgttg	1.26
tgttt	0.0339
ttaaa	1.28
ttaac	0.036
ttaag	7.37
ttaat	3.7
ttaca	1.23
ttacc	0.011
ttacg	0.0318
ttact	0.0256
ttaga	2.45
ttagc	1.22
ttagg	1.26
ttagt	0.0297
ttata	2.46
ttatc	0.0297
ttatg	4.9
ttatt	3.68
ttcaa	1.23
ttcac	1.22
ttcag	0.0297
ttcat	0.0318
ttcca	1.23
ttccc	0.0152
ttccg	1.22
ttcct	1.23
ttcga	0.0152
ttcgc	0.0131
ttcgg	1.22
ttcgt	0.011
ttcta	1.23
ttctc	1.23
ttctg	1.24
ttctt	1.24
ttgaa	0.038
ttgac	0.0131
ttgag	0.0505
ttgat	1.24
ttgca	1.24
ttgcc	1.22
ttgcg	0.0193
ttgct	2.45
ttgga	0.0152
ttggc	0.011
ttggg	1.23
ttggt	1.22
ttgta	1.23
ttgtc	0.0172
ttgtg	1.23
ttgtt	0.0318
tttaa	3.67
tttac	1.24
tttag	1.25
tttat	3.67
tttca	0.0235
tttcc	0.0152
tttcg	0.0172
tttct	2.45
tttga	1.24
tttgc	0.0193
tttgg	1.23
tttgt	0.0256
tttta	1.25
ttttc	3.65
ttttg	1.25
ttttt	2.46

#
# Length probabilities
#
[LENGTH]
# The 'd' variable
100
# The length probabilities from '0' to 'd' (*1000) 
4.05e-08
8.26e-08
1.66e-07
3.27e-07
6.37e-07
1.22e-06
2.3e-06
4.28e-06
7.83e-06
1.41e-05
2.51e-05
4.39e-05
7.57e-05
0.000129
0.000216
0.000356
0.00058
0.000931
0.00147
0.0023
0.00355
0.0054
0.00811
0.012
0.0176
0.0255
0.0366
0.0518
0.0726
0.101
0.138
0.187
0.252
0.336
0.443
0.58
0.753
0.971
1.24
1.59
2.01
2.54
3.2
4.02
5.01
6.2
7.61
9.22
11
13
15
17
19
20.8
22.4
23.6
24.6
25.3
25.8
26
26
25.9
25.7
25.4
25
24.6
24
23.4
22.8
22.2
21.5
20.8
20.2
19.6
19
18.5
18
17.6
17.1
16.7
16.3
15.9
15.6
15.2
14.9
14.6
14.2
13.9
13.6
13.2
12.9
12.6
12.3
12
11.7
11.5
11.3
11.1
11
10.9
10.8
# end of content independent part
[1]
# (a,c,g,t)= (0.237, 0.263, 0.263, 0.237)
#
# Probabilities file for the intron model
#
#
# Transition probabilities
#
[TRANSITION]
# the probability of an intron of length at most d
0.0401
# mean additional length of introns with length > d
2.22e+03

#
# The emission probabilities of introns
#
[EMISSION]
# size of the emission vector
1024
#k=
4
# patpseudo : pseudocount for sequence patterns
5
aaaaa	0.4484
aaaac	0.144
aaaag	0.1398
aaaat	0.2679
aaaca	0.3773
aaacc	0.1731
aaacg	0.1158
aaact	0.3338
aaaga	0.3491
aaagc	0.1789
aaagg	0.2022
aaagt	0.2698
aaata	0.3214
aaatc	0.1516
aaatg	0.1803
aaatt	0.3466
aacaa	0.3875
aacac	0.154
aacag	0.1992
aacat	0.2593
aacca	0.352
aaccc	0.2189
aaccg	0.1173
aacct	0.3119
aacga	0.3626
aacgc	0.1824
aacgg	0.1983
aacgt	0.2567
aacta	0.2758
aactc	0.1496
aactg	0.1972
aactt	0.3774
aagaa	0.415
aagac	0.1441
aagag	0.2015
aagat	0.2394
aagca	0.3642
aagcc	0.1948
aagcg	0.1081
aagct	0.3328
aagga	0.3313
aaggc	0.1753
aaggg	0.2444
aaggt	0.249
aagta	0.2722
aagtc	0.156
aagtg	0.1882
aagtt	0.3835
aataa	0.3689
aatac	0.1518
aatag	0.1674
aatat	0.3119
aatca	0.3638
aatcc	0.195
aatcg	0.1111
aatct	0.3301
aatga	0.3323
aatgc	0.1803
aatgg	0.1968
aatgt	0.2907
aatta	0.2561
aattc	0.1561
aattg	0.1689
aattt	0.419
acaaa	0.4209
acaac	0.1515
acaag	0.1688
acaat	0.2589
acaca	0.3736
acacc	0.1961
acacg	0.112
acact	0.3182
acaga	0.3335
acagc	0.1932
acagg	0.1913
acagt	0.2819
acata	0.2877
acatc	0.1717
acatg	0.1624
acatt	0.3782
accaa	0.3712
accac	0.1641
accag	0.1935
accat	0.2711
accca	0.2947
acccc	0.2848
acccg	0.08243
accct	0.3381
accga	0.333
accgc	0.1827
accgg	0.1838
accgt	0.3005
accta	0.247
acctc	0.2107
acctg	0.1789
acctt	0.3634
acgaa	0.4124
acgac	0.1558
acgag	0.1942
acgat	0.2377
acgca	0.2975
acgcc	0.2312
acgcg	0.1216
acgct	0.3497
acgga	0.3253
acggc	0.1966
acggg	0.2022
acggt	0.2759
acgta	0.2779
acgtc	0.1943
acgtg	0.1921
acgtt	0.3357
actaa	0.3274
actac	0.1827
actag	0.1898
actat	0.3001
actca	0.3241
actcc	0.226
actcg	0.1168
actct	0.3331
actga	0.3183
actgc	0.1769
actgg	0.2067
actgt	0.2982
actta	0.2422
acttc	0.1931
acttg	0.1869
acttt	0.3778
agaaa	0.4335
agaac	0.1294
agaag	0.1953
agaat	0.2418
agaca	0.3775
agacc	0.1757
agacg	0.1326
agact	0.3142
agaga	0.34
agagc	0.205
agagg	0.2351
agagt	0.2199
agata	0.2826
agatc	0.1562
agatg	0.1969
agatt	0.3643
agcaa	0.3803
agcac	0.1639
agcag	0.1951
agcat	0.2607
agcca	0.3409
agccc	0.224
agccg	0.1067
agcct	0.3284
agcga	0.3168
agcgc	0.1726
agcgg	0.2027
agcgt	0.308
agcta	0.2708
agctc	0.1851
agctg	0.1984
agctt	0.3457
aggaa	0.385
aggac	0.1438
aggag	0.241
aggat	0.2302
aggca	0.3449
aggcc	0.2127
aggcg	0.1085
aggct	0.334
aggga	0.2871
agggc	0.1802
agggg	0.2971
agggt	0.2356
aggta	0.2896
aggtc	0.1723
aggtg	0.1871
aggtt	0.351
agtaa	0.3695
agtac	0.1398
agtag	0.2123
agtat	0.2785
agtca	0.3729
agtcc	0.1833
agtcg	0.1107
agtct	0.3331
agtga	0.3212
agtgc	0.1892
agtgg	0.2082
agtgt	0.2815
agtta	0.2333
agttc	0.1577
agttg	0.1828
agttt	0.4262
ataaa	0.408
ataac	0.1348
ataag	0.1653
ataat	0.2918
ataca	0.384
atacc	0.198
atacg	0.1188
atact	0.2992
ataga	0.3186
atagc	0.2042
atagg	0.1847
atagt	0.2924
atata	0.3309
atatc	0.1409
atatg	0.1607
atatt	0.3676
atcaa	0.3675
atcac	0.1661
atcag	0.2021
atcat	0.2643
atcca	0.3497
atccc	0.225
atccg	0.1112
atcct	0.3142
atcga	0.3175
atcgc	0.1768
atcgg	0.2122
atcgt	0.2935
atcta	0.2488
atctc	0.164
atctg	0.2147
atctt	0.3726
atgaa	0.3962
atgac	0.1674
atgag	0.1825
atgat	0.2539
atgca	0.3525
atgcc	0.2212
atgcg	0.09538
atgct	0.3309
atgga	0.3154
atggc	0.1947
atggg	0.2069
atggt	0.283
atgta	0.2713
atgtc	0.1841
atgtg	0.1829
atgtt	0.3617
attaa	0.3523
attac	0.157
attag	0.163
attat	0.3277
attca	0.3467
attcc	0.2002
attcg	0.1007
attct	0.3524
attga	0.3216
attgc	0.1861
attgg	0.1911
attgt	0.3013
attta	0.2211
atttc	0.1705
atttg	0.1658
atttt	0.4425
caaaa	0.4363
caaac	0.1456
caaag	0.1574
caaat	0.2608
caaca	0.369
caacc	0.2037
caacg	0.1053
caact	0.322
caaga	0.328
caagc	0.1883
caagg	0.2027
caagt	0.281
caata	0.2956
caatc	0.176
caatg	0.1779
caatt	0.3505
cacaa	0.3804
cacac	0.1635
cacag	0.1922
cacat	0.2639
cacca	0.3593
caccc	0.2574
caccg	0.1062
cacct	0.2771
cacga	0.2994
cacgc	0.2183
cacgg	0.2027
cacgt	0.2796
cacta	0.2524
cactc	0.1716
cactg	0.2181
cactt	0.3579
cagaa	0.3973
cagac	0.1427
cagag	0.1932
cagat	0.2668
cagca	0.3706
cagcc	0.2122
cagcg	0.1075
cagct	0.3098
cagga	0.3305
caggc	0.187
caggg	0.2562
caggt	0.2263
cagta	0.2732
cagtc	0.1649
cagtg	0.2045
cagtt	0.3574
cataa	0.3307
catac	0.1562
catag	0.1947
catat	0.3184
catca	0.3661
catcc	0.2223
catcg	0.1011
catct	0.3105
catga	0.3096
catgc	0.1939
catgg	0.2238
catgt	0.2726
catta	0.2364
cattc	0.1712
cattg	0.1672
cattt	0.4252
ccaaa	0.4133
ccaac	0.1554
ccaag	0.1911
ccaat	0.2402
ccaca	0.3323
ccacc	0.2371
ccacg	0.1246
ccact	0.306
ccaga	0.3261
ccagc	0.1724
ccagg	0.2123
ccagt	0.2891
ccata	0.2579
ccatc	0.1927
ccatg	0.1881
ccatt	0.3613
cccaa	0.3615
cccac	0.1863
cccag	0.1953
cccat	0.2569
cccca	0.2355
ccccc	0.4036
ccccg	0.0703
cccct	0.2906
cccga	0.3133
cccgc	0.2236
cccgg	0.1727
cccgt	0.2905
cccta	0.2022
ccctc	0.2775
ccctg	0.1884
ccctt	0.3318
ccgaa	0.3757
ccgac	0.1792
ccgag	0.1709
ccgat	0.2742
ccgca	0.2806
ccgcc	0.2659
ccgcg	0.1152
ccgct	0.3383
ccgga	0.2771
ccggc	0.2053
ccggg	0.2154
ccggt	0.3022
ccgta	0.2675
ccgtc	0.2125
ccgtg	0.1817
ccgtt	0.3383
cctaa	0.334
cctac	0.1859
cctag	0.2033
cctat	0.2769
cctca	0.2675
cctcc	0.3123
cctcg	0.09112
cctct	0.3291
cctga	0.3135
cctgc	0.1919
cctgg	0.212
cctgt	0.2826
cctta	0.229
ccttc	0.2078
ccttg	0.1817
ccttt	0.3816
cgaaa	0.4078
cgaac	0.1642
cgaag	0.1957
cgaat	0.2323
cgaca	0.3607
cgacc	0.224
cgacg	0.1439
cgact	0.2713
cgaga	0.2975
cgagc	0.1878
cgagg	0.2355
cgagt	0.2792
cgata	0.2496
cgatc	0.1881
cgatg	0.1931
cgatt	0.3692
cgcaa	0.3426
cgcac	0.1766
cgcag	0.2043
cgcat	0.2766
cgcca	0.3375
cgccc	0.2416
cgccg	0.1357
cgcct	0.2852
cgcga	0.3026
cgcgc	0.227
cgcgg	0.1844
cgcgt	0.2861
cgcta	0.2391
cgctc	0.2294
cgctg	0.2019
cgctt	0.3295
cggaa	0.3829
cggac	0.1436
cggag	0.1805
cggat	0.2931
cggca	0.3021
cggcc	0.2184
cggcg	0.1546
cggct	0.3248
cggga	0.3356
cgggc	0.1618
cgggg	0.2794
cgggt	0.2233
cggta	0.2535
cggtc	0.1876
cggtg	0.1968
cggtt	0.3621
cgtaa	0.3721
cgtac	0.1199
cgtag	0.1835
cgtat	0.3246
cgtca	0.339
cgtcc	0.2099
cgtcg	0.133
cgtct	0.3181
cgtga	0.3108
cgtgc	0.1549
cgtgg	0.2464
cgtgt	0.2879
cgtta	0.2141
cgttc	0.1731
cgttg	0.1764
cgttt	0.4364
ctaaa	0.4159
ctaac	0.1473
ctaag	0.1701
ctaat	0.2668
ctaca	0.3223
ctacc	0.2082
ctacg	0.1069
ctact	0.3627
ctaga	0.3378
ctagc	0.1662
ctagg	0.2098
ctagt	0.2862
ctata	0.2659
ctatc	0.1474
ctatg	0.195
ctatt	0.3918
ctcaa	0.3673
ctcac	0.1454
ctcag	0.1925
ctcat	0.2948
ctcca	0.2844
ctccc	0.288
ctccg	0.07364
ctcct	0.3539
ctcga	0.2576
ctcgc	0.2089
ctcgg	0.1897
ctcgt	0.3438
ctcta	0.2185
ctctc	0.2215
ctctg	0.1856
ctctt	0.3744
ctgaa	0.4119
ctgac	0.1471
ctgag	0.1678
ctgat	0.2732
ctgca	0.3333
ctgcc	0.2221
ctgcg	0.09846
ctgct	0.3462
ctgga	0.3071
ctggc	0.1833
ctggg	0.2232
ctggt	0.2865
ctgta	0.2624
ctgtc	0.1816
ctgtg	0.1803
ctgtt	0.3758
cttaa	0.3442
cttac	0.178
cttag	0.1714
cttat	0.3064
cttca	0.3175
cttcc	0.2174
cttcg	0.1068
cttct	0.3583
cttga	0.3012
cttgc	0.1847
cttgg	0.2243
cttgt	0.2899
cttta	0.2253
ctttc	0.1929
ctttg	0.1759
ctttt	0.4059
gaaaa	0.4324
gaaac	0.1382
gaaag	0.1682
gaaat	0.2612
gaaca	0.3759
gaacc	0.1885
gaacg	0.1181
gaact	0.3174
gaaga	0.3567
gaagc	0.1699
gaagg	0.2101
gaagt	0.2632
gaata	0.3006
gaatc	0.1622
gaatg	0.1933
gaatt	0.3439
gacaa	0.3651
gacac	0.1611
gacag	0.1998
gacat	0.2741
gacca	0.374
gaccc	0.2106
gaccg	0.1181
gacct	0.2974
gacga	0.3514
gacgc	0.1738
gacgg	0.2165
gacgt	0.2583
gacta	0.2604
gactc	0.1853
gactg	0.2063
gactt	0.348
gagaa	0.3929
gagac	0.1385
gagag	0.2487
gagat	0.2198
gagca	0.3333
gagcc	0.2139
gagcg	0.1345
gagct	0.3183
gagga	0.3147
gaggc	0.1442
gaggg	0.3171
gaggt	0.224
gagta	0.2643
gagtc	0.1878
gagtg	0.204
gagtt	0.3438
gataa	0.3431
gatac	0.1664
gatag	0.1693
gatat	0.3212
gatca	0.3402
gatcc	0.2021
gatcg	0.1308
gatct	0.3269
gatga	0.3473
gatgc	0.1649
gatgg	0.2161
gatgt	0.2717
gatta	0.2123
gattc	0.1697
gattg	0.1955
gattt	0.4225
gcaaa	0.386
gcaac	0.1658
gcaag	0.1802
gcaat	0.2679
gcaca	0.338
gcacc	0.2271
gcacg	0.09557
gcact	0.3393
gcaga	0.3062
gcagc	0.2128
gcagg	0.2103
gcagt	0.2708
gcata	0.2884
gcatc	0.1633
gcatg	0.1809
gcatt	0.3673
gccaa	0.3758
gccac	0.1684
gccag	0.1819
gccat	0.274
gccca	0.2848
gcccc	0.2788
gcccg	0.08187
gccct	0.3545
gccga	0.3041
gccgc	0.2235
gccgg	0.174
gccgt	0.2984
gccta	0.3079
gcctc	0.1741
gcctg	0.1898
gcctt	0.3283
gcgaa	0.3563
gcgac	0.1822
gcgag	0.2085
gcgat	0.253
gcgca	0.3054
gcgcc	0.2342
gcgcg	0.1519
gcgct	0.3085
gcgga	0.2541
gcggc	0.2334
gcggg	0.2467
gcggt	0.2659
gcgta	0.2693
gcgtc	0.1839
gcgtg	0.2111
gcgtt	0.3357
gctaa	0.3326
gctac	0.1743
gctag	0.17
gctat	0.3232
gctca	0.3074
gctcc	0.217
gctcg	0.09605
gctct	0.3795
gctga	0.3439
gctgc	0.1955
gctgg	0.1733
gctgt	0.2873
gctta	0.2262
gcttc	0.1928
gcttg	0.1937
gcttt	0.3873
ggaaa	0.4196
ggaac	0.1298
ggaag	0.2087
ggaat	0.2419
ggaca	0.3508
ggacc	0.212
ggacg	0.1468
ggact	0.2904
ggaga	0.2901
ggagc	0.1701
ggagg	0.3234
ggagt	0.2164
ggata	0.2715
ggatc	0.1554
ggatg	0.2268
ggatt	0.3463
ggcaa	0.3587
ggcac	0.1721
ggcag	0.1961
ggcat	0.2731
ggcca	0.3124
ggccc	0.2191
ggccg	0.1197
ggcct	0.3489
ggcga	0.3034
ggcgc	0.1848
ggcgg	0.2247
ggcgt	0.2871
ggcta	0.2868
ggctc	0.1918
ggctg	0.2095
ggctt	0.3119
gggaa	0.364
gggac	0.1332
gggag	0.2733
gggat	0.2296
gggca	0.3525
gggcc	0.1908
gggcg	0.1313
gggct	0.3254
gggga	0.2632
ggggc	0.1387
ggggg	0.4039
ggggt	0.1942
gggta	0.2764
gggtc	0.1629
gggtg	0.232
gggtt	0.3287
ggtaa	0.3495
ggtac	0.1458
ggtag	0.2008
ggtat	0.3039
ggtca	0.3748
ggtcc	0.2033
ggtcg	0.1389
ggtct	0.283
ggtga	0.2924
ggtgc	0.1942
ggtgg	0.2474
ggtgt	0.266
ggtta	0.2357
ggttc	0.1663
ggttg	0.2055
ggttt	0.3925
gtaaa	0.3992
gtaac	0.1401
gtaag	0.1876
gtaat	0.2731
gtaca	0.3681
gtacc	0.2077
gtacg	0.09596
gtact	0.3283
gtaga	0.2895
gtagc	0.1899
gtagg	0.2137
gtagt	0.3069
gtata	0.2876
gtatc	0.1572
gtatg	0.1698
gtatt	0.3854
gtcaa	0.3556
gtcac	0.1862
gtcag	0.1761
gtcat	0.2821
gtcca	0.3307
gtccc	0.2291
gtccg	0.09562
gtcct	0.3446
gtcga	0.334
gtcgc	0.185
gtcgg	0.2014
gtcgt	0.2795
gtcta	0.255
gtctc	0.174
gtctg	0.1934
gtctt	0.3776
gtgaa	0.3331
gtgac	0.2047
gtgag	0.1667
gtgat	0.2955
gtgca	0.2852
gtgcc	0.2441
gtgcg	0.1066
gtgct	0.3642
gtgga	0.2994
gtggc	0.1901
gtggg	0.2384
gtggt	0.2721
gtgta	0.2464
gtgtc	0.1869
gtgtg	0.1958
gtgtt	0.371
gttaa	0.3406
gttac	0.165
gttag	0.1843
gttat	0.3101
gttca	0.3277
gttcc	0.1966
gttcg	0.1304
gttct	0.3453
gttga	0.2942
gttgc	0.1958
gttgg	0.2102
gttgt	0.2998
gttta	0.2014
gtttc	0.1713
gtttg	0.1758
gtttt	0.4516
taaaa	0.4351
taaac	0.1316
taaag	0.159
taaat	0.2743
taaca	0.3371
taacc	0.2006
taacg	0.1097
taact	0.3527
taaga	0.3314
taagc	0.1751
taagg	0.2035
taagt	0.29
taata	0.3069
taatc	0.136
taatg	0.179
taatt	0.3781
tacaa	0.3804
tacac	0.1454
tacag	0.1977
tacat	0.2765
tacca	0.3458
taccc	0.23
taccg	0.1027
tacct	0.3216
tacga	0.3104
tacgc	0.1958
tacgg	0.2096
tacgt	0.2841
tacta	0.2811
tactc	0.155
tactg	0.2031
tactt	0.3608
tagaa	0.4208
tagac	0.1505
tagag	0.1817
tagat	0.247
tagca	0.3035
tagcc	0.2406
tagcg	0.1055
tagct	0.3504
tagga	0.2944
taggc	0.2404
taggg	0.2178
taggt	0.2474
tagta	0.2859
tagtc	0.1574
tagtg	0.1789
tagtt	0.3779
tataa	0.312
tatac	0.1536
tatag	0.154
tatat	0.3805
tatca	0.3554
tatcc	0.2035
tatcg	0.1001
tatct	0.341
tatga	0.312
tatgc	0.1935
tatgg	0.1921
tatgt	0.3024
tatta	0.2375
tattc	0.1559
tattg	0.1627
tattt	0.4439
tcaaa	0.4214
tcaac	0.1433
tcaag	0.169
tcaat	0.2663
tcaca	0.3367
tcacc	0.2044
tcacg	0.1146
tcact	0.3443
tcaga	0.3147
tcagc	0.2129
tcagg	0.1954
tcagt	0.277
tcata	0.262
tcatc	0.1938
tcatg	0.1627
tcatt	0.3815
tccaa	0.3726
tccac	0.1641
tccag	0.1886
tccat	0.2747
tccca	0.2779
tcccc	0.3023
tcccg	0.09702
tccct	0.3228
tccga	0.3157
tccgc	0.1713
tccgg	0.1653
tccgt	0.3476
tccta	0.2202
tcctc	0.2218
tcctg	0.1958
tcctt	0.3622
tcgaa	0.3874
tcgac	0.1937
tcgag	0.1514
tcgat	0.2676
tcgca	0.2629
tcgcc	0.2457
tcgcg	0.1294
tcgct	0.362
tcgga	0.2898
tcggc	0.1965
tcggg	0.2139
tcggt	0.2998
tcgta	0.2433
tcgtc	0.2118
tcgtg	0.1649
tcgtt	0.3801
tctaa	0.3338
tctac	0.1587
tctag	0.2063
tctat	0.3011
tctca	0.3012
tctcc	0.2246
tctcg	0.09231
tctct	0.3819
tctga	0.315
tctgc	0.1743
tctgg	0.2032
tctgt	0.3074
tctta	0.2222
tcttc	0.2101
tcttg	0.1751
tcttt	0.3925
tgaaa	0.428
tgaac	0.1316
tgaag	0.1855
tgaat	0.2549
tgaca	0.3608
tgacc	0.2049
tgacg	0.1244
tgact	0.3099
tgaga	0.3195
tgagc	0.1979
tgagg	0.2276
tgagt	0.255
tgata	0.2701
tgatc	0.149
tgatg	0.2128
tgatt	0.3681
tgcaa	0.3673
tgcac	0.1367
tgcag	0.2001
tgcat	0.2959
tgcca	0.3376
tgccc	0.2361
tgccg	0.09651
tgcct	0.3299
tgcga	0.2769
tgcgc	0.2055
tgcgg	0.2023
tgcgt	0.3152
tgcta	0.2247
tgctc	0.1857
tgctg	0.2273
tgctt	0.3623
tggaa	0.3888
tggac	0.1434
tggag	0.2013
tggat	0.2664
tggca	0.3465
tggcc	0.187
tggcg	0.126
tggct	0.3405
tggga	0.295
tgggc	0.1728
tgggg	0.2872
tgggt	0.245
tggta	0.2669
tggtc	0.1857
tggtg	0.2079
tggtt	0.3395
tgtaa	0.3262
tgtac	0.1502
tgtag	0.1808
tgtat	0.3427
tgtca	0.3609
tgtcc	0.1841
tgtcg	0.1224
tgtct	0.3326
tgtga	0.2965
tgtgc	0.178
tgtgg	0.2134
tgtgt	0.3121
tgtta	0.2026
tgttc	0.1696
tgttg	0.1903
tgttt	0.4376
ttaaa	0.407
ttaac	0.1356
ttaag	0.1701
ttaat	0.2873
ttaca	0.3245
ttacc	0.2022
ttacg	0.1209
ttact	0.3523
ttaga	0.3196
ttagc	0.1902
ttagg	0.2016
ttagt	0.2887
ttata	0.2651
ttatc	0.147
ttatg	0.1631
ttatt	0.4248
ttcaa	0.3714
ttcac	0.1301
ttcag	0.2117
ttcat	0.2868
ttcca	0.3319
ttccc	0.2319
ttccg	0.09442
ttcct	0.3418
ttcga	0.3047
ttcgc	0.165
ttcgg	0.1927
ttcgt	0.3376
ttcta	0.2518
ttctc	0.1742
ttctg	0.19
ttctt	0.3839
ttgaa	0.3933
ttgac	0.1618
ttgag	0.1743
ttgat	0.2706
ttgca	0.3293
ttgcc	0.2186
ttgcg	0.08888
ttgct	0.3632
ttgga	0.3114
ttggc	0.1945
ttggg	0.212
ttggt	0.2821
ttgta	0.2623
ttgtc	0.1724
ttgtg	0.1854
ttgtt	0.3799
tttaa	0.3464
tttac	0.1593
tttag	0.1763
tttat	0.318
tttca	0.3349
tttcc	0.1998
tttcg	0.1017
tttct	0.3635
tttga	0.3189
tttgc	0.168
tttgg	0.206
tttgt	0.307
tttta	0.2124
ttttc	0.1709
ttttg	0.168
ttttt	0.4486

# patterns:
#	aaaaa	9692
#	aaaac	3109
#	aaaag	3018
#	aaaat	5788
#	aaaca	2598
#	aaacc	1189
#	aaacg	794
#	aaact	2298
#	aaaga	2595
#	aaagc	1327
#	aaagg	1501
#	aaagt	2004
#	aaata	4201
#	aaatc	1979
#	aaatg	2355
#	aaatt	4531
#	aacaa	2302
#	aacac	912
#	aacag	1181
#	aacat	1539
#	aacca	1066
#	aaccc	661
#	aaccg	352
#	aacct	944
#	aacga	659
#	aacgc	329
#	aacgg	358
#	aacgt	465
#	aacta	1486
#	aactc	804
#	aactg	1061
#	aactt	2035
#	aagaa	2745
#	aagac	950
#	aagag	1330
#	aagat	1581
#	aagca	1248
#	aagcc	665
#	aagcg	367
#	aagct	1140
#	aagga	1303
#	aaggc	687
#	aaggg	960
#	aaggt	978
#	aagta	1443
#	aagtc	825
#	aagtg	996
#	aagtt	2035
#	aataa	3491
#	aatac	1434
#	aatag	1582
#	aatat	2951
#	aatca	1704
#	aatcc	911
#	aatcg	517
#	aatct	1546
#	aatga	1840
#	aatgc	996
#	aatgg	1088
#	aatgt	1609
#	aatta	2767
#	aattc	1685
#	aattg	1823
#	aattt	4531
#	acaaa	2551
#	acaac	915
#	acaag	1020
#	acaat	1567
#	acaca	919
#	acacc	480
#	acacg	272
#	acact	782
#	acaga	1048
#	acagc	605
#	acagg	599
#	acagt	885
#	acata	1223
#	acatc	728
#	acatg	688
#	acatt	1609
#	accaa	1167
#	accac	513
#	accag	606
#	accat	851
#	accca	592
#	acccc	572
#	acccg	162
#	accct	680
#	accga	323
#	accgc	175
#	accgg	176
#	accgt	291
#	accta	663
#	acctc	565
#	acctg	479
#	acctt	978
#	acgaa	715
#	acgac	267
#	acgag	334
#	acgat	410
#	acgca	291
#	acgcc	225
#	acgcg	116
#	acgct	343
#	acgga	344
#	acggc	206
#	acggg	212
#	acggt	291
#	acgta	384
#	acgtc	267
#	acgtg	264
#	acgtt	465
#	actaa	1287
#	actac	716
#	actag	744
#	actat	1179
#	actca	758
#	actcc	527
#	actcg	270
#	actct	779
#	actga	945
#	actgc	523
#	actgg	612
#	actgt	885
#	actta	1283
#	acttc	1022
#	acttg	989
#	acttt	2004
#	agaaa	3100
#	agaac	922
#	agaag	1394
#	agaat	1727
#	agaca	949
#	agacc	439
#	agacg	330
#	agact	789
#	agaga	1207
#	agagc	726
#	agagg	833
#	agagt	779
#	agata	1198
#	agatc	660
#	agatg	833
#	agatt	1546
#	agcaa	1311
#	agcac	562
#	agcag	670
#	agcat	897
#	agcca	727
#	agccc	476
#	agccg	224
#	agcct	700
#	agcga	353
#	agcgc	190
#	agcgg	224
#	agcgt	343
#	agcta	892
#	agctc	608
#	agctg	652
#	agctt	1140
#	aggaa	1385
#	aggac	514
#	aggag	865
#	aggat	826
#	aggca	723
#	aggcc	444
#	aggcg	224
#	aggct	700
#	aggga	830
#	agggc	519
#	agggg	859
#	agggt	680
#	aggta	778
#	aggtc	461
#	aggtg	501
#	aggtt	944
#	agtaa	1478
#	agtac	556
#	agtag	847
#	agtat	1113
#	agtca	884
#	agtcc	432
#	agtcg	259
#	agtct	789
#	agtga	893
#	agtgc	524
#	agtgg	577
#	agtgt	782
#	agtta	1256
#	agttc	847
#	agttg	983
#	agttt	2298
#	ataaa	3352
#	ataac	1104
#	ataag	1355
#	ataat	2396
#	ataca	1430
#	atacc	735
#	atacg	439
#	atact	1113
#	ataga	1285
#	atagc	822
#	atagg	743
#	atagt	1179
#	atata	2656
#	atatc	1128
#	atatg	1287
#	atatt	2951
#	atcaa	1701
#	atcac	766
#	atcag	933
#	atcat	1222
#	atcca	920
#	atccc	590
#	atccg	289
#	atcct	826
#	atcga	444
#	atcgc	245
#	atcgg	295
#	atcgt	410
#	atcta	1054
#	atctc	693
#	atctg	909
#	atctt	1581
#	atgaa	1910
#	atgac	804
#	atgag	877
#	atgat	1222
#	atgca	956
#	atgcc	598
#	atgcg	255
#	atgct	897
#	atgga	949
#	atggc	584
#	atggg	621
#	atggt	851
#	atgta	1153
#	atgtc	781
#	atgtg	776
#	atgtt	1539
#	attaa	2576
#	attac	1145
#	attag	1189
#	attat	2396
#	attca	1699
#	attcc	979
#	attcg	490
#	attct	1727
#	attga	1673
#	attgc	966
#	attgg	992
#	attgt	1567
#	attta	2890
#	atttc	2227
#	atttg	2166
#	atttt	5788
#	caaaa	3627
#	caaac	1207
#	caaag	1305
#	caaat	2166
#	caaca	1127
#	caacc	620
#	caacg	318
#	caact	983
#	caaga	1155
#	caagc	661
#	caagg	712
#	caagt	989
#	caata	1537
#	caatc	913
#	caatg	923
#	caatt	1823
#	cacaa	1121
#	cacac	479
#	cacag	564
#	cacat	776
#	cacca	651
#	caccc	465
#	caccg	189
#	cacct	501
#	cacga	283
#	cacgc	205
#	cacgg	190
#	cacgt	264
#	cacta	701
#	cactc	475
#	cactg	605
#	cactt	996
#	cagaa	1356
#	cagac	484
#	cagag	657
#	cagat	909
#	cagca	781
#	cagcc	445
#	cagcg	223
#	cagct	652
#	cagga	702
#	caggc	395
#	caggg	543
#	caggt	479
#	cagta	810
#	cagtc	487
#	cagtg	605
#	cagtt	1061
#	cataa	1337
#	catac	629
#	catag	785
#	catat	1287
#	catca	983
#	catcc	595
#	catcg	268
#	catct	833
#	catga	782
#	catgc	488
#	catgg	564
#	catgt	688
#	catta	1307
#	cattc	945
#	cattg	923
#	cattt	2355
#	ccaaa	1710
#	ccaac	640
#	ccaag	788
#	ccaat	992
#	ccaca	627
#	ccacc	446
#	ccacg	232
#	ccact	577
#	ccaga	691
#	ccagc	363
#	ccagg	448
#	ccagt	612
#	ccata	775
#	ccatc	578
#	ccatg	564
#	ccatt	1088
#	cccaa	876
#	cccac	449
#	cccag	471
#	cccat	621
#	cccca	695
#	ccccc	1195
#	ccccg	204
#	cccct	859
#	cccga	229
#	cccgc	162
#	cccgg	124
#	cccgt	212
#	cccta	583
#	ccctc	802
#	ccctg	543
#	ccctt	960
#	ccgaa	406
#	ccgac	191
#	ccgag	182
#	ccgat	295
#	ccgca	185
#	ccgcc	175
#	ccgcg	73
#	ccgct	224
#	ccgga	161
#	ccggc	118
#	ccggg	124
#	ccggt	176
#	ccgta	282
#	ccgtc	223
#	ccgtg	190
#	ccgtt	358
#	cctaa	897
#	cctac	497
#	cctag	544
#	cctat	743
#	cctca	676
#	cctcc	790
#	cctcg	227
#	cctct	833
#	cctga	665
#	cctgc	405
#	cctgg	448
#	cctgt	599
#	cctta	899
#	ccttc	815
#	ccttg	712
#	ccttt	1501
#	cgaaa	864
#	cgaac	345
#	cgaag	412
#	cgaat	490
#	cgaca	346
#	cgacc	213
#	cgacg	135
#	cgact	259
#	cgaga	288
#	cgagc	180
#	cgagg	227
#	cgagt	270
#	cgata	348
#	cgatc	261
#	cgatg	268
#	cgatt	517
#	cgcaa	317
#	cgcac	161
#	cgcag	187
#	cgcat	255
#	cgcca	266
#	cgccc	189
#	cgccg	104
#	cgcct	224
#	cgcga	123
#	cgcgc	91
#	cgcgg	73
#	cgcgt	116
#	cgcta	265
#	cgctc	254
#	cgctg	223
#	cgctt	367
#	cggaa	379
#	cggac	139
#	cggag	176
#	cggat	289
#	cggca	208
#	cggcc	149
#	cggcg	104
#	cggct	224
#	cggga	246
#	cgggc	116
#	cgggg	204
#	cgggt	162
#	cggta	245
#	cggtc	180
#	cggtg	189
#	cggtt	352
#	cgtaa	504
#	cgtac	159
#	cgtag	246
#	cgtat	439
#	cgtca	352
#	cgtcc	216
#	cgtcg	135
#	cgtct	330
#	cgtga	294
#	cgtgc	144
#	cgtgg	232
#	cgtgt	272
#	cgtta	387
#	cgttc	312
#	cgttg	318
#	cgttt	794
#	ctaaa	1856
#	ctaac	654
#	ctaag	756
#	ctaat	1189
#	ctaca	752
#	ctacc	484
#	ctacg	246
#	ctact	847
#	ctaga	879
#	ctagc	430
#	ctagg	544
#	ctagt	744
#	ctata	1072
#	ctatc	592
#	ctatg	785
#	ctatt	1582
#	ctcaa	1094
#	ctcac	430
#	ctcag	571
#	ctcat	877
#	ctcca	694
#	ctccc	703
#	ctccg	176
#	ctcct	865
#	ctcga	249
#	ctcgc	201
#	ctcgg	182
#	ctcgt	334
#	ctcta	774
#	ctctc	785
#	ctctg	657
#	ctctt	1330
#	ctgaa	1409
#	ctgac	500
#	ctgag	571
#	ctgat	933
#	ctgca	645
#	ctgcc	428
#	ctgcg	187
#	ctgct	670
#	ctgga	650
#	ctggc	386
#	ctggg	471
#	ctggt	606
#	ctgta	823
#	ctgtc	568
#	ctgtg	564
#	ctgtt	1181
#	cttaa	1523
#	cttac	785
#	cttag	756
#	cttat	1355
#	cttca	1235
#	cttcc	844
#	cttcg	412
#	cttct	1394
#	cttga	1060
#	cttgc	648
#	cttgg	788
#	cttgt	1020
#	cttta	1673
#	ctttc	1432
#	ctttg	1305
#	ctttt	3018
#	gaaaa	3689
#	gaaac	1176
#	gaaag	1432
#	gaaat	2227
#	gaaca	1004
#	gaacc	501
#	gaacg	312
#	gaact	847
#	gaaga	1387
#	gaagc	658
#	gaagg	815
#	gaagt	1022
#	gaata	1472
#	gaatc	792
#	gaatg	945
#	gaatt	1685
#	gacaa	1042
#	gacac	457
#	gacag	568
#	gacat	781
#	gacca	581
#	gaccc	325
#	gaccg	180
#	gacct	461
#	gacga	365
#	gacgc	178
#	gacgg	223
#	gacgt	267
#	gacta	616
#	gactc	437
#	gactg	487
#	gactt	825
#	gagaa	1243
#	gagac	435
#	gagag	785
#	gagat	693
#	gagca	637
#	gagcc	407
#	gagcg	254
#	gagct	608
#	gagga	796
#	gaggc	362
#	gaggg	802
#	gaggt	565
#	gagta	617
#	gagtc	437
#	gagtg	475
#	gagtt	804
#	gataa	1205
#	gatac	582
#	gatag	592
#	gatat	1128
#	gatca	687
#	gatcc	406
#	gatcg	261
#	gatct	660
#	gatga	932
#	gatgc	440
#	gatgg	578
#	gatgt	728
#	gatta	992
#	gattc	792
#	gattg	913
#	gattt	1979
#	gcaaa	1394
#	gcaac	596
#	gcaag	648
#	gcaat	966
#	gcaca	522
#	gcacc	349
#	gcacg	144
#	gcact	524
#	gcaga	592
#	gcagc	410
#	gcagg	405
#	gcagt	523
#	gcata	781
#	gcatc	440
#	gcatg	488
#	gcatt	996
#	gccaa	803
#	gccac	357
#	gccag	386
#	gccat	584
#	gccca	416
#	gcccc	407
#	gcccg	116
#	gccct	519
#	gccga	210
#	gccgc	153
#	gccgg	118
#	gccgt	206
#	gccta	644
#	gcctc	362
#	gcctg	395
#	gcctt	687
#	gcgaa	347
#	gcgac	175
#	gcgag	201
#	gcgat	245
#	gcgca	188
#	gcgcc	143
#	gcgcg	91
#	gcgct	190
#	gcgga	167
#	gcggc	153
#	gcggg	162
#	gcggt	175
#	gcgta	263
#	gcgtc	178
#	gcgtg	205
#	gcgtt	329
#	gctaa	846
#	gctac	441
#	gctag	430
#	gctat	822
#	gctca	587
#	gctcc	413
#	gctcg	180
#	gctct	726
#	gctga	725
#	gctgc	410
#	gctgg	363
#	gctgt	605
#	gctta	773
#	gcttc	658
#	gcttg	661
#	gcttt	1327
#	ggaaa	1702
#	ggaac	523
#	ggaag	844
#	ggaat	979
#	ggaca	523
#	ggacc	314
#	ggacg	216
#	ggact	432
#	ggaga	708
#	ggagc	413
#	ggagg	790
#	ggagt	527
#	ggata	713
#	ggatc	406
#	ggatg	595
#	ggatt	911
#	ggcaa	787
#	ggcac	375
#	ggcag	428
#	ggcat	598
#	ggcca	397
#	ggccc	277
#	ggccg	149
#	ggcct	444
#	ggcga	238
#	ggcgc	143
#	ggcgg	175
#	ggcgt	225
#	ggcta	611
#	ggctc	407
#	ggctg	445
#	ggctt	665
#	gggaa	938
#	gggac	340
#	gggag	703
#	gggat	590
#	gggca	516
#	gggcc	277
#	gggcg	189
#	gggct	476
#	gggga	777
#	ggggc	407
#	ggggg	1195
#	ggggt	572
#	gggta	555
#	gggtc	325
#	gggtg	465
#	gggtt	661
#	ggtaa	846
#	ggtac	350
#	ggtag	484
#	ggtat	735
#	ggtca	583
#	ggtcc	314
#	ggtcg	213
#	ggtct	439
#	ggtga	528
#	ggtgc	349
#	ggtgg	446
#	ggtgt	480
#	ggtta	712
#	ggttc	501
#	ggttg	620
#	ggttt	1189
#	gtaaa	1676
#	gtaac	585
#	gtaag	785
#	gtaat	1145
#	gtaca	624
#	gtacc	350
#	gtacg	159
#	gtact	556
#	gtaga	675
#	gtagc	441
#	gtagg	497
#	gtagt	716
#	gtata	1069
#	gtatc	582
#	gtatg	629
#	gtatt	1434
#	gtcaa	1015
#	gtcac	529
#	gtcag	500
#	gtcat	804
#	gtcca	493
#	gtccc	340
#	gtccg	139
#	gtcct	514
#	gtcga	320
#	gtcgc	175
#	gtcgg	191
#	gtcgt	267
#	gtcta	640
#	gtctc	435
#	gtctg	484
#	gtctt	950
#	gtgaa	864
#	gtgac	529
#	gtgag	430
#	gtgat	766
#	gtgca	439
#	gtgcc	375
#	gtgcg	161
#	gtgct	562
#	gtgga	565
#	gtggc	357
#	gtggg	449
#	gtggt	513
#	gtgta	604
#	gtgtc	457
#	gtgtg	479
#	gtgtt	912
#	gttaa	1213
#	gttac	585
#	gttag	654
#	gttat	1104
#	gttca	875
#	gttcc	523
#	gttcg	345
#	gttct	922
#	gttga	898
#	gttgc	596
#	gttgg	640
#	gttgt	915
#	gttta	1384
#	gtttc	1176
#	gtttg	1207
#	gtttt	3109
#	taaaa	4587
#	taaac	1384
#	taaag	1673
#	taaat	2890
#	taaca	1200
#	taacc	712
#	taacg	387
#	taact	1256
#	taaga	1467
#	taagc	773
#	taagg	899
#	taagt	1283
#	taata	2245
#	taatc	992
#	taatg	1307
#	taatt	2767
#	tacaa	1588
#	tacac	604
#	tacag	823
#	tacat	1153
#	tacca	837
#	taccc	555
#	taccg	245
#	tacct	778
#	tacga	420
#	tacgc	263
#	tacgg	282
#	tacgt	384
#	tacta	1123
#	tactc	617
#	tactg	810
#	tactt	1443
#	tagaa	1799
#	tagac	640
#	tagag	774
#	tagat	1054
#	tagca	772
#	tagcc	611
#	tagcg	265
#	tagct	892
#	tagga	790
#	taggc	644
#	taggg	583
#	taggt	663
#	tagta	1123
#	tagtc	616
#	tagtg	701
#	tagtt	1486
#	tataa	2177
#	tatac	1069
#	tatag	1072
#	tatat	2656
#	tatca	1249
#	tatcc	713
#	tatcg	348
#	tatct	1198
#	tatga	1262
#	tatgc	781
#	tatgg	775
#	tatgt	1223
#	tatta	2245
#	tattc	1472
#	tattg	1537
#	tattt	4201
#	tcaaa	2650
#	tcaac	898
#	tcaag	1060
#	tcaat	1673
#	tcaca	873
#	tcacc	528
#	tcacg	294
#	tcact	893
#	tcaga	1074
#	tcagc	725
#	tcagg	665
#	tcagt	945
#	tcata	1262
#	tcatc	932
#	tcatg	782
#	tcatt	1840
#	tccaa	1289
#	tccac	565
#	tccag	650
#	tccat	949
#	tccca	714
#	tcccc	777
#	tcccg	246
#	tccct	830
#	tccga	312
#	tccgc	167
#	tccgg	161
#	tccgt	344
#	tccta	790
#	tcctc	796
#	tcctg	702
#	tcctt	1303
#	tcgaa	645
#	tcgac	320
#	tcgag	249
#	tcgat	444
#	tcgca	255
#	tcgcc	238
#	tcgcg	123
#	tcgct	353
#	tcgga	312
#	tcggc	210
#	tcggg	229
#	tcggt	323
#	tcgta	420
#	tcgtc	365
#	tcgtg	283
#	tcgtt	659
#	tctaa	1425
#	tctac	675
#	tctag	879
#	tctat	1285
#	tctca	951
#	tctcc	708
#	tctcg	288
#	tctct	1207
#	tctga	1074
#	tctgc	592
#	tctgg	691
#	tctgt	1048
#	tctta	1467
#	tcttc	1387
#	tcttg	1155
#	tcttt	2595
#	tgaaa	2856
#	tgaac	875
#	tgaag	1235
#	tgaat	1699
#	tgaca	1030
#	tgacc	583
#	tgacg	352
#	tgact	884
#	tgaga	951
#	tgagc	587
#	tgagg	676
#	tgagt	758
#	tgata	1249
#	tgatc	687
#	tgatg	983
#	tgatt	1704
#	tgcaa	1188
#	tgcac	439
#	tgcag	645
#	tgcat	956
#	tgcca	740
#	tgccc	516
#	tgccg	208
#	tgcct	723
#	tgcga	255
#	tgcgc	188
#	tgcgg	185
#	tgcgt	291
#	tgcta	772
#	tgctc	637
#	tgctg	781
#	tgctt	1248
#	tggaa	1345
#	tggac	493
#	tggag	694
#	tggat	920
#	tggca	740
#	tggcc	397
#	tggcg	266
#	tggct	727
#	tggga	714
#	tgggc	416
#	tgggg	695
#	tgggt	592
#	tggta	837
#	tggtc	581
#	tggtg	651
#	tggtt	1066
#	tgtaa	1361
#	tgtac	624
#	tgtag	752
#	tgtat	1430
#	tgtca	1030
#	tgtcc	523
#	tgtcg	346
#	tgtct	949
#	tgtga	873
#	tgtgc	522
#	tgtgg	627
#	tgtgt	919
#	tgtta	1200
#	tgttc	1004
#	tgttg	1127
#	tgttt	2598
#	ttaaa	3651
#	ttaac	1213
#	ttaag	1523
#	ttaat	2576
#	ttaca	1361
#	ttacc	846
#	ttacg	504
#	ttact	1478
#	ttaga	1425
#	ttagc	846
#	ttagg	897
#	ttagt	1287
#	ttata	2177
#	ttatc	1205
#	ttatg	1337
#	ttatt	3491
#	ttcaa	2475
#	ttcac	864
#	ttcag	1409
#	ttcat	1910
#	ttcca	1345
#	ttccc	938
#	ttccg	379
#	ttcct	1385
#	ttcga	645
#	ttcgc	347
#	ttcgg	406
#	ttcgt	715
#	ttcta	1799
#	ttctc	1243
#	ttctg	1356
#	ttctt	2745
#	ttgaa	2475
#	ttgac	1015
#	ttgag	1094
#	ttgat	1701
#	ttgca	1188
#	ttgcc	787
#	ttgcg	317
#	ttgct	1311
#	ttgga	1289
#	ttggc	803
#	ttggg	876
#	ttggt	1167
#	ttgta	1588
#	ttgtc	1042
#	ttgtg	1121
#	ttgtt	2302
#	tttaa	3651
#	tttac	1676
#	tttag	1856
#	tttat	3352
#	tttca	2856
#	tttcc	1702
#	tttcg	864
#	tttct	3100
#	tttga	2650
#	tttgc	1394
#	tttgg	1710
#	tttgt	2551
#	tttta	4587
#	ttttc	3689
#	ttttg	3627
#	ttttt	9692

# motif upstream of acceptor splice site
[ASSMOTIF]
# width of motif, n=
30
# order of markov model, k=
2
# markov chain emission probabilities
 0  0.406	0.109	0.18	0.305	0.37	0.17	0.163	0.296	0.281	0.157	0.211	0.351	0.305	0.154	0.154	0.387	0.286	0.197	0.15	0.367	0.288	0.279	0.0769	0.356	0.327	0.182	0.273	0.218	0.221	0.179	0.237	0.363	0.414	0.16	0.13	0.296	0.34	0.21	0.08	0.37	0.24	0.25	0.24	0.271	0.284	0.16	0.179	0.377	0.333	0.137	0.178	0.352	0.315	0.23	0.0606	0.394	0.317	0.156	0.188	0.339	0.251	0.137	0.162	0.449
 1  0.403	0.119	0.179	0.299	0.361	0.172	0.148	0.32	0.271	0.156	0.229	0.344	0.29	0.157	0.164	0.389	0.279	0.186	0.152	0.382	0.298	0.26	0.0916	0.351	0.323	0.177	0.258	0.242	0.256	0.179	0.222	0.342	0.423	0.15	0.141	0.286	0.331	0.218	0.0806	0.371	0.299	0.224	0.239	0.239	0.28	0.154	0.173	0.393	0.323	0.138	0.187	0.352	0.308	0.243	0.0654	0.383	0.299	0.152	0.186	0.364	0.25	0.14	0.158	0.451
 2  0.406	0.13	0.175	0.289	0.349	0.187	0.144	0.321	0.286	0.171	0.208	0.335	0.287	0.159	0.171	0.383	0.294	0.18	0.163	0.363	0.29	0.259	0.105	0.346	0.333	0.187	0.227	0.253	0.258	0.17	0.226	0.346	0.421	0.15	0.134	0.296	0.319	0.22	0.078	0.383	0.296	0.216	0.259	0.228	0.261	0.15	0.17	0.419	0.313	0.133	0.191	0.363	0.301	0.243	0.0734	0.382	0.284	0.165	0.181	0.371	0.246	0.134	0.17	0.45
 3  0.405	0.126	0.173	0.296	0.327	0.188	0.131	0.355	0.28	0.164	0.209	0.347	0.279	0.166	0.159	0.397	0.313	0.189	0.153	0.345	0.297	0.241	0.0923	0.369	0.363	0.22	0.198	0.22	0.272	0.166	0.221	0.341	0.422	0.146	0.153	0.279	0.308	0.227	0.0756	0.39	0.301	0.199	0.263	0.237	0.274	0.142	0.166	0.419	0.318	0.135	0.191	0.356	0.294	0.236	0.0709	0.399	0.303	0.166	0.166	0.365	0.242	0.141	0.171	0.445
 4  0.385	0.136	0.173	0.306	0.323	0.175	0.147	0.355	0.289	0.168	0.211	0.332	0.287	0.159	0.165	0.389	0.324	0.169	0.165	0.342	0.312	0.248	0.0792	0.361	0.353	0.235	0.188	0.224	0.279	0.186	0.209	0.326	0.433	0.135	0.149	0.284	0.294	0.229	0.0941	0.382	0.299	0.196	0.227	0.278	0.25	0.153	0.159	0.438	0.327	0.132	0.193	0.348	0.283	0.211	0.0807	0.425	0.3	0.176	0.168	0.357	0.235	0.143	0.175	0.446
 5  0.392	0.14	0.174	0.295	0.336	0.186	0.13	0.348	0.299	0.156	0.208	0.338	0.269	0.169	0.167	0.394	0.347	0.172	0.158	0.323	0.328	0.254	0.0846	0.333	0.323	0.208	0.188	0.281	0.275	0.195	0.19	0.341	0.446	0.125	0.139	0.289	0.264	0.224	0.0977	0.414	0.323	0.188	0.215	0.274	0.248	0.141	0.173	0.438	0.324	0.154	0.176	0.346	0.313	0.19	0.0859	0.411	0.292	0.193	0.15	0.365	0.218	0.151	0.178	0.453
 6  0.395	0.147	0.165	0.293	0.364	0.167	0.112	0.357	0.295	0.147	0.216	0.342	0.268	0.178	0.161	0.393	0.34	0.178	0.145	0.337	0.328	0.232	0.0859	0.354	0.309	0.223	0.16	0.309	0.284	0.203	0.173	0.34	0.421	0.124	0.155	0.3	0.276	0.201	0.0862	0.437	0.339	0.186	0.209	0.266	0.231	0.136	0.174	0.459	0.339	0.155	0.167	0.339	0.333	0.174	0.0826	0.41	0.293	0.198	0.141	0.369	0.238	0.156	0.169	0.437
 7  0.385	0.155	0.157	0.303	0.374	0.151	0.113	0.362	0.309	0.156	0.184	0.351	0.256	0.177	0.168	0.399	0.362	0.15	0.166	0.322	0.322	0.202	0.104	0.372	0.315	0.225	0.135	0.326	0.279	0.194	0.186	0.342	0.42	0.12	0.155	0.304	0.247	0.206	0.1	0.447	0.341	0.192	0.222	0.246	0.244	0.135	0.16	0.462	0.342	0.158	0.168	0.332	0.323	0.174	0.0914	0.411	0.295	0.187	0.133	0.385	0.215	0.16	0.175	0.45
 8  0.387	0.157	0.149	0.306	0.354	0.164	0.119	0.362	0.332	0.149	0.166	0.353	0.266	0.181	0.168	0.385	0.374	0.147	0.169	0.31	0.318	0.202	0.104	0.376	0.296	0.224	0.143	0.337	0.273	0.185	0.174	0.367	0.413	0.138	0.141	0.308	0.247	0.204	0.105	0.444	0.324	0.189	0.209	0.277	0.249	0.138	0.154	0.459	0.356	0.159	0.147	0.338	0.336	0.16	0.0883	0.416	0.302	0.195	0.135	0.368	0.222	0.16	0.177	0.442
 9  0.385	0.149	0.148	0.319	0.367	0.159	0.122	0.352	0.318	0.135	0.184	0.363	0.281	0.181	0.152	0.386	0.38	0.136	0.162	0.321	0.321	0.202	0.0893	0.387	0.316	0.204	0.153	0.327	0.274	0.187	0.174	0.366	0.413	0.145	0.152	0.29	0.28	0.189	0.0976	0.433	0.324	0.211	0.169	0.296	0.277	0.129	0.152	0.442	0.383	0.169	0.137	0.311	0.346	0.157	0.0843	0.413	0.307	0.208	0.121	0.364	0.222	0.173	0.164	0.44
10  0.376	0.166	0.141	0.317	0.386	0.151	0.121	0.342	0.337	0.159	0.167	0.337	0.283	0.166	0.157	0.394	0.37	0.124	0.174	0.332	0.329	0.213	0.104	0.354	0.266	0.202	0.149	0.383	0.267	0.18	0.167	0.386	0.405	0.146	0.131	0.318	0.272	0.173	0.105	0.451	0.311	0.235	0.144	0.311	0.266	0.145	0.161	0.428	0.382	0.167	0.132	0.318	0.355	0.158	0.0874	0.399	0.294	0.212	0.128	0.366	0.237	0.165	0.159	0.439
11  0.372	0.166	0.137	0.325	0.364	0.171	0.101	0.364	0.344	0.156	0.168	0.332	0.275	0.172	0.16	0.392	0.354	0.126	0.177	0.342	0.309	0.198	0.136	0.358	0.253	0.192	0.152	0.404	0.276	0.168	0.173	0.384	0.398	0.156	0.133	0.312	0.279	0.2	0.097	0.424	0.314	0.24	0.157	0.289	0.281	0.134	0.161	0.425	0.386	0.169	0.126	0.319	0.387	0.157	0.0741	0.382	0.276	0.206	0.135	0.382	0.245	0.163	0.155	0.437
12  0.367	0.172	0.126	0.335	0.361	0.172	0.0997	0.368	0.333	0.174	0.186	0.306	0.281	0.17	0.161	0.388	0.351	0.11	0.185	0.354	0.308	0.195	0.13	0.367	0.226	0.194	0.151	0.43	0.287	0.153	0.191	0.369	0.368	0.154	0.146	0.332	0.302	0.214	0.0881	0.396	0.274	0.266	0.153	0.306	0.301	0.147	0.144	0.408	0.397	0.153	0.13	0.32	0.355	0.185	0.0665	0.393	0.287	0.193	0.146	0.374	0.257	0.158	0.144	0.441
13  0.359	0.162	0.124	0.356	0.35	0.186	0.107	0.357	0.31	0.19	0.159	0.341	0.279	0.172	0.15	0.399	0.375	0.116	0.18	0.329	0.309	0.232	0.116	0.343	0.227	0.193	0.148	0.432	0.291	0.141	0.177	0.391	0.385	0.151	0.138	0.326	0.296	0.241	0.0926	0.37	0.282	0.252	0.16	0.305	0.295	0.154	0.151	0.4	0.382	0.162	0.129	0.327	0.342	0.215	0.0649	0.378	0.293	0.179	0.143	0.385	0.236	0.156	0.143	0.466
14  0.359	0.156	0.123	0.362	0.329	0.196	0.1	0.375	0.308	0.194	0.178	0.32	0.293	0.163	0.143	0.401	0.374	0.142	0.157	0.327	0.291	0.267	0.102	0.34	0.239	0.193	0.159	0.409	0.286	0.151	0.166	0.397	0.379	0.162	0.14	0.319	0.302	0.239	0.0943	0.365	0.293	0.268	0.122	0.317	0.292	0.142	0.169	0.397	0.386	0.157	0.121	0.336	0.347	0.217	0.0623	0.374	0.292	0.194	0.148	0.366	0.244	0.165	0.135	0.456
15  0.355	0.153	0.119	0.373	0.341	0.19	0.0968	0.373	0.28	0.22	0.182	0.318	0.287	0.156	0.139	0.418	0.385	0.139	0.148	0.328	0.285	0.267	0.0905	0.357	0.247	0.212	0.153	0.388	0.265	0.162	0.175	0.398	0.383	0.152	0.143	0.322	0.321	0.235	0.0802	0.364	0.287	0.27	0.123	0.32	0.276	0.149	0.164	0.411	0.395	0.158	0.119	0.329	0.338	0.214	0.0607	0.387	0.3	0.191	0.141	0.369	0.236	0.169	0.129	0.466
16  0.358	0.169	0.107	0.367	0.345	0.175	0.0909	0.389	0.283	0.226	0.174	0.317	0.27	0.151	0.148	0.431	0.388	0.156	0.135	0.321	0.295	0.268	0.0938	0.344	0.173	0.247	0.148	0.432	0.271	0.162	0.154	0.412	0.376	0.151	0.128	0.344	0.287	0.262	0.0976	0.354	0.302	0.25	0.138	0.31	0.257	0.162	0.174	0.408	0.373	0.156	0.119	0.352	0.333	0.217	0.0598	0.39	0.304	0.163	0.163	0.371	0.234	0.156	0.139	0.471
17  0.366	0.161	0.0979	0.375	0.348	0.181	0.105	0.366	0.269	0.212	0.193	0.325	0.269	0.153	0.156	0.422	0.394	0.157	0.129	0.32	0.286	0.286	0.0837	0.344	0.229	0.229	0.157	0.386	0.251	0.174	0.164	0.412	0.388	0.148	0.12	0.344	0.303	0.263	0.0921	0.342	0.303	0.269	0.143	0.286	0.258	0.146	0.165	0.431	0.361	0.157	0.113	0.369	0.316	0.206	0.0667	0.412	0.291	0.159	0.165	0.385	0.219	0.161	0.141	0.479
18  0.359	0.177	0.0902	0.373	0.332	0.173	0.108	0.386	0.236	0.226	0.179	0.359	0.269	0.158	0.162	0.41	0.378	0.163	0.116	0.344	0.276	0.298	0.0702	0.355	0.256	0.244	0.174	0.326	0.233	0.178	0.172	0.416	0.372	0.155	0.13	0.343	0.284	0.257	0.0811	0.378	0.312	0.248	0.168	0.272	0.257	0.134	0.161	0.448	0.338	0.163	0.106	0.393	0.3	0.207	0.0728	0.42	0.279	0.155	0.167	0.399	0.207	0.167	0.131	0.496
19  0.365	0.173	0.094	0.368	0.322	0.183	0.107	0.388	0.227	0.238	0.182	0.354	0.25	0.16	0.188	0.402	0.388	0.171	0.105	0.336	0.276	0.298	0.0702	0.355	0.286	0.226	0.19	0.298	0.206	0.188	0.162	0.444	0.386	0.173	0.119	0.322	0.268	0.255	0.0738	0.403	0.312	0.227	0.188	0.273	0.235	0.142	0.164	0.459	0.321	0.165	0.0996	0.414	0.304	0.19	0.0759	0.431	0.268	0.171	0.168	0.394	0.185	0.173	0.14	0.502
20  0.367	0.189	0.0878	0.356	0.298	0.177	0.113	0.411	0.263	0.234	0.204	0.299	0.241	0.153	0.192	0.414	0.373	0.169	0.107	0.351	0.284	0.284	0.0786	0.354	0.291	0.233	0.174	0.302	0.214	0.189	0.17	0.427	0.383	0.179	0.112	0.327	0.268	0.248	0.0671	0.416	0.315	0.192	0.208	0.285	0.236	0.14	0.155	0.469	0.325	0.156	0.0949	0.424	0.298	0.181	0.0765	0.444	0.263	0.172	0.18	0.384	0.176	0.178	0.134	0.512
21  0.366	0.199	0.0863	0.349	0.286	0.174	0.12	0.42	0.227	0.24	0.221	0.312	0.221	0.164	0.194	0.422	0.369	0.157	0.114	0.359	0.278	0.251	0.103	0.368	0.278	0.233	0.167	0.322	0.208	0.176	0.164	0.453	0.385	0.173	0.101	0.341	0.297	0.25	0.0608	0.392	0.329	0.189	0.217	0.266	0.223	0.164	0.148	0.465	0.317	0.169	0.0844	0.43	0.281	0.183	0.0702	0.466	0.261	0.172	0.167	0.401	0.17	0.163	0.136	0.531
22  0.368	0.204	0.0811	0.348	0.283	0.183	0.136	0.398	0.233	0.24	0.212	0.315	0.224	0.158	0.19	0.427	0.35	0.162	0.104	0.384	0.276	0.248	0.112	0.364	0.247	0.237	0.161	0.355	0.201	0.174	0.161	0.464	0.373	0.176	0.103	0.348	0.295	0.255	0.0604	0.389	0.31	0.204	0.218	0.268	0.227	0.163	0.163	0.447	0.29	0.178	0.086	0.445	0.269	0.17	0.0736	0.487	0.246	0.187	0.16	0.406	0.167	0.162	0.135	0.537
23  0.362	0.191	0.0867	0.36	0.25	0.218	0.154	0.379	0.234	0.248	0.226	0.292	0.219	0.174	0.178	0.429	0.344	0.149	0.118	0.389	0.258	0.244	0.11	0.388	0.29	0.23	0.15	0.33	0.173	0.178	0.182	0.467	0.363	0.187	0.109	0.342	0.308	0.218	0.0577	0.417	0.299	0.204	0.226	0.27	0.227	0.171	0.16	0.442	0.294	0.184	0.074	0.448	0.246	0.168	0.0952	0.491	0.241	0.181	0.157	0.42	0.163	0.171	0.126	0.54
24  0.347	0.2	0.0968	0.357	0.226	0.226	0.158	0.389	0.252	0.237	0.23	0.281	0.208	0.177	0.163	0.452	0.337	0.152	0.107	0.404	0.254	0.249	0.113	0.385	0.248	0.204	0.177	0.372	0.167	0.165	0.17	0.498	0.356	0.18	0.108	0.356	0.299	0.24	0.0584	0.403	0.292	0.182	0.226	0.299	0.211	0.17	0.156	0.463	0.285	0.19	0.0763	0.449	0.242	0.174	0.086	0.498	0.236	0.186	0.146	0.432	0.153	0.164	0.128	0.555
25  0.384	0.192	0.0907	0.333	0.24	0.225	0.156	0.378	0.286	0.218	0.226	0.271	0.193	0.155	0.146	0.506	0.379	0.14	0.102	0.379	0.271	0.231	0.0978	0.4	0.259	0.179	0.17	0.393	0.165	0.161	0.154	0.521	0.366	0.168	0.0995	0.366	0.313	0.22	0.08	0.387	0.299	0.175	0.219	0.307	0.197	0.176	0.151	0.475	0.288	0.185	0.0822	0.445	0.239	0.19	0.0853	0.486	0.247	0.19	0.139	0.424	0.141	0.147	0.126	0.586
26  0.369	0.196	0.103	0.331	0.226	0.226	0.18	0.368	0.282	0.21	0.234	0.274	0.197	0.164	0.114	0.526	0.368	0.154	0.11	0.368	0.281	0.214	0.112	0.393	0.27	0.18	0.171	0.378	0.17	0.166	0.146	0.518	0.377	0.171	0.106	0.347	0.329	0.21	0.0839	0.378	0.331	0.154	0.215	0.3	0.194	0.173	0.144	0.489	0.297	0.181	0.0879	0.435	0.233	0.207	0.0875	0.472	0.263	0.187	0.145	0.405	0.149	0.147	0.118	0.585
27  0.376	0.194	0.106	0.324	0.237	0.232	0.19	0.341	0.255	0.209	0.236	0.3	0.194	0.165	0.116	0.526	0.387	0.139	0.104	0.37	0.277	0.213	0.117	0.394	0.272	0.184	0.175	0.369	0.149	0.162	0.142	0.546	0.368	0.175	0.105	0.351	0.333	0.208	0.0917	0.367	0.333	0.167	0.204	0.296	0.193	0.177	0.14	0.49	0.28	0.194	0.0916	0.434	0.222	0.201	0.0931	0.483	0.263	0.189	0.133	0.414	0.155	0.14	0.118	0.587
28  0.378	0.196	0.106	0.32	0.229	0.263	0.201	0.307	0.283	0.207	0.217	0.293	0.19	0.161	0.111	0.537	0.381	0.143	0.106	0.37	0.286	0.227	0.0909	0.396	0.272	0.196	0.174	0.359	0.138	0.169	0.147	0.547	0.368	0.184	0.11	0.338	0.317	0.208	0.0891	0.386	0.321	0.143	0.202	0.333	0.196	0.167	0.132	0.505	0.277	0.177	0.106	0.439	0.219	0.204	0.107	0.47	0.254	0.188	0.142	0.417	0.153	0.142	0.116	0.589
29  0.375	0.201	0.119	0.305	0.221	0.257	0.193	0.329	0.299	0.182	0.234	0.286	0.169	0.176	0.0997	0.555	0.416	0.141	0.121	0.322	0.298	0.237	0.084	0.382	0.316	0.171	0.184	0.329	0.127	0.167	0.151	0.554	0.37	0.176	0.111	0.343	0.284	0.198	0.111	0.407	0.343	0.119	0.209	0.328	0.193	0.158	0.129	0.52	0.273	0.167	0.114	0.445	0.213	0.236	0.116	0.435	0.266	0.161	0.156	0.417	0.144	0.134	0.117	0.605
