# Supplementary material for: The genome of the extremophile Artemia provides insight into strategies to cope with extreme environments
Source: BMC Genomics. 2021 Aug 31;22:635. doi: 10.1186/s12864-021-07937-z (PMC8406910; doi:10.1186/s12864-021-07937-z)
Supplement: Supplementary file 22 — Additional file 22. Augustus custom training files for Artemia. Includes probabilities, parameters and weights used for Augustus training for annotation of the Artemia genome. [file 12864_2021_7937_MOESM22_ESM.zip › artemia_augustus_training/artemia/artemia_weightmatrix.txt]

# 
# This file contains a matrix used for weighing the training sequences
# when given an input sequence. Let z = (da, dc, dg, dt) be the vector
# containing the differences in the relative nucleotide frequencies of
# two sequences, the input sequence and a training sequence.
# Then the training sequence has weight proportional to 
#
# exp ( - z M z^t)
#
# with M being the matrix specified below.
# If M is nonsingular, then (apart from a two normalizing factors) M
# is the inverse of the covariance matrix of a multinormal
# distribution - the kernel for the estimation.


# this matrix is gc-content only, i.e. 
# weight = 10 * exp (-200 * (dc + dg))^2)
# in particular weight <= 10
0      0      0             0
0      200    0             0
0      0      200           0
0      0      0             0
